# Supplementary material for: A Ralstonia solanacearum Effector Targets Splicing Factor SR34a to Reprogram Alternative Splicing and Regulate Plant Immunity
Source: Plants (Basel). 2025 Feb 10;14(4):534. doi: 10.3390/plants14040534 (PMC11859261; doi:10.3390/plants14040534)
Supplement: Supplementary file 1 [file plants-14-00534-s001.zip]

Archive with 9 entries (9 files):
- Supplemental Figure.pdf
- Table S3 The proportion of each splicing type in differential and non-differential alternative splicing events.xlsx
- Table S4 Significant_Splicing_Changes___PSI___0_05_.xlsx
- Table S5  rMATS.gene_KEGG_enrichment.xlsx
- Table S7 The sequences of seven subcellular nuclear localization type III secretion system effectors and the Sequences of 15 Splicing Factors..xls
- TableS1 Statistics of alternative splicing events.xlsx
- TableS2 Differentially Expressed Genes (DEGs) and Differentially Alternatively Spliced Genes (DASGs).xlsx
- TableS8  List of Primers Used in This Study, Related to Methods..xls
- Tbale S6   The Nucleic Acid Sequence of Different Isoforms Described in Figure 4.xls
