# Supplementary material for: A Ralstonia solanacearum Effector Targets Splicing Factor SR34a to Reprogram Alternative Splicing and Regulate Plant Immunity
Source: Plants (Basel). 2025 Feb 10;14(4):534. doi: 10.3390/plants14040534 (PMC11859261; doi:10.3390/plants14040534)
Supplement: Supplementary file 1 [file plants-14-00534-s001.zip › Table S3 The proportion of each splicing type in differential and non-differential alternative splicing events.xlsx]

## Sheet: Sorted_Splicing_Type_Proportion
	Differential Proportion	Non-Differential Proportion	Absolute Change	Relative Change
MXE	0.036075	0.0184429	0.0176321	0.956041
RI	0.314574	0.237178	0.0773962	0.326321
SE	0.235931	0.187696	0.0482346	0.256982
A3SS	0.280664	0.357938	-0.0772744	-0.215888
A5SS	0.132756	0.198745	-0.0659885	-0.332027
