# Supplementary material for: A Ralstonia solanacearum Effector Targets Splicing Factor SR34a to Reprogram Alternative Splicing and Regulate Plant Immunity
Source: Plants (Basel). 2025 Feb 10;14(4):534. doi: 10.3390/plants14040534 (PMC11859261; doi:10.3390/plants14040534)
Supplement: Supplementary file 1 [file plants-14-00534-s001.zip › Table S4 Significant_Splicing_Changes___PSI___0_05_.xlsx]

## Sheet: Significant_Splicing_Changes___
	GeneID	geneSymbol	chr	strand	AS_type	AS_feature	IJC_SAMPLE_1	SJC_SAMPLE_1	IJC_SAMPLE_2	SJC_SAMPLE_2	IncFormLen	SkipFormLen	PValue	FDR	IncLevel1	IncLevel2	IncLevelDifference	Delta_PSI
0	gene:Solyc12g094410.1	Solyc12g094410.1	chrSL2.50ch12	+	A3SS	64635181_64635267_64635213_64635267_64634927_64635008	1|0|0	2|1|1	7|14|11	33|29|28	181	149	0.000373887	0.028629	0.292|0.0|0.0	0.149|0.284|0.244	-0.128	-0.128333
1	gene:Solyc12g055950.1	Solyc12g055950.1	chrSL2.50ch12	-	A3SS	61943299_61943416_61943299_61943411_61943517_61943639	0|0|0	2|14|9	0|7|3	10|20|23	154	149	7.22418e-05	0.00949387	0.0|0.0|0.0	0.0|0.253|0.112	-0.122	-0.121667
3	gene:Solyc12g041880.1	Solyc12g041880.1	chrSL2.50ch12	-	A3SS	42386555_42386732_42386555_42386716_42386919_42386983	8|15|12	0|0|0	44|49|46	1|2|8	165	149	0.000579674	0.0406357	1.0|1.0|1.0	0.975|0.957|0.839	0.076	0.0763333
4	gene:Solyc12g017690.1	Solyc12g017690.1	chrSL2.50ch12	-	A3SS	7206104_7206470_7206104_7206458_7207467_7207538	1|1|5	1|0|0	0|1|0	2|0|2	161	149	1.62393e-06	0.000589584	0.481|1.0|1.0	0.0|1.0|0.0	0.494	0.493667
5	gene:Solyc12g013870.1	Solyc12g013870.1	chrSL2.50ch12	+	A3SS	4659157_4659263_4659225_4659263_4658988_4659062	8|7|7	0|0|0	23|12|31	1|8|2	217	149	4.12535e-05	0.00655877	1.0|1.0|1.0	0.94|0.507|0.914	0.213	0.213
6	gene:Solyc12g011180.1	Solyc12g011180.1	chrSL2.50ch12	-	A3SS	4022222_4022677_4022222_4022397_4022768_4022905	22|29|31	2|8|0	36|44|36	1|0|0	298	149	5.80459e-05	0.00814769	0.846|0.644|1.0	0.947|1.0|1.0	-0.152	-0.152333
7	gene:Solyc12g010230.1	Solyc12g010230.1	chrSL2.50ch12	+	A3SS	3344229_3344355_3344246_3344355_3344087_3344122	0|0|1	2|3|1	18|16|9	13|18|10	166	149	2.05299e-05	0.00419655	0.0|0.0|0.473	0.554|0.444|0.447	-0.324	-0.324
9	gene:Solyc12g006060.1	Solyc12g006060.1	chrSL2.50ch12	+	A3SS	652946_653232_652952_653232_652822_652871	2|17|15	0|0|0	28|34|21	0|8|2	155	149	0.000217023	0.0196981	1.0|1.0|1.0	1.0|0.803|0.91	0.096	0.0956667
10	gene:Solyc12g005950.1	Solyc12g005950.1	chrSL2.50ch12	-	A3SS	584279_584393_584279_584357_587115_587430	0|0|1	4|9|7	5|4|1	15|4|14	185	149	0.000239806	0.0210588	0.0|0.0|0.103	0.212|0.446|0.054	-0.203	-0.203
11	gene:Solyc11g071920.1	Solyc11g071920.1	chrSL2.50ch11	+	A3SS	55250036_55250097_55250068_55250097_55249815_55249952	20|20|12	0|0|0	16|6|6	3|0|4	181	149	0.00027719	0.0236584	1.0|1.0|1.0	0.814|1.0|0.553	0.211	0.211
13	gene:Solyc11g062430.1	Solyc11g062430.1	chrSL2.50ch11	-	A3SS	49478512_49478605_49478512_49478599_49478698_49478708	3|9|2	0|0|0	15|24|17	3|3|4	155	149	8.65215e-05	0.0106757	1.0|1.0|1.0	0.828|0.885|0.803	0.161	0.161333
14	gene:Solyc11g062280.1	Solyc11g062280.1	chrSL2.50ch11	+	A3SS	49201985_49202316_49202175_49202316_49197965_49198126	1|0|0	7|4|3	5|0|8	3|4|2	298	149	3.19797e-05	0.00571991	0.067|0.0|0.0	0.455|0.0|0.667	-0.352	-0.351667
15	gene:Solyc11g017040.1	Solyc11g017040.1	chrSL2.50ch11	+	A3SS	7832517_7832592_7832520_7832592_7831726_7831826	2|5|6	1|0|0	11|8|9	9|0|2	152	149	0.000436108	0.0325409	0.662|1.0|1.0	0.545|1.0|0.815	0.101	0.100667
16	gene:Solyc11g011420.1	Solyc11g011420.1	chrSL2.50ch11	+	A3SS	4492382_4492497_4492419_4492497_4492193_4492262	8|9|4	29|32|41	1|2|4	46|74|73	186	149	1.98324e-05	0.00408833	0.181|0.184|0.072	0.017|0.021|0.042	0.119	0.119
17	gene:Solyc10g085980.1	Solyc10g085980.1	chrSL2.50ch10	+	A3SS	64977892_64978043_64977985_64978043_64977722_64977781	10|7|6	53|28|35	1|6|0	101|93|94	242	149	1.2945e-07	8.74686e-05	0.104|0.133|0.095	0.006|0.038|0.0	0.096	0.096
18	gene:Solyc10g085800.1	Solyc10g085800.1	chrSL2.50ch10	-	A3SS	64882482_64882701_64882482_64882694_64883676_64883895	2|7|9	0|0|0	9|11|16	0|4|3	156	149	0.000792947	0.0495847	1.0|1.0|1.0	1.0|0.724|0.836	0.147	0.146667
20	gene:Solyc10g081710.1	Solyc10g081710.1	chrSL2.50ch10	+	A3SS	62726023_62726100_62726053_62726100_62725841_62725943	0|0|0	11|13|12	9|1|6	66|34|30	179	149	8.92367e-05	0.0107994	0.0|0.0|0.0	0.102|0.024|0.143	-0.09	-0.0896667
21	gene:Solyc10g079250.1	Solyc10g079250.1	chrSL2.50ch10	-	A3SS	60822434_60822551_60822434_60822522_60823293_60823499	0|0|0	3|1|3	4|8|0	9|14|6	178	149	7.71213e-06	0.0020391	0.0|0.0|0.0	0.271|0.324|0.0	-0.198	-0.198333
23	gene:Solyc10g055760.1	Solyc10g055760.1	chrSL2.50ch10	+	A3SS	57397309_57397744_57397335_57397744_57396963_57397232	110|269|33	0|18|3	80|95|101	0|0|0	175	149	1.90791e-05	0.00396667	1.0|0.927|0.904	1.0|1.0|1.0	-0.056	-0.0563333
25	gene:Solyc12g011100.1	Solyc12g011100.1	chrSL2.50ch12	+	A3SS	3961529_3961612_3961587_3961612_3961312_3961439	1|5|4	3|2|2	3|4|1	0|1|0	207	149	9.87263e-06	0.00237918	0.194|0.643|0.59	1.0|0.742|1.0	-0.438	-0.438333
28	gene:Solyc10g005130.2	Solyc10g005130.2	chrSL2.50ch10	+	A3SS	122494_122718_122617_122718_121723_122349	2|1|8	1|4|0	0|0|1	13|6|9	272	149	9.94235e-06	0.00237918	0.523|0.12|1.0	0.0|0.0|0.057	0.529	0.528667
29	gene:Solyc10g005130.2	Solyc10g005130.2	chrSL2.50ch10	+	A3SS	122510_122718_122617_122718_121723_122349	1|1|8	1|4|0	0|0|2	13|6|9	256	149	0.000299313	0.0248491	0.368|0.127|1.0	0.0|0.0|0.115	0.46	0.46
31	gene:Solyc09g097910.2	Solyc09g097910.2	chrSL2.50ch09	+	A3SS	71899263_71899429_71899269_71899429_71897899_71898298	0|0|0	4|10|1	2|5|4	28|39|38	155	149	0.000737856	0.0478623	0.0|0.0|0.0	0.064|0.11|0.092	-0.089	-0.0886667
32	gene:Solyc09g090050.2	Solyc09g090050.2	chrSL2.50ch09	-	A3SS	69599679_69599903_69599679_69599899_69600005_69600146	3|7|2	1|2|3	6|3|3	0|1|0	153	149	0.00058499	0.0407733	0.745|0.773|0.394	1.0|0.745|1.0	-0.278	-0.277667
33	gene:Solyc09g075070.2	Solyc09g075070.2	chrSL2.50ch09	-	A3SS	66887922_66888229_66887922_66888105_66888662_66888726	18|1|10	0|0|0	39|36|62	4|6|4	273	149	2.08608e-05	0.00422866	1.0|1.0|1.0	0.842|0.766|0.894	0.166	0.166
34	gene:Solyc09g074900.2	Solyc09g074900.2	chrSL2.50ch09	-	A3SS	66705289_66705363_66705289_66705358_66706167_66706305	0|0|0	3|3|5	1|3|3	12|11|3	154	149	0.000296492	0.0247902	0.0|0.0|0.0	0.075|0.209|0.492	-0.259	-0.258667
35	gene:Solyc11g010380.1	Solyc11g010380.1	chrSL2.50ch11	-	A3SS	3456026_3456246_3456026_3456092_3457124_3457412	87|112|90	13|12|8	78|71|55	2|0|0	298	149	1.15847e-08	1.2809e-05	0.77|0.824|0.849	0.951|1.0|1.0	-0.169	-0.169333
36	gene:Solyc11g010380.1	Solyc11g010380.1	chrSL2.50ch11	-	A3SS	3456026_3456568_3456026_3456092_3457124_3457412	116|174|140	13|12|8	138|111|79	2|0|0	298	149	1.01798e-08	1.19084e-05	0.817|0.879|0.897	0.972|1.0|1.0	-0.126	-0.126333
37	gene:Solyc09g066120.2	Solyc09g066120.2	chrSL2.50ch09	+	A3SS	64526909_64527308_64527113_64527308_64526496_64526784	3|4|1	8|5|3	0|1|0	9|9|5	298	149	0.000269627	0.023155	0.158|0.286|0.143	0.0|0.053|0.0	0.178	0.178
38	gene:Solyc09g065920.2	Solyc09g065920.2	chrSL2.50ch09	+	A3SS	64208777_64208937_64208826_64208937_64207838_64207868	7|12|12	0|0|0	29|21|31	15|1|0	198	149	8.02813e-05	0.0100662	1.0|1.0|1.0	0.593|0.94|1.0	0.156	0.155667
39	gene:Solyc09g065860.2	Solyc09g065860.2	chrSL2.50ch09	-	A3SS	64124279_64124353_64124279_64124346_64124532_64124591	12|8|8	0|0|1	33|20|20	1|5|4	156	149	0.000790754	0.0495847	1.0|1.0|0.884	0.969|0.793|0.827	0.098	0.0983333
40	gene:Solyc09g065540.2	Solyc09g065540.2	chrSL2.50ch09	+	A3SS	63668156_63668269_63668176_63668269_63664670_63664730	7|5|9	47|81|26	1|2|2	60|34|58	169	149	0.000331902	0.0263221	0.116|0.052|0.234	0.014|0.049|0.03	0.103	0.103
41	gene:Solyc09g065540.2	Solyc09g065540.2	chrSL2.50ch09	+	A3SS	63668156_63668269_63668180_63668269_63664670_63664730	8|6|9	2|4|2	1|2|3	8|9|12	173	149	3.81402e-07	0.000197396	0.775|0.564|0.795	0.097|0.161|0.177	0.566	0.566333
42	gene:Solyc09g065540.2	Solyc09g065540.2	chrSL2.50ch09	+	A3SS	63668176_63668269_63668180_63668269_63664670_63664730	48|82|26	2|4|2	60|34|59	8|9|12	153	149	0.000204208	0.0187544	0.959|0.952|0.927	0.88|0.786|0.827	0.115	0.115
43	gene:Solyc09g060100.2	Solyc09g060100.2	chrSL2.50ch09	+	A3SS	57605226_57605299_57605230_57605299_57605030_57605115	1|8|3	0|0|0	8|13|11	1|3|3	153	149	0.000461921	0.0337424	1.0|1.0|1.0	0.886|0.808|0.781	0.175	0.175
44	gene:Solyc09g055760.2	Solyc09g055760.2	chrSL2.50ch09	-	A3SS	44421286_44421600_44421286_44421549_44421910_44421951	6|6|6	0|0|0	7|5|11	1|0|6	200	149	0.000269834	0.023155	1.0|1.0|1.0	0.839|1.0|0.577	0.195	0.194667
45	gene:Solyc10g005930.1	Solyc10g005930.1	chrSL2.50ch10	-	A3SS	722718_723011_722718_722730_723162_723258	2|1|10	1|1|1	0|0|3	1|2|8	298	149	3.913e-05	0.00644787	0.5|0.333|0.833	0.0|0.0|0.158	0.503	0.502667
46	gene:Solyc09g030370.2	Solyc09g030370.2	chrSL2.50ch09	-	A3SS	31942037_31942242_31942037_31942226_31942313_31942569	53|62|49	7|6|5	6|10|2	0|0|0	165	149	0.000105976	0.0123936	0.872|0.903|0.898	1.0|1.0|1.0	-0.109	-0.109
47	gene:Solyc09g011930.2	Solyc09g011930.2	chrSL2.50ch09	-	A3SS	5199638_5199770_5199638_5199746_5201096_5201159	3|15|8	0|0|1	9|18|9	1|1|7	173	149	0.00034764	0.0271908	1.0|1.0|0.873	0.886|0.939|0.525	0.174	0.174333
48	gene:Solyc09g011320.2	Solyc09g011320.2	chrSL2.50ch09	+	A3SS	4662306_4662387_4662310_4662387_4662131_4662225	2|15|3	0|1|0	13|6|6	0|4|4	153	149	0.000131875	0.0144721	1.0|0.936|1.0	1.0|0.594|0.594	0.249	0.249333
49	gene:Solyc09g008100.2	Solyc09g008100.2	chrSL2.50ch09	-	A3SS	1570787_1571207_1570787_1571195_1572421_1572752	8|16|8	0|1|0	22|18|31	5|9|12	161	149	5.41276e-07	0.000243825	1.0|0.937|1.0	0.803|0.649|0.705	0.26	0.26
50	gene:Solyc09g007850.2	Solyc09g007850.2	chrSL2.50ch09	-	A3SS	1377721_1377861_1377721_1377835_1378003_1378110	5|4|5	0|0|0	6|2|7	0|5|11	175	149	1.41107e-06	0.000520064	1.0|1.0|1.0	1.0|0.254|0.351	0.465	0.465
52	gene:Solyc11g065100.1	Solyc11g065100.1	chrSL2.50ch11	-	A3SS	50416277_50416659_50416277_50416417_50416784_50416906	0|2|1	1|1|6	2|3|4	0|0|1	298	149	7.39763e-08	5.62336e-05	0.0|0.5|0.077	1.0|1.0|0.667	-0.697	-0.696667
54	gene:Solyc08g080260.2	Solyc08g080260.2	chrSL2.50ch08	-	A3SS	63576778_63576930_63576778_63576927_63577416_63577705	0|0|0	9|16|4	5|1|4	16|21|23	152	149	5.88458e-05	0.00814769	0.0|0.0|0.0	0.234|0.045|0.146	-0.142	-0.141667
55	gene:Solyc08g079520.2	Solyc08g079520.2	chrSL2.50ch08	+	A3SS	63037772_63037960_63037844_63037960_63037383_63037479	3|6|2	0|2|5	8|1|5	0|0|0	221	149	9.04821e-05	0.0108959	1.0|0.669|0.212	1.0|1.0|1.0	-0.373	-0.373
56	gene:Solyc08g078750.2	Solyc08g078750.2	chrSL2.50ch08	-	A3SS	62487101_62487175_62487101_62487160_62487251_62487354	1|0|1	13|14|11	5|4|7	19|13|20	164	149	4.00948e-05	0.00644787	0.065|0.0|0.076	0.193|0.218|0.241	-0.17	-0.170333
58	gene:Solyc09g009180.2	Solyc09g009180.2	chrSL2.50ch09	-	A3SS	2532901_2533288_2532901_2533119_2534146_2534262	0|1|0	1|4|8	12|1|10	7|10|2	298	149	1.27314e-05	0.00281537	0.0|0.111|0.0	0.462|0.048|0.714	-0.371	-0.371
59	gene:Solyc08g074910.2	Solyc08g074910.2	chrSL2.50ch08	+	A3SS	59057600_59057655_59057605_59057655_59057116_59057399	3|2|3	6|1|30	0|1|0	11|8|12	154	149	0.000499373	0.0360452	0.326|0.659|0.088	0.0|0.108|0.0	0.322	0.321667
60	gene:Solyc08g069060.2	Solyc08g069060.2	chrSL2.50ch08	+	A3SS	58148430_58148582_58148459_58148582_58148260_58148348	1|3|1	0|0|0	0|2|0	5|0|2	178	149	4.54734e-07	0.000212719	1.0|1.0|1.0	0.0|1.0|0.0	0.667	0.666667
61	gene:Solyc08g067820.2	Solyc08g067820.2	chrSL2.50ch08	+	A3SS	56862369_56862469_56862406_56862469_56860977_56861053	0|0|0	22|26|17	0|5|5	19|19|13	186	149	3.17546e-05	0.00571991	0.0|0.0|0.0	0.0|0.174|0.236	-0.137	-0.136667
62	gene:Solyc08g065490.2	Solyc08g065490.2	chrSL2.50ch08	-	A3SS	53602995_53603117_53602995_53603068_53603234_53603342	12|14|9	76|118|71	3|7|4	154|116|103	198	149	4.41896e-05	0.00693492	0.106|0.082|0.087	0.014|0.043|0.028	0.063	0.0633333
63	gene:Solyc08g061610.2	Solyc08g061610.2	chrSL2.50ch08	-	A3SS	49199137_49199231_49199137_49199224_49199880_49199934	3|0|5	0|3|1	2|0|0	9|5|10	156	149	0.000127109	0.0143145	1.0|0.0|0.827	0.175|0.0|0.0	0.551	0.550667
64	gene:Solyc08g061480.2	Solyc08g061480.2	chrSL2.50ch08	+	A3SS	48767825_48768048_48767858_48768048_48767071_48767635	7|8|3	12|9|9	0|0|0	10|3|4	182	149	8.44048e-08	6.22165e-05	0.323|0.421|0.214	0.0|0.0|0.0	0.319	0.319333
65	gene:Solyc08g061480.2	Solyc08g061480.2	chrSL2.50ch08	+	A3SS	48767825_48768048_48767861_48768048_48767071_48767635	7|8|3	0|3|0	0|0|0	6|3|2	185	149	2.45359e-14	1.49209e-10	1.0|0.682|1.0	0.0|0.0|0.0	0.894	0.894
66	gene:Solyc08g061480.2	Solyc08g061480.2	chrSL2.50ch08	+	A3SS	48767858_48768048_48767861_48768048_48767071_48767635	12|9|9	0|3|0	10|3|4	6|3|2	152	149	0.000292767	0.024642	1.0|0.746|1.0	0.62|0.495|0.662	0.323	0.323
67	gene:Solyc08g061000.2	Solyc08g061000.2	chrSL2.50ch08	-	A3SS	46344390_46344520_46344390_46344514_46344638_46344772	0|2|0	1|5|2	4|6|2	7|6|1	155	149	0.000588049	0.0408694	0.0|0.278|0.0	0.355|0.49|0.658	-0.408	-0.408333
68	gene:Solyc09g061860.2	Solyc09g061860.2	chrSL2.50ch09	+	A3SS	60541893_60542081_60541974_60542081_60539884_60540218	9|3|2	0|1|1	9|12|21	10|14|8	230	149	0.00018451	0.0178813	1.0|0.66|0.564	0.368|0.357|0.63	0.29	0.289667
69	gene:Solyc08g008520.2	Solyc08g008520.2	chrSL2.50ch08	-	A3SS	2921923_2922208_2921923_2922205_2922479_2922665	3|2|5	7|3|6	0|2|0	6|12|8	152	149	3.98967e-05	0.00644787	0.296|0.395|0.45	0.0|0.14|0.0	0.334	0.333667
71	gene:Solyc08g006910.2	Solyc08g006910.2	chrSL2.50ch08	+	A3SS	1488630_1488719_1488639_1488719_1487864_1487877	0|0|1	1|4|4	2|4|3	1|4|6	158	149	2.16288e-05	0.0043481	0.0|0.0|0.191	0.654|0.485|0.32	-0.423	-0.422667
72	gene:Solyc07g066600.2	Solyc07g066600.2	chrSL2.50ch07	-	A3SS	67984621_67984835_67984621_67984824_67984901_67985084	12|16|12	68|94|89	21|16|28	356|295|320	160	149	0.000463634	0.0337662	0.141|0.137|0.112	0.052|0.048|0.075	0.072	0.0716667
73	gene:Solyc07g066450.2	Solyc07g066450.2	chrSL2.50ch07	+	A3SS	67883586_67883993_67883615_67883993_67881362_67882460	7|3|6	49|43|16	20|16|14	38|31|35	178	149	0.000308103	0.0250888	0.107|0.055|0.239	0.306|0.302|0.251	-0.153	-0.152667
75	gene:Solyc07g064510.2	Solyc07g064510.2	chrSL2.50ch07	-	A3SS	66622140_66622583_66622140_66622452_66623969_66624435	469|528|409	20|21|19	846|890|956	13|8|3	280	149	7.37902e-11	1.99439e-07	0.926|0.93|0.92	0.972|0.983|0.994	-0.058	-0.0576667
79	gene:Solyc07g054070.2	Solyc07g054070.2	chrSL2.50ch07	-	A3SS	62461839_62461980_62461839_62461932_62462120_62462261	0|0|0	2|1|12	7|2|2	12|11|16	197	149	2.38419e-05	0.00463964	0.0|0.0|0.0	0.306|0.121|0.086	-0.171	-0.171
80	gene:Solyc07g052570.2	Solyc07g052570.2	chrSL2.50ch07	-	A3SS	61054329_61054795_61054329_61054386_61054863_61054940	19|14|33	80|75|177	7|2|4	70|76|88	298	149	2.92386e-06	0.000935827	0.106|0.085|0.085	0.048|0.013|0.022	0.064	0.0643333
81	gene:Solyc07g047970.2	Solyc07g047970.2	chrSL2.50ch07	-	A3SS	59187162_59187259_59187162_59187254_59188882_59189030	0|1|0	17|26|24	5|7|4	65|44|33	154	149	9.72944e-05	0.0115448	0.0|0.036|0.0	0.069|0.133|0.105	-0.09	-0.0903333
82	gene:Solyc07g045310.2	Solyc07g045310.2	chrSL2.50ch07	+	A3SS	58407738_58407841_58407757_58407841_58407471_58407635	0|0|1	2|9|5	7|7|5	28|24|22	168	149	0.000116975	0.0133588	0.0|0.0|0.151	0.181|0.206|0.168	-0.135	-0.134667
86	gene:Solyc07g043580.2	Solyc07g043580.2	chrSL2.50ch07	+	A3SS	57504908_57505012_57504950_57505012_57504611_57504677	8|13|15	0|0|0	32|24|17	0|3|5	191	149	0.000563129	0.0397301	1.0|1.0|1.0	1.0|0.862|0.726	0.137	0.137333
88	gene:Solyc07g042750.2	Solyc07g042750.2	chrSL2.50ch07	+	A3SS	56265788_56266023_56265877_56266023_56265625_56265706	0|0|0	3|4|5	3|7|11	9|0|3	238	149	1.57096e-08	1.52854e-05	0.0|0.0|0.0	0.173|1.0|0.697	-0.623	-0.623333
89	gene:Solyc07g042750.2	Solyc07g042750.2	chrSL2.50ch07	+	A3SS	56265788_56266023_56265906_56266023_56265625_56265706	0|0|2	1|8|3	5|8|13	9|13|15	267	149	0.000182415	0.0178813	0.0|0.0|0.271	0.237|0.256|0.326	-0.183	-0.182667
90	gene:Solyc07g041280.2	Solyc07g041280.2	chrSL2.50ch07	+	A3SS	52196528_52196630_52196614_52196630_52195488_52195567	2|3|9	4|12|22	5|0|2	35|34|32	235	149	0.00063384	0.0431881	0.241|0.137|0.206	0.083|0.0|0.038	0.154	0.154333
91	gene:Solyc07g041200.2	Solyc07g041200.2	chrSL2.50ch07	-	A3SS	51982076_51982299_51982076_51982200_51982928_51983190	91|64|131	0|0|15	99|123|114	18|8|28	248	149	0.000260608	0.0226385	1.0|1.0|0.84	0.768|0.902|0.71	0.153	0.153333
92	gene:Solyc10g038130.1	Solyc10g038130.1	chrSL2.50ch10	-	A3SS	19763116_19763249_19763116_19763241_19763316_19763403	0|0|0	22|10|16	4|6|4	43|37|48	157	149	7.76953e-05	0.009954	0.0|0.0|0.0	0.081|0.133|0.073	-0.096	-0.0956667
93	gene:Solyc03g083250.2	Solyc03g083250.2	chrSL2.50ch03	+	A3SS	53100044_53100145_53100052_53100145_53099808_53099870	33|46|27	7|3|0	94|68|86	2|0|0	157	149	0.000404037	0.0304279	0.817|0.936|1.0	0.978|1.0|1.0	-0.075	-0.075
94	gene:Solyc03g006490.2	Solyc03g006490.2	chrSL2.50ch03	+	A3SS	1075947_1076132_1075998_1076132_1074626_1074906	798|1823|763	78|133|79	527|560|541	68|84|86	200	149	5.84869e-05	0.00814769	0.884|0.911|0.878	0.852|0.832|0.824	0.055	0.055
95	gene:Solyc10g045240.1	Solyc10g045240.1	chrSL2.50ch10	+	A3SS	32332398_32332614_32332511_32332614_32331960_32332178	3|5|30	0|0|0	44|33|48	7|0|2	262	149	0.000297584	0.0247902	1.0|1.0|1.0	0.781|1.0|0.932	0.096	0.0956667
96	gene:Solyc05g056350.2	Solyc05g056350.2	chrSL2.50ch05	+	A3SS	65691747_65691851_65691751_65691851_65691298_65691393	5|19|18	3|0|7	104|86|57	2|0|1	153	149	2.52742e-05	0.00480308	0.619|1.0|0.715	0.981|1.0|0.982	-0.21	-0.209667
97	gene:Solyc04g009840.2	Solyc04g009840.2	chrSL2.50ch04	+	A3SS	3166868_3167033_3166909_3167033_3166552_3166601	3|1|8	18|62|53	0|0|0	61|85|73	190	149	0.000161965	0.01663	0.116|0.012|0.106	0.0|0.0|0.0	0.078	0.078
98	gene:Solyc03g116550.2	Solyc03g116550.2	chrSL2.50ch03	+	A3SS	65923644_65923743_65923672_65923743_65923106_65923189	6|12|6	0|0|0	8|12|10	3|5|2	177	149	1.18145e-06	0.000449043	1.0|1.0|1.0	0.692|0.669|0.808	0.277	0.277
100	gene:Solyc08g006680.2	Solyc08g006680.2	chrSL2.50ch08	+	A3SS	1254974_1255105_1255009_1255105_1254638_1254898	0|0|0	5|1|3	2|4|1	4|9|6	184	149	0.000177568	0.0177751	0.0|0.0|0.0	0.288|0.265|0.119	-0.224	-0.224
101	gene:Solyc03g032150.2	Solyc03g032150.2	chrSL2.50ch03	+	A3SS	4654924_4655267_4654935_4655267_4653490_4653575	0|1|0	11|30|6	0|0|13	19|32|30	160	149	0.000764003	0.0489062	0.0|0.03|0.0	0.0|0.0|0.288	-0.086	-0.086
102	gene:Solyc03g031970.2	Solyc03g031970.2	chrSL2.50ch03	+	A3SS	4460297_4460362_4460305_4460362_4460109_4460208	0|0|0	1|1|1	8|2|1	11|7|14	157	149	1.07436e-05	0.00248894	0.0|0.0|0.0	0.408|0.213|0.063	-0.228	-0.228
103	gene:Solyc03g031800.2	Solyc03g031800.2	chrSL2.50ch03	+	A3SS	4284214_4284737_4284324_4284737_4283908_4284111	7|8|17	0|0|1	92|108|94	16|5|8	259	149	0.00020025	0.0187544	1.0|1.0|0.907	0.768|0.926|0.871	0.114	0.114
106	gene:Solyc03g007900.2	Solyc03g007900.2	chrSL2.50ch03	+	A3SS	2422205_2422231_2422208_2422231_2422018_2422089	2|5|6	3|1|2	1|5|2	0|0|0	152	149	0.000308388	0.0250888	0.395|0.831|0.746	1.0|1.0|1.0	-0.343	-0.342667
107	gene:Solyc03g118850.2	Solyc03g118850.2	chrSL2.50ch03	-	A3SS	67646009_67646184_67646009_67646180_67646296_67646397	13|13|14	1|2|4	19|14|10	0|0|0	153	149	0.000789286	0.0495847	0.927|0.864|0.773	1.0|1.0|1.0	-0.145	-0.145333
108	gene:Solyc03g005800.2	Solyc03g005800.2	chrSL2.50ch03	+	A3SS	549482_549557_549500_549557_548356_548496	2|3|5	16|24|26	0|1|0	46|30|70	167	149	5.01959e-05	0.00758394	0.1|0.1|0.146	0.0|0.029|0.0	0.106	0.105667
109	gene:Solyc02g093220.2	Solyc02g093220.2	chrSL2.50ch02	-	A3SS	54158079_54158203_54158079_54158172_54158644_54158780	29|27|20	0|2|0	20|30|39	5|3|4	180	149	0.000279963	0.0238115	1.0|0.918|1.0	0.768|0.892|0.89	0.123	0.122667
110	gene:Solyc11g005910.1	Solyc11g005910.1	chrSL2.50ch11	+	A3SS	732133_732231_732144_732231_730124_730194	21|29|6	1|0|0	31|35|41	4|3|6	160	149	0.000184269	0.0178813	0.951|1.0|1.0	0.878|0.916|0.864	0.098	0.0976667
113	gene:Solyc02g090690.1	Solyc02g090690.1	chrSL2.50ch02	-	A3SS	52225436_52225615_52225436_52225611_52225693_52225800	4|4|1	0|2|6	0|0|0	1|4|3	153	149	2.20758e-07	0.000134248	1.0|0.661|0.14	0.0|0.0|0.0	0.6	0.600333
114	gene:Solyc12g006650.1	Solyc12g006650.1	chrSL2.50ch12	+	A3SS	1117491_1117876_1117498_1117876_1117283_1117369	1|3|7	0|0|0	7|3|12	1|3|5	156	149	4.38643e-06	0.00131728	1.0|1.0|1.0	0.87|0.489|0.696	0.315	0.315
115	gene:Solyc02g088720.2	Solyc02g088720.2	chrSL2.50ch02	+	A3SS	50712004_50712159_50712010_50712159_50711842_50711905	1|0|4	0|3|5	5|1|6	0|0|2	155	149	0.000366621	0.0284015	1.0|0.0|0.435	1.0|1.0|0.743	-0.436	-0.436
116	gene:Solyc02g086460.2	Solyc02g086460.2	chrSL2.50ch02	+	A3SS	49137171_49137573_49137174_49137573_49136666_49137059	0|0|0	2|5|2	3|1|8	19|11|9	152	149	1.16846e-05	0.0026076	0.0|0.0|0.0	0.134|0.082|0.466	-0.227	-0.227333
117	gene:Solyc07g045300.2	Solyc07g045300.2	chrSL2.50ch07	-	A3SS	58403826_58404272_58403826_58403929_58404416_58404823	3|6|1	0|0|0	19|16|17	2|0|7	298	149	3.36862e-05	0.00585297	1.0|1.0|1.0	0.826|1.0|0.548	0.209	0.208667
118	gene:Solyc04g005120.2	Solyc04g005120.2	chrSL2.50ch04	+	A3SS	87846_88296_87880_88296_87349_87415	97|80|83	0|0|0	85|112|117	5|15|7	183	149	1.35481e-08	1.37316e-05	1.0|1.0|1.0	0.933|0.859|0.932	0.092	0.092
119	gene:Solyc01g101130.2	Solyc01g101130.2	chrSL2.50ch01	-	A3SS	90975226_90975693_90975226_90975681_90976997_90977105	0|1|0	3|16|7	12|14|18	23|14|18	161	149	3.11407e-09	4.20832e-06	0.0|0.055|0.0	0.326|0.481|0.481	-0.411	-0.411
120	gene:Solyc11g065880.1	Solyc11g065880.1	chrSL2.50ch11	-	A3SS	51460745_51460819_51460745_51460816_51461516_51461997	14|10|9	22|27|17	52|50|32	35|31|24	152	149	3.27973e-05	0.00575716	0.384|0.266|0.342	0.593|0.613|0.567	-0.26	-0.260333
121	gene:Solyc03g119280.2	Solyc03g119280.2	chrSL2.50ch03	-	A3SS	67912536_67912675_67912536_67912665_67912817_67912960	0|1|0	15|23|18	1|14|4	41|35|34	159	149	3.28981e-05	0.00575716	0.0|0.039|0.0	0.022|0.273|0.099	-0.118	-0.118333
122	gene:Solyc07g062080.2	Solyc07g062080.2	chrSL2.50ch07	+	A3SS	64908837_64909157_64909007_64909157_64908221_64908281	0|0|0	13|21|11	8|3|0	9|10|6	298	149	1.16234e-05	0.0026076	0.0|0.0|0.0	0.308|0.13|0.0	-0.146	-0.146
123	gene:Solyc07g062080.2	Solyc07g062080.2	chrSL2.50ch07	+	A3SS	64908847_64909157_64909007_64909157_64908221_64908281	1|0|0	13|21|11	1|3|9	9|10|6	298	149	1.14783e-05	0.0026076	0.037|0.0|0.0	0.053|0.13|0.429	-0.192	-0.191667
124	gene:Solyc02g081120.2	Solyc02g081120.2	chrSL2.50ch02	+	A3SS	45192113_45192364_45192119_45192364_45190155_45190420	0|0|0	7|6|13	4|9|5	31|35|29	155	149	8.17053e-06	0.00207269	0.0|0.0|0.0	0.11|0.198|0.142	-0.15	-0.15
125	gene:Solyc02g084560.2	Solyc02g084560.2	chrSL2.50ch02	+	A3SS	47641444_47641596_47641464_47641596_47641133_47641364	0|10|1	9|17|21	1|0|0	30|30|26	169	149	0.000115476	0.0132834	0.0|0.342|0.04	0.029|0.0|0.0	0.118	0.117667
126	gene:Solyc02g093170.2	Solyc02g093170.2	chrSL2.50ch02	-	A3SS	54108655_54108754_54108655_54108747_54108832_54108895	4|10|3	0|0|0	34|33|36	2|8|3	156	149	0.000132078	0.0144721	1.0|1.0|1.0	0.942|0.798|0.92	0.113	0.113333
127	gene:Solyc02g092640.2	Solyc02g092640.2	chrSL2.50ch02	+	A3SS	53665678_53666029_53665965_53666029_53665438_53665504	2|3|6	0|1|0	2|3|5	8|2|0	298	149	6.07978e-05	0.0083554	1.0|0.6|1.0	0.111|0.429|1.0	0.353	0.353333
128	gene:Solyc02g079020.2	Solyc02g079020.2	chrSL2.50ch02	-	A3SS	43645640_43645968_43645640_43645920_43647111_43647210	1|1|1	0|0|0	0|0|0	1|4|2	197	149	9.14602e-13	3.17824e-09	1.0|1.0|1.0	0.0|0.0|0.0	1	1
129	gene:Solyc04g081560.2	Solyc04g081560.2	chrSL2.50ch04	+	A3SS	65512794_65513100_65512828_65513100_65512504_65512574	5|8|3	0|0|0	4|11|5	2|1|4	183	149	3.25169e-05	0.00575716	1.0|1.0|1.0	0.62|0.9|0.504	0.325	0.325333
130	gene:Solyc02g081660.2	Solyc02g081660.2	chrSL2.50ch02	+	A3SS	45534878_45535004_45534900_45535004_45534314_45534381	0|1|0	8|1|2	2|2|3	0|2|1	171	149	1.12424e-06	0.000434083	0.0|0.466|0.0	1.0|0.466|0.723	-0.574	-0.574333
131	gene:Solyc09g010970.2	Solyc09g010970.2	chrSL2.50ch09	-	A3SS	4325106_4325333_4325106_4325174_4325455_4325542	1|0|0	6|13|19	7|0|9	35|45|28	298	149	0.000763817	0.0489062	0.077|0.0|0.0	0.091|0.0|0.138	-0.051	-0.0506667
132	gene:Solyc07g062580.2	Solyc07g062580.2	chrSL2.50ch07	-	A3SS	65261685_65261881_65261685_65261871_65262760_65263961	0|1|0	3|2|2	11|12|8	17|9|12	159	149	1.76165e-05	0.00375896	0.0|0.319|0.0	0.377|0.555|0.385	-0.333	-0.332667
133	gene:Solyc12g099200.1	Solyc12g099200.1	chrSL2.50ch12	+	A3SS	66435701_66435907_66435755_66435907_66434496_66434793	15|14|34	0|0|1	47|43|49	8|6|11	203	149	8.3944e-07	0.000347134	1.0|1.0|0.961	0.812|0.84|0.766	0.181	0.181
134	gene:Solyc07g022900.2	Solyc07g022900.2	chrSL2.50ch07	+	A3SS	23225391_23225481_23225402_23225481_23225159_23225292	7|2|12	0|0|0	83|60|75	8|10|6	160	149	7.28572e-05	0.00949387	1.0|1.0|1.0	0.906|0.848|0.921	0.108	0.108333
135	gene:Solyc07g022900.2	Solyc07g022900.2	chrSL2.50ch07	+	A3SS	23225862_23225995_23225906_23225995_23225547_23225652	5|13|19	77|68|95	32|41|24	659|614|713	193	149	8.18e-06	0.00207269	0.048|0.129|0.134	0.036|0.049|0.025	0.067	0.067
136	gene:Solyc07g022900.2	Solyc07g022900.2	chrSL2.50ch07	+	A3SS	23225862_23225995_23225914_23225995_23225547_23225652	24|19|24	0|1|0	68|89|69	9|13|17	201	149	3.54063e-07	0.00018723	1.0|0.934|1.0	0.849|0.835|0.751	0.166	0.166333
137	gene:Solyc07g022900.2	Solyc07g022900.2	chrSL2.50ch07	+	A3SS	23225903_23225995_23225914_23225995_23225547_23225652	20|6|5	0|1|0	39|51|48	9|13|17	160	149	2.3335e-06	0.000810892	1.0|0.848|1.0	0.801|0.785|0.724	0.179	0.179333
138	gene:Solyc01g105180.2	Solyc01g105180.2	chrSL2.50ch01	+	A3SS	93451468_93451572_93451481_93451572_93450947_93451033	0|0|0	1|7|7	7|2|0	12|7|6	162	149	2.43419e-05	0.00468878	0.0|0.0|0.0	0.349|0.208|0.0	-0.186	-0.185667
140	gene:Solyc07g017610.2	Solyc07g017610.2	chrSL2.50ch07	+	A3SS	7679090_7679420_7679291_7679420_7678710_7678948	44|47|45	1|6|10	3|9|5	0|1|0	298	149	0.000412543	0.0309725	0.957|0.797|0.692	1.0|0.818|1.0	-0.124	-0.124
141	gene:Solyc07g017610.2	Solyc07g017610.2	chrSL2.50ch07	+	A3SS	7679113_7679420_7679291_7679420_7678710_7678948	20|20|27	1|6|10	2|7|1	0|1|0	298	149	0.000176629	0.0177542	0.909|0.625|0.574	1.0|0.778|1.0	-0.223	-0.223333
142	gene:Solyc07g017610.2	Solyc07g017610.2	chrSL2.50ch07	+	A3SS	7679131_7679420_7679291_7679420_7678710_7678948	19|20|30	1|6|10	2|7|1	0|1|0	298	149	0.000182233	0.0178813	0.905|0.625|0.6	1.0|0.778|1.0	-0.216	-0.216
143	gene:Solyc08g082710.2	Solyc08g082710.2	chrSL2.50ch08	+	A3SS	65411952_65412036_65411958_65412036_65411624_65411724	10|20|29	1|0|0	42|36|48	10|0|5	155	149	0.000194715	0.0183583	0.906|1.0|1.0	0.801|1.0|0.902	0.068	0.0676667
144	gene:Solyc02g094550.2	Solyc02g094550.2	chrSL2.50ch02	+	A3SS	55098157_55098229_55098161_55098229_55097918_55098006	50|52|34	0|0|1	83|87|92	10|4|5	153	149	7.98145e-05	0.0100662	1.0|1.0|0.971	0.89|0.955|0.947	0.06	0.0596667
145	gene:Solyc01g079230.2	Solyc01g079230.2	chrSL2.50ch01	+	A3SS	78322332_78322746_78322339_78322746_78321401_78321860	4|6|1	0|0|1	3|4|3	3|3|3	156	149	2.31071e-05	0.00455769	1.0|1.0|0.489	0.489|0.56|0.489	0.317	0.317
147	gene:Solyc02g062930.2	Solyc02g062930.2	chrSL2.50ch02	+	A3SS	34876934_34878264_34878008_34878264_34872156_34872229	311|256|326	20|10|30	388|394|436	9|16|11	298	149	0.00028751	0.0243682	0.886|0.928|0.845	0.956|0.925|0.952	-0.058	-0.058
148	gene:Solyc02g070310.2	Solyc02g070310.2	chrSL2.50ch02	-	A3SS	40093554_40093731_40093554_40093722_40094552_40094669	58|63|69	0|0|0	59|77|89	0|0|98	158	149	0.000743416	0.0480947	1.0|1.0|1.0	1.0|1.0|0.461	0.18	0.179667
150	gene:Solyc01g098500.2	Solyc01g098500.2	chrSL2.50ch01	+	A3SS	89010003_89010063_89010025_89010063_89009838_89009892	8|2|29	0|0|0	121|130|147	5|11|18	171	149	5.08676e-05	0.00763799	1.0|1.0|1.0	0.955|0.911|0.877	0.086	0.0856667
151	gene:Solyc09g007290.2	Solyc09g007290.2	chrSL2.50ch09	+	A3SS	888054_888137_888060_888137_887719_887849	7|0|0	4|8|3	28|17|9	1|0|0	155	149	2.68005e-11	8.14901e-08	0.627|0.0|0.0	0.964|1.0|1.0	-0.779	-0.779
152	gene:Solyc09g007290.2	Solyc09g007290.2	chrSL2.50ch09	+	A3SS	888060_888137_888072_888137_887972_887978	174|88|118	271|241|170	242|240|290	260|209|238	161	149	5.12996e-06	0.00143432	0.373|0.253|0.391	0.463|0.515|0.53	-0.164	-0.163667
153	gene:Solyc06g072500.2	Solyc06g072500.2	chrSL2.50ch06	+	A3SS	44714401_44714742_44714418_44714742_44714235_44714315	1|11|1	6|8|6	1|0|1	18|7|15	166	149	7.81588e-05	0.009954	0.13|0.552|0.13	0.047|0.0|0.056	0.236	0.236333
154	gene:Solyc05g006490.2	Solyc05g006490.2	chrSL2.50ch05	-	A3SS	1116584_1116678_1116584_1116638_1117301_1117445	4|9|5	0|0|0	31|16|10	8|2|0	189	149	4.74272e-05	0.00730169	1.0|1.0|1.0	0.753|0.863|1.0	0.128	0.128
155	gene:Solyc02g032330.2	Solyc02g032330.2	chrSL2.50ch02	+	A3SS	28226123_28226329_28226130_28226329_28219166_28219246	0|0|0	7|6|3	3|0|6	20|24|24	156	149	0.000332205	0.0263221	0.0|0.0|0.0	0.125|0.0|0.193	-0.106	-0.106
156	gene:Solyc03g113140.2	Solyc03g113140.2	chrSL2.50ch03	-	A3SS	63406405_63406859_63406405_63406838_63407284_63407364	1|1|4	0|0|0	9|5|8	5|3|0	170	149	2.32334e-05	0.00455769	1.0|1.0|1.0	0.612|0.594|1.0	0.265	0.264667
157	gene:Solyc02g083650.2	Solyc02g083650.2	chrSL2.50ch02	-	A3SS	46974540_46974891_46974540_46974885_46975995_46976109	20|14|28	0|0|2	0|24|12	5|0|8	155	149	0.000238453	0.0210588	1.0|1.0|0.931	0.0|1.0|0.59	0.447	0.447
159	gene:Solyc08g076130.2	Solyc08g076130.2	chrSL2.50ch08	-	A3SS	60166021_60166288_60166021_60166285_60166383_60166644	2|10|3	0|0|0	26|27|26	0|9|2	152	149	0.000246468	0.0215659	1.0|1.0|1.0	1.0|0.746|0.927	0.109	0.109
160	gene:Solyc03g026300.2	Solyc03g026300.2	chrSL2.50ch03	-	A3SS	3733600_3733862_3733600_3733753_3736692_3736918	19|17|10	0|0|0	79|69|98	13|2|1	258	149	0.000159424	0.016614	1.0|1.0|1.0	0.778|0.952|0.983	0.096	0.0956667
161	gene:Solyc02g088350.2	Solyc02g088350.2	chrSL2.50ch02	-	A3SS	50475336_50475495_50475336_50475455_50475586_50475704	4|10|9	29|36|21	13|6|12	181|206|183	189	149	9.9764e-06	0.00237918	0.098|0.18|0.253	0.054|0.022|0.049	0.135	0.135333
162	gene:Solyc02g088350.2	Solyc02g088350.2	chrSL2.50ch02	-	A3SS	50475336_50475512_50475336_50475455_50475586_50475704	8|18|26	29|36|21	25|12|9	181|206|183	206	149	5.35803e-09	6.85968e-06	0.166|0.266|0.472	0.091|0.04|0.034	0.246	0.246333
164	gene:Solyc01g107420.2	Solyc01g107420.2	chrSL2.50ch01	+	A3SS	94992103_94992571_94992518_94992571_94991112_94991421	3|2|3	0|0|4	0|0|0	6|1|2	298	149	5.11559e-07	0.000234786	1.0|1.0|0.273	0.0|0.0|0.0	0.758	0.757667
165	gene:Solyc04g056340.2	Solyc04g056340.2	chrSL2.50ch04	+	A3SS	54090118_54090232_54090177_54090232_54089848_54089942	16|9|25	123|128|110	5|1|2	110|131|135	208	149	2.97899e-09	4.20832e-06	0.085|0.048|0.14	0.032|0.005|0.011	0.075	0.075
166	gene:Solyc01g056850.2	Solyc01g056850.2	chrSL2.50ch01	-	A3SS	56994286_56994417_56994286_56994412_56994500_56994635	10|9|12	1|3|6	5|3|2	0|0|0	154	149	4.94743e-06	0.00139938	0.906|0.744|0.659	1.0|1.0|1.0	-0.23	-0.230333
169	gene:Solyc04g080900.2	Solyc04g080900.2	chrSL2.50ch04	+	A3SS	64945320_64945369_64945325_64945369_64945100_64945248	22|30|33	0|0|2	41|38|46	3|3|9	154	149	0.000202473	0.0187544	1.0|1.0|0.941	0.93|0.925|0.832	0.085	0.0846667
173	gene:Solyc12g019470.1	Solyc12g019470.1	chrSL2.50ch12	-	A3SS	10403246_10403460_10403246_10403442_10409241_10409288	3|2|0	0|0|5	1|0|0	0|2|6	167	149	0.000620871	0.042663	1.0|1.0|0.0	1.0|0.0|0.0	0.333	0.333333
174	gene:Solyc08g065360.2	Solyc08g065360.2	chrSL2.50ch08	+	A3SS	53287716_53287817_53287720_53287817_53285499_53285588	0|0|0	8|1|7	6|4|6	10|12|17	153	149	3.99126e-07	0.000202265	0.0|0.0|0.0	0.369|0.245|0.256	-0.29	-0.29
175	gene:Solyc02g084970.2	Solyc02g084970.2	chrSL2.50ch02	+	A3SS	48008655_48008881_48008677_48008881_48007743_48008106	12|8|3	6|2|1	2|3|5	0|0|0	171	149	2.75191e-06	0.000916917	0.635|0.777|0.723	1.0|1.0|1.0	-0.288	-0.288333
176	gene:Solyc02g090390.2	Solyc02g090390.2	chrSL2.50ch02	-	A3SS	51945297_51945390_51945297_51945386_51945483_51945537	117|117|84	11|9|16	344|352|359	9|14|18	153	149	6.96931e-05	0.00931475	0.912|0.927|0.836	0.974|0.961|0.951	-0.07	-0.0703333
177	gene:Solyc01g034150.2	Solyc01g034150.2	chrSL2.50ch01	-	A3SS	36256428_36256571_36256428_36256568_36256658_36256767	0|0|0	5|3|1	6|2|0	4|9|9	152	149	0.000203229	0.0187544	0.0|0.0|0.0	0.595|0.179|0.0	-0.258	-0.258
178	gene:Solyc01g065700.2	Solyc01g065700.2	chrSL2.50ch01	-	A3SS	72292594_72292863_72292594_72292854_72294149_72294310	1|3|2	0|0|1	56|40|63	29|28|44	158	149	4.23786e-05	0.00669389	1.0|1.0|0.654	0.646|0.574|0.575	0.286	0.286333
179	gene:Solyc03g063600.2	Solyc03g063600.2	chrSL2.50ch03	+	A3SS	35188569_35188661_35188581_35188661_35188340_35188476	3|14|20	1|4|11	6|14|7	0|0|0	161	149	5.41032e-08	4.48291e-05	0.735|0.764|0.627	1.0|1.0|1.0	-0.291	-0.291333
180	gene:Solyc03g063600.2	Solyc03g063600.2	chrSL2.50ch03	+	A3SS	35188581_35188661_35188615_35188661_35188340_35188476	19|32|47	166|269|245	17|13|13	218|195|253	183	149	5.3576e-05	0.00783941	0.085|0.088|0.135	0.06|0.051|0.04	0.052	0.0523333
181	gene:Solyc04g049350.2	Solyc04g049350.2	chrSL2.50ch04	-	A3SS	41529528_41529769_41529528_41529751_41530958_41531061	31|77|54	0|0|1	45|59|52	6|0|5	167	149	0.000627721	0.0428913	1.0|1.0|0.98	0.87|1.0|0.903	0.069	0.069
182	gene:Solyc02g082470.2	Solyc02g082470.2	chrSL2.50ch02	+	A3SS	46175666_46175875_46175755_46175875_46174208_46174641	4|1|0	0|2|2	2|7|2	0|0|1	238	149	0.000713682	0.0469967	1.0|0.238|0.0	1.0|1.0|0.556	-0.439	-0.439333
183	gene:Solyc10g078920.1	Solyc10g078920.1	chrSL2.50ch10	+	A3SS	60571378_60571691_60571592_60571691_60571239_60571306	13|13|28	6|4|0	33|19|30	1|0|0	298	149	1.82056e-05	0.00384376	0.52|0.619|1.0	0.943|1.0|1.0	-0.268	-0.268
185	gene:Solyc01g100970.2	Solyc01g100970.2	chrSL2.50ch01	+	A3SS	90851781_90852225_90851829_90852225_90849997_90850045	35|21|32	0|0|0	51|43|42	67|7|0	197	149	2.47015e-06	0.000834534	1.0|1.0|1.0	0.365|0.823|1.0	0.271	0.270667
186	gene:Solyc01g049880.2	Solyc01g049880.2	chrSL2.50ch01	-	A3SS	46736384_46736724_46736384_46736713_46737637_46737674	3|2|3	1|0|0	7|11|3	3|5|4	160	149	5.74301e-05	0.00814769	0.736|1.0|1.0	0.685|0.672|0.411	0.323	0.322667
187	gene:Solyc01g005100.2	Solyc01g005100.2	chrSL2.50ch01	-	A3SS	92825_93212_92825_93100_93624_93675	3|4|13	0|0|0	41|38|68	3|4|7	261	149	5.30085e-05	0.00781474	1.0|1.0|1.0	0.886|0.844|0.847	0.141	0.141
188	gene:Solyc07g006160.2	Solyc07g006160.2	chrSL2.50ch07	+	A3SS	999152_999253_999156_999253_998393_998473	11|14|8	0|0|0	26|28|20	8|0|4	153	149	3.90762e-05	0.00644787	1.0|1.0|1.0	0.76|1.0|0.83	0.137	0.136667
190	gene:Solyc02g063050.2	Solyc02g063050.2	chrSL2.50ch02	+	A3SS	35083754_35083849_35083758_35083849_35083212_35083553	0|0|0	5|8|7	2|3|4	8|15|15	153	149	6.66268e-05	0.00900387	0.0|0.0|0.0	0.196|0.163|0.206	-0.188	-0.188333
191	gene:Solyc00g009140.2	Solyc00g009140.2	chrSL2.50ch00	+	A3SS	8835962_8836019_8835967_8836019_8835737_8835888	33|34|47	5|0|6	23|26|28	0|0|0	154	149	0.000149194	0.0157105	0.865|1.0|0.883	1.0|1.0|1.0	-0.084	-0.084
192	gene:Solyc02g031740.2	Solyc02g031740.2	chrSL2.50ch02	+	A3SS	26833907_26833978_26833912_26833978_26833754_26833814	95|110|99	22|15|12	312|381|314	20|29|19	154	149	0.000145634	0.0154422	0.807|0.876|0.889	0.938|0.927|0.941	-0.078	-0.078
193	gene:Solyc03g006190.2	Solyc03g006190.2	chrSL2.50ch03	-	A3SS	827854_828023_827854_827920_828092_828132	0|3|0	1|7|12	13|10|12	6|1|4	252	149	1.27473e-08	1.34817e-05	0.0|0.202|0.0	0.562|0.855|0.639	-0.618	-0.618
196	gene:Solyc03g046350.2	Solyc03g046350.2	chrSL2.50ch03	-	A3SS	12323756_12324197_12323756_12324194_12325038_12325118	0|0|0	1|3|4	2|2|2	5|6|4	152	149	0.000226084	0.0202923	0.0|0.0|0.0	0.282|0.246|0.329	-0.286	-0.285667
197	gene:Solyc02g070220.2	Solyc02g070220.2	chrSL2.50ch02	-	A3SS	39982953_39983218_39982953_39983192_39983305_39983422	0|0|1	1|3|1	4|6|18	14|8|12	175	149	9.39489e-05	0.0112025	0.0|0.0|0.46	0.196|0.39|0.561	-0.229	-0.229
198	gene:Solyc02g070220.2	Solyc02g070220.2	chrSL2.50ch02	-	A3SS	39983140_39983218_39983140_39983188_39983305_39983422	0|0|1	9|3|7	4|6|18	29|19|13	179	149	1.60175e-05	0.00351014	0.0|0.0|0.106	0.103|0.208|0.535	-0.247	-0.246667
199	gene:Solyc01g079210.2	Solyc01g079210.2	chrSL2.50ch01	+	A3SS	78299745_78299838_78299748_78299838_78299499_78299567	0|0|1	7|7|9	2|9|7	28|17|30	152	149	6.90062e-05	0.0092739	0.0|0.0|0.098	0.065|0.342|0.186	-0.165	-0.165
200	gene:Solyc05g014160.2	Solyc05g014160.2	chrSL2.50ch05	-	A3SS	7896354_7896850_7896354_7896520_7897131_7897370	12|11|23	0|1|0	22|27|20	1|0|8	298	149	0.000625824	0.0428822	1.0|0.846|1.0	0.917|1.0|0.556	0.124	0.124333
201	gene:Solyc05g014160.2	Solyc05g014160.2	chrSL2.50ch05	-	A3SS	7899664_7900019_7899664_7900011_7904247_7904321	2|7|2	0|0|0	0|3|3	1|3|3	157	149	8.4197e-07	0.000347134	1.0|1.0|1.0	0.0|0.487|0.487	0.675	0.675333
202	gene:Solyc02g090760.2	Solyc02g090760.2	chrSL2.50ch02	+	A3SS	52276443_52276645_52276461_52276645_52275706_52275851	1|5|2	0|0|0	8|10|13	13|1|5	167	149	5.62063e-07	0.000246176	1.0|1.0|1.0	0.354|0.899|0.699	0.349	0.349333
204	gene:Solyc06g048920.2	Solyc06g048920.2	chrSL2.50ch06	-	A3SS	31949604_31949752_31949604_31949741_31950409_31950497	1|6|0	0|3|5	9|8|10	0|0|0	160	149	7.29848e-05	0.00949387	1.0|0.651|0.0	1.0|1.0|1.0	-0.45	-0.449667
205	gene:Solyc06g068670.2	Solyc06g068670.2	chrSL2.50ch06	-	A3SS	42569869_42570166_42569869_42569980_42570354_42570449	141|174|95	7|6|6	478|493|637	10|7|3	298	149	0.000435661	0.0325409	0.91|0.935|0.888	0.96|0.972|0.991	-0.063	-0.0633333
206	gene:Solyc06g050360.2	Solyc06g050360.2	chrSL2.50ch06	+	A3SS	32975586_32975872_32975616_32975872_32975444_32975483	2|3|2	0|0|0	5|6|5	1|5|2	179	149	7.63167e-07	0.000325685	1.0|1.0|1.0	0.806|0.5|0.675	0.34	0.339667
207	gene:Solyc06g061000.2	Solyc06g061000.2	chrSL2.50ch06	+	A3SS	38975360_38975543_38975381_38975543_38975193_38975303	12|11|2	1|0|0	9|5|6	2|8|10	170	149	1.45332e-07	9.30315e-05	0.913|1.0|1.0	0.798|0.354|0.345	0.472	0.472
209	gene:Solyc12g008570.1	Solyc12g008570.1	chrSL2.50ch12	+	A3SS	1958252_1958333_1958256_1958333_1956455_1956564	1|17|5	1|0|1	12|16|24	6|14|11	153	149	0.000102245	0.012015	0.493|1.0|0.83	0.661|0.527|0.68	0.152	0.151667
210	gene:Solyc01g103980.2	Solyc01g103980.2	chrSL2.50ch01	+	A3SS	92457775_92457841_92457789_92457841_92456498_92456695	2|1|3	1|3|1	1|4|2	0|0|0	163	149	0.000673959	0.0450472	0.646|0.234|0.733	1.0|1.0|1.0	-0.462	-0.462333
211	gene:Solyc01g044240.2	Solyc01g044240.2	chrSL2.50ch01	+	A3SS	42528060_42530595_42530120_42530595_42525793_42525933	28|27|24	169|233|142	46|38|32	130|115|163	298	149	0.000160092	0.016614	0.077|0.055|0.078	0.15|0.142|0.089	-0.057	-0.057
212	gene:Solyc03g044260.2	Solyc03g044260.2	chrSL2.50ch03	+	A3SS	8606906_8607544_8607402_8607544_8606081_8606195	1041|1135|1203	60|61|96	614|567|655	18|22|21	298	149	3.72634e-05	0.00629467	0.897|0.903|0.862	0.945|0.928|0.94	-0.05	-0.0503333
213	gene:Solyc02g088110.2	Solyc02g088110.2	chrSL2.50ch02	-	A3SS	50303374_50303659_50303374_50303437_50304138_50304348	3|0|3	23|10|24	10|9|14	27|20|24	298	149	5.89514e-05	0.00814769	0.061|0.0|0.059	0.156|0.184|0.226	-0.149	-0.148667
214	gene:Solyc01g056340.2	Solyc01g056340.2	chrSL2.50ch01	+	A3SS	53615339_53615774_53615354_53615774_53615150_53615250	1|8|11	39|50|57	2|0|0	62|58|60	164	149	9.3274e-07	0.000378148	0.023|0.127|0.149	0.028|0.0|0.0	0.09	0.0903333
215	gene:Solyc03g097280.2	Solyc03g097280.2	chrSL2.50ch03	+	A3SS	59610158_59610281_59610163_59610281_59609787_59610078	30|29|27	4|0|6	51|49|55	1|0|0	154	149	0.00013938	0.0148879	0.879|1.0|0.813	0.98|1.0|1.0	-0.096	-0.096
219	gene:Solyc11g065870.1	Solyc11g065870.1	chrSL2.50ch11	+	A3SS	51449636_51449776_51449640_51449776_51448513_51448807	1|11|2	0|0|0	19|18|16	6|0|3	153	149	0.000115769	0.0132834	1.0|1.0|1.0	0.755|1.0|0.839	0.135	0.135333
220	gene:Solyc02g078490.2	Solyc02g078490.2	chrSL2.50ch02	+	A3SS	43160242_43160412_43160248_43160412_43158361_43158445	0|8|1	4|0|2	6|3|7	0|0|0	155	149	0.000193283	0.0182942	0.0|1.0|0.325	1.0|1.0|1.0	-0.558	-0.558333
221	gene:Solyc10g008990.2	Solyc10g008990.2	chrSL2.50ch10	+	A3SS	3023300_3023685_3023586_3023685_3022922_3023039	16|12|42	3|4|1	17|14|38	0|0|0	298	149	3.43384e-05	0.00592398	0.727|0.6|0.955	1.0|1.0|1.0	-0.239	-0.239333
222	gene:Solyc12g035130.1	Solyc12g035130.1	chrSL2.50ch12	-	A3SS	60087025_60087119_60087025_60087095_60087206_60087566	413|333|335	0|0|0	377|345|532	0|0|87	173	149	4.90644e-10	8.58638e-07	1.0|1.0|1.0	1.0|1.0|0.84	0.053	0.0533333
224	gene:Solyc10g009090.2	Solyc10g009090.2	chrSL2.50ch10	-	A3SS	3110649_3110973_3110649_3110930_3111047_3111146	19|16|18	2|0|0	15|14|16	5|0|4	192	149	0.000711221	0.0469967	0.881|1.0|1.0	0.7|1.0|0.756	0.142	0.141667
225	gene:Solyc02g081520.2	Solyc02g081520.2	chrSL2.50ch02	-	A3SS	45448732_45449238_45448732_45449211_45450430_45450599	11|11|16	0|2|0	17|16|15	0|8|8	176	149	0.000192307	0.0182942	1.0|0.823|1.0	1.0|0.629|0.614	0.193	0.193333
227	gene:Solyc01g096730.2	Solyc01g096730.2	chrSL2.50ch01	-	A3SS	87744864_87744967_87744864_87744917_87745053_87745156	5|22|18	0|6|8	3|19|2	0|0|0	199	149	1.32901e-06	0.000497358	1.0|0.733|0.628	1.0|1.0|1.0	-0.213	-0.213
228	gene:Solyc04g079070.2	Solyc04g079070.2	chrSL2.50ch04	-	A3SS	63652099_63652591_63652099_63652145_63652721_63652793	1|2|7	0|0|0	62|60|44	11|15|16	298	149	1.95829e-06	0.000690367	1.0|1.0|1.0	0.738|0.667|0.579	0.339	0.338667
230	gene:Solyc02g069180.2	Solyc02g069180.2	chrSL2.50ch02	+	A3SS	39138273_39138301_39138276_39138301_39136579_39137010	5|1|13	1|0|0	1|0|0	0|1|2	152	149	5.38204e-05	0.00783941	0.831|1.0|1.0	1.0|0.0|0.0	0.61	0.610333
231	gene:Solyc09g011910.2	Solyc09g011910.2	chrSL2.50ch09	-	A3SS	5173464_5173604_5173464_5173536_5173722_5174165	7|9|2	0|1|0	10|11|25	2|3|4	217	149	0.000331013	0.0263221	1.0|0.861|1.0	0.774|0.716|0.811	0.187	0.186667
234	gene:Solyc09g018370.2	Solyc09g018370.2	chrSL2.50ch09	+	A3SS	14543232_14543401_14543351_14543401_14540752_14540874	8|6|10	0|0|0	31|20|15	4|7|4	268	149	3.29772e-07	0.000186551	1.0|1.0|1.0	0.812|0.614|0.676	0.299	0.299333
235	gene:Solyc02g070570.2	Solyc02g070570.2	chrSL2.50ch02	+	A3SS	40304588_40305021_40304988_40305021_40303978_40303981	2|2|12	0|0|0	0|7|9	4|2|2	298	149	5.14076e-08	4.46604e-05	1.0|1.0|1.0	0.0|0.636|0.692	0.557	0.557333
236	gene:Solyc02g070570.2	Solyc02g070570.2	chrSL2.50ch02	+	A3SS	40304605_40305021_40304988_40305021_40303978_40303981	2|3|12	0|0|0	0|8|9	4|2|2	298	149	6.17062e-08	4.84195e-05	1.0|1.0|1.0	0.0|0.667|0.692	0.547	0.547
237	gene:Solyc06g068570.2	Solyc06g068570.2	chrSL2.50ch06	+	A3SS	42501394_42501439_42501397_42501439_42501242_42501316	4|7|6	0|5|8	4|5|8	0|0|1	152	149	3.18046e-05	0.00571991	1.0|0.578|0.424	1.0|1.0|0.887	-0.295	-0.295
240	gene:Solyc01g080220.2	Solyc01g080220.2	chrSL2.50ch01	+	A3SS	79434993_79435320_79435003_79435320_79434782_79434883	29|43|74	38|21|86	0|3|31	32|37|36	159	149	0.000129621	0.0144072	0.417|0.657|0.446	0.0|0.071|0.447	0.334	0.334
241	gene:Solyc01g100190.2	Solyc01g100190.2	chrSL2.50ch01	+	A3SS	90254931_90255054_90254934_90255054_90254602_90254845	0|1|0	8|7|2	6|2|1	22|8|13	152	149	0.000783999	0.0495847	0.0|0.123|0.0	0.211|0.197|0.07	-0.118	-0.118333
243	gene:Solyc01g088090.2	Solyc01g088090.2	chrSL2.50ch01	-	A3SS	82927774_82928271_82927774_82928239_82928424_82928581	418|378|130	29|30|34	209|184|225	5|13|12	181	149	0.000667616	0.0449847	0.922|0.912|0.759	0.972|0.921|0.939	-0.08	-0.0796667
244	gene:Solyc06g063230.2	Solyc06g063230.2	chrSL2.50ch06	+	A3SS	39936989_39937324_39937125_39937324_39936425_39936562	70|89|58	0|2|0	227|245|269	15|6|17	285	149	1.71894e-05	0.00370027	1.0|0.959|1.0	0.888|0.955|0.892	0.075	0.0746667
245	gene:Solyc06g073550.2	Solyc06g073550.2	chrSL2.50ch06	+	A3SS	45344813_45344976_45344822_45344976_45343986_45344527	7|8|9	0|0|0	9|9|15	6|1|1	158	149	9.11576e-05	0.0109232	1.0|1.0|1.0	0.586|0.895|0.934	0.195	0.195
246	gene:Solyc01g088460.2	Solyc01g088460.2	chrSL2.50ch01	+	A3SS	83265387_83266608_83266367_83266608_83264526_83264777	0|1|0	20|27|22	13|9|10	62|74|91	298	149	2.73933e-05	0.00516544	0.0|0.018|0.0	0.095|0.057|0.052	-0.062	-0.062
247	gene:Solyc03g119670.2	Solyc03g119670.2	chrSL2.50ch03	+	A3SS	68230995_68231136_68231003_68231136_68229703_68229778	5|4|3	2|0|0	16|8|8	10|1|7	157	149	0.000757815	0.0487668	0.703|1.0|1.0	0.603|0.884|0.52	0.232	0.232
248	gene:Solyc04g009380.1	Solyc04g009380.1	chrSL2.50ch04	+	A3SS	2814066_2814517_2814378_2814517_2811749_2812048	29|48|24	4|7|5	56|36|64	0|0|4	298	149	3.9935e-05	0.00644787	0.784|0.774|0.706	1.0|1.0|0.889	-0.208	-0.208333
249	gene:Solyc09g005580.2	Solyc09g005580.2	chrSL2.50ch09	+	A3SS	403728_403842_403768_403842_403478_403671	2|3|1	16|17|13	9|6|11	14|14|24	189	149	0.000652296	0.0441981	0.09|0.122|0.057	0.336|0.253|0.265	-0.195	-0.195
255	gene:Solyc04g079920.2	Solyc04g079920.2	chrSL2.50ch04	+	A3SS	64246666_64246994_64246905_64246994_64245235_64245328	1|0|1	1|4|0	5|4|11	2|1|0	298	149	0.000162027	0.01663	0.333|0.0|1.0	0.556|0.667|1.0	-0.297	-0.296667
256	gene:Solyc03g058880.2	Solyc03g058880.2	chrSL2.50ch03	+	A3SS	26429121_26429181_26429125_26429181_26428904_26429045	35|50|51	2|6|5	67|44|53	1|0|0	153	149	4.81413e-05	0.00736502	0.945|0.89|0.909	0.985|1.0|1.0	-0.08	-0.0803333
257	gene:Solyc01g097340.2	Solyc01g097340.2	chrSL2.50ch01	+	A3SS	88240968_88241176_88240997_88241176_88240495_88240628	15|2|14	0|0|0	77|69|71	10|3|4	178	149	0.000204773	0.0187544	1.0|1.0|1.0	0.866|0.951|0.937	0.082	0.082
258	gene:Solyc01g097440.2	Solyc01g097440.2	chrSL2.50ch01	+	A3SS	88293927_88294026_88293931_88294026_88292124_88292295	2|11|3	0|0|0	31|20|16	6|2|4	153	149	4.02909e-05	0.00644787	1.0|1.0|1.0	0.834|0.907|0.796	0.154	0.154333
259	gene:Solyc01g097440.2	Solyc01g097440.2	chrSL2.50ch01	+	A3SS	88300641_88300750_88300662_88300750_88299076_88299136	0|0|0	9|13|11	7|14|4	39|25|21	170	149	3.41796e-07	0.00018723	0.0|0.0|0.0	0.136|0.329|0.143	-0.203	-0.202667
260	gene:Solyc01g097650.2	Solyc01g097650.2	chrSL2.50ch01	+	A3SS	88425705_88425730_88425710_88425730_88425447_88425607	9|10|13	0|0|0	37|36|23	2|3|6	154	149	0.000160505	0.016614	1.0|1.0|1.0	0.947|0.921|0.788	0.115	0.114667
262	gene:Solyc01g097880.2	Solyc01g097880.2	chrSL2.50ch01	+	A3SS	88579911_88580395_88580094_88580395_88576773_88576964	30|45|34	0|56|3	3|7|8	0|0|0	298	149	3.62617e-05	0.0061683	1.0|0.287|0.85	1.0|1.0|1.0	-0.288	-0.287667
263	gene:Solyc01g098190.2	Solyc01g098190.2	chrSL2.50ch01	+	A3SS	88786501_88786585_88786531_88786585_88786311_88786374	45|55|47	0|0|1	67|72|68	9|0|4	179	149	0.00038624	0.0293603	1.0|1.0|0.975	0.861|1.0|0.934	0.06	0.06
264	gene:Solyc01g007740.2	Solyc01g007740.2	chrSL2.50ch01	-	A3SS	1904999_1905093_1904999_1905089_1905995_1906075	5|7|15	10|4|1	7|11|8	0|0|0	153	149	5.66737e-07	0.000246176	0.327|0.63|0.936	1.0|1.0|1.0	-0.369	-0.369
265	gene:Solyc02g084490.1	Solyc02g084490.1	chrSL2.50ch02	+	A3SS	47585016_47585103_47585020_47585103_47584886_47584937	4|16|15	0|0|0	41|39|32	7|2|4	153	149	8.3591e-05	0.0103742	1.0|1.0|1.0	0.851|0.95|0.886	0.104	0.104333
266	gene:Solyc02g084490.1	Solyc02g084490.1	chrSL2.50ch02	+	A3SS	47585277_47585394_47585280_47585394_47585016_47585103	0|0|1	7|17|7	6|3|3	24|31|19	152	149	0.000343964	0.0269901	0.0|0.0|0.123	0.197|0.087|0.134	-0.098	-0.0983333
267	gene:Solyc06g072820.2	Solyc06g072820.2	chrSL2.50ch06	+	A3SS	44911038_44911976_44911703_44911976_44907755_44908064	1|1|0	0|2|1	4|3|3	0|0|0	298	149	0.000179378	0.0178813	1.0|0.2|0.0	1.0|1.0|1.0	-0.6	-0.6
268	gene:Solyc03g005000.2	Solyc03g005000.2	chrSL2.50ch03	+	A3SS	17198_17266_17215_17266_16711_16978	7|9|2	0|0|0	13|12|15	5|5|1	166	149	3.40805e-06	0.00104938	1.0|1.0|1.0	0.7|0.683|0.931	0.229	0.228667
269	gene:Solyc03g005000.2	Solyc03g005000.2	chrSL2.50ch03	+	A3SS	17215_17622_17442_17622_16711_16978	0|3|2	6|21|5	12|14|11	21|13|24	298	149	0.000371189	0.028629	0.0|0.067|0.167	0.222|0.35|0.186	-0.175	-0.174667
270	gene:Solyc03g043750.2	Solyc03g043750.2	chrSL2.50ch03	+	A3SS	7303396_7303797_7303407_7303797_7302520_7302733	0|0|1	10|18|8	10|1|2	34|41|29	160	149	0.000779188	0.0495847	0.0|0.0|0.104	0.215|0.022|0.06	-0.064	-0.0643333
271	gene:Solyc01g102490.2	Solyc01g102490.2	chrSL2.50ch01	+	A3SS	91285269_91285468_91285273_91285468_91283986_91284048	1|11|5	2|1|6	23|17|15	0|1|2	153	149	0.000523108	0.0374253	0.327|0.915|0.448	1.0|0.943|0.88	-0.378	-0.377667
272	gene:Solyc07g063450.1	Solyc07g063450.1	chrSL2.50ch07	+	A3SS	65934080_65934469_65934279_65934469_65933820_65933894	12|8|21	0|1|2	17|10|12	10|4|5	298	149	2.80873e-05	0.00521544	1.0|0.8|0.84	0.459|0.556|0.545	0.36	0.36
273	gene:Solyc03g118750.2	Solyc03g118750.2	chrSL2.50ch03	+	A3SS	67582874_67583207_67583063_67583207_67582135_67582273	0|0|0	4|10|5	1|3|10	15|31|21	298	149	0.000192921	0.0182942	0.0|0.0|0.0	0.032|0.046|0.192	-0.09	-0.09
274	gene:Solyc01g096990.2	Solyc01g096990.2	chrSL2.50ch01	+	A3SS	87973242_87973390_87973274_87973390_87972260_87972414	8|16|1	0|0|0	24|36|26	6|5|6	181	149	3.66139e-06	0.00111329	1.0|1.0|1.0	0.767|0.856|0.781	0.199	0.198667
275	gene:Solyc01g108450.2	Solyc01g108450.2	chrSL2.50ch01	-	A3SS	95779582_95779672_95779582_95779667_95779773_95779886	4|1|3	0|0|0	0|1|4	3|3|0	154	149	5.20924e-05	0.00777392	1.0|1.0|1.0	0.0|0.244|1.0	0.585	0.585333
276	gene:Solyc12g094620.1	Solyc12g094620.1	chrSL2.50ch12	+	A3SS	64803597_64803679_64803601_64803679_64803434_64803502	194|211|74	38|23|15	882|436|1172	4|26|8	153	149	0	0	0.833|0.899|0.828	0.995|0.942|0.993	-0.123	-0.123333
278	gene:Solyc01g106370.2	Solyc01g106370.2	chrSL2.50ch01	+	A3SS	94302809_94303254_94302832_94303254_94302075_94302325	5|12|9	0|0|0	16|11|11	0|9|2	172	149	3.05651e-05	0.00559918	1.0|1.0|1.0	1.0|0.514|0.827	0.22	0.219667
279	gene:Solyc01g106950.2	Solyc01g106950.2	chrSL2.50ch01	+	A3SS	94649908_94650106_94649921_94650106_94649280_94649351	22|44|52	1|0|1	49|52|50	8|5|4	162	149	4.89592e-05	0.00744333	0.953|1.0|0.98	0.849|0.905|0.92	0.086	0.0863333
280	gene:Solyc02g088270.2	Solyc02g088270.2	chrSL2.50ch02	+	A3SS	50415765_50415866_50415793_50415866_50415258_50415714	17|37|7	9|10|6	2|3|3	0|0|0	177	149	1.09925e-06	0.000431278	0.614|0.757|0.495	1.0|1.0|1.0	-0.378	-0.378
281	gene:Solyc02g088270.2	Solyc02g088270.2	chrSL2.50ch02	+	A3SS	50415779_50415866_50415793_50415866_50415258_50415714	111|272|57	9|10|6	33|21|18	0|0|0	163	149	0.000190492	0.018243	0.919|0.961|0.897	1.0|1.0|1.0	-0.074	-0.0743333
282	gene:Solyc04g077030.2	Solyc04g077030.2	chrSL2.50ch04	-	A3SS	61994705_61994800_61994705_61994764_61994901_61994955	34|46|32	9|0|2	49|60|64	0|0|2	185	149	0.000261518	0.0226385	0.753|1.0|0.928	1.0|1.0|0.963	-0.094	-0.094
283	gene:Solyc01g109640.2	Solyc01g109640.2	chrSL2.50ch01	+	A3SS	96527586_96527634_96527591_96527634_96527262_96527478	2|0|0	13|11|6	6|5|5	19|16|22	154	149	0.000183478	0.0178813	0.13|0.0|0.0	0.234|0.232|0.18	-0.172	-0.172
284	gene:Solyc01g110300.2	Solyc01g110300.2	chrSL2.50ch01	-	A3SS	97028617_97028818_97028617_97028801_97028998_97029100	50|104|50	1|0|1	102|97|118	13|7|16	166	149	3.42152e-08	3.08254e-05	0.978|1.0|0.978	0.876|0.926|0.869	0.095	0.095
285	gene:Solyc06g083640.2	Solyc06g083640.2	chrSL2.50ch06	-	A3SS	48983141_48983253_48983141_48983236_48983316_48983437	0|3|4	5|11|15	0|0|0	12|10|21	166	149	0.000781531	0.0495847	0.0|0.197|0.193	0.0|0.0|0.0	0.13	0.13
286	gene:Solyc02g090330.2	Solyc02g090330.2	chrSL2.50ch02	+	A3SS	51899639_51899758_51899662_51899758_51898619_51898705	7|2|7	6|3|2	3|3|0	11|16|13	172	149	7.8026e-05	0.009954	0.503|0.366|0.752	0.191|0.14|0.0	0.43	0.43
287	gene:Solyc08g077370.2	Solyc08g077370.2	chrSL2.50ch08	-	A3SS	61250758_61251318_61250758_61250808_61251534_61251604	18|38|15	2|0|0	13|20|23	0|8|4	298	149	0.000200726	0.0187544	0.818|1.0|1.0	1.0|0.556|0.742	0.173	0.173333
288	gene:Solyc03g098450.2	Solyc03g098450.2	chrSL2.50ch03	-	A3SS	60744561_60744708_60744561_60744703_60745027_60745054	3|1|0	0|0|2	0|1|1	4|0|3	154	149	0.00027034	0.023155	1.0|1.0|0.0	0.0|1.0|0.244	0.252	0.252
289	gene:Solyc03g111260.2	Solyc03g111260.2	chrSL2.50ch03	+	A3SS	61874325_61874418_61874329_61874418_61874183_61874249	4|12|1	0|0|0	19|14|14	9|4|5	153	149	4.13793e-07	0.000205419	1.0|1.0|1.0	0.673|0.773|0.732	0.274	0.274
291	gene:Solyc05g054940.2	Solyc05g054940.2	chrSL2.50ch05	-	A3SS	64730418_64730827_64730418_64730812_64731795_64731898	14|23|17	0|0|0	12|11|18	1|3|3	164	149	0.000590025	0.0408899	1.0|1.0|1.0	0.916|0.769|0.845	0.157	0.156667
292	gene:Solyc09g031750.2	Solyc09g031750.2	chrSL2.50ch09	-	A3SS	28028111_28028267_28028111_28028260_28028349_28029028	7|5|2	0|0|0	8|33|12	0|6|2	156	149	0.000518946	0.0372371	1.0|1.0|1.0	1.0|0.84|0.851	0.103	0.103
293	gene:Solyc03g114740.2	Solyc03g114740.2	chrSL2.50ch03	-	A3SS	64648801_64648867_64648801_64648818_64649532_64649738	4|3|6	4|3|1	7|9|6	1|0|1	198	149	0.000182992	0.0178813	0.429|0.429|0.819	0.84|1.0|0.819	-0.327	-0.327333
294	gene:Solyc03g115760.2	Solyc03g115760.2	chrSL2.50ch03	+	A3SS	65376319_65376741_65376364_65376741_65375948_65376119	5|4|2	0|0|0	1|0|2	7|8|0	194	149	2.60323e-08	2.43552e-05	1.0|1.0|1.0	0.099|0.0|1.0	0.634	0.633667
295	gene:Solyc08g075010.2	Solyc08g075010.2	chrSL2.50ch08	-	A3SS	59151056_59151184_59151056_59151179_59151683_59151805	10|4|16	0|2|0	7|7|9	4|4|5	154	149	3.79852e-05	0.00637235	1.0|0.659|1.0	0.629|0.629|0.635	0.255	0.255333
296	gene:Solyc07g025160.2	Solyc07g025160.2	chrSL2.50ch07	-	A3SS	26157523_26157616_26157523_26157613_26157687_26157753	4|2|5	19|26|49	0|2|0	48|44|38	152	149	0.000303095	0.0249414	0.171|0.07|0.091	0.0|0.043|0.0	0.096	0.0963333
297	gene:Solyc01g097210.2	Solyc01g097210.2	chrSL2.50ch01	+	A3SS	88147994_88148123_88147997_88148123_88147802_88147829	0|1|0	2|2|7	7|0|5	10|5|6	152	149	0.000138296	0.0148879	0.0|0.329|0.0	0.407|0.0|0.45	-0.176	-0.176
298	gene:Solyc06g007160.2	Solyc06g007160.2	chrSL2.50ch06	-	A3SS	1218882_1219062_1218882_1219055_1219354_1219469	1|5|3	0|0|0	25|37|36	4|4|8	156	149	6.13297e-05	0.00838115	1.0|1.0|1.0	0.857|0.898|0.811	0.145	0.144667
299	gene:Solyc03g118680.2	Solyc03g118680.2	chrSL2.50ch03	-	A3SS	67540974_67541318_67540974_67541191_67541462_67541580	9|8|8	4|0|2	34|49|70	0|0|0	276	149	0.000442253	0.0328985	0.548|1.0|0.683	1.0|1.0|1.0	-0.256	-0.256333
300	gene:Solyc03g119710.2	Solyc03g119710.2	chrSL2.50ch03	+	A3SS	68252934_68253025_68252938_68253025_68252315_68252397	10|4|22	11|9|5	6|5|10	28|30|36	153	149	0.000610558	0.0420732	0.47|0.302|0.811	0.173|0.14|0.213	0.352	0.352333
301	gene:Solyc06g065640.2	Solyc06g065640.2	chrSL2.50ch06	+	A3SS	41042936_41043182_41042951_41043182_41042169_41042379	14|22|16	1|0|0	61|37|40	1|8|8	164	149	0.000101186	0.0119483	0.927|1.0|1.0	0.982|0.808|0.82	0.106	0.105667
302	gene:Solyc01g102990.2	Solyc01g102990.2	chrSL2.50ch01	+	A3SS	91645963_91646048_91645968_91646048_91645574_91645675	3|0|0	7|16|4	7|9|10	19|14|18	154	149	0.000303501	0.0249414	0.293|0.0|0.0	0.263|0.383|0.35	-0.234	-0.234333
303	gene:Solyc10g079610.1	Solyc10g079610.1	chrSL2.50ch10	+	A3SS	61120033_61120297_61120037_61120297_61118177_61118461	14|46|23	1|7|1	42|73|85	0|0|0	153	149	0.000239225	0.0210588	0.932|0.865|0.957	1.0|1.0|1.0	-0.082	-0.082
304	gene:Solyc04g082400.2	Solyc04g082400.2	chrSL2.50ch04	-	A3SS	66068842_66069340_66068842_66069320_66070138_66070255	0|1|4	1|0|0	0|0|0	4|13|4	169	149	6.40863e-06	0.00173211	0.0|1.0|1.0	0.0|0.0|0.0	0.667	0.666667
307	gene:Solyc04g008860.2	Solyc04g008860.2	chrSL2.50ch04	-	A3SS	2480282_2480356_2480282_2480351_2481058_2481124	0|1|0	6|17|2	5|7|1	28|31|25	154	149	0.000382438	0.0291624	0.0|0.054|0.0	0.147|0.179|0.037	-0.103	-0.103
308	gene:Solyc06g084530.2	Solyc06g084530.2	chrSL2.50ch06	+	A3SS	49627950_49628094_49627955_49628094_49627422_49627482	3|3|4	0|0|1	3|5|0	2|1|5	154	149	2.448e-05	0.00468878	1.0|1.0|0.795	0.592|0.829|0.0	0.458	0.458
309	gene:Solyc08g063050.2	Solyc08g063050.2	chrSL2.50ch08	+	A3SS	52598137_52598271_52598146_52598271_52597805_52598051	1|0|1	5|17|9	8|5|5	17|30|28	158	149	0.000319096	0.025702	0.159|0.0|0.095	0.307|0.136|0.144	-0.111	-0.111
310	gene:Solyc11g010600.1	Solyc11g010600.1	chrSL2.50ch11	+	A3SS	3665624_3665911_3665627_3665911_3665393_3665475	5|40|14	0|0|2	120|116|99	30|17|25	152	149	2.38407e-06	0.000816794	1.0|1.0|0.873	0.797|0.87|0.795	0.137	0.137
311	gene:Solyc10g074910.1	Solyc10g074910.1	chrSL2.50ch10	-	A3SS	58624103_58624229_58624103_58624215_58624357_58624457	0|0|3	19|10|31	7|2|5	18|24|20	163	149	0.000583265	0.0407699	0.0|0.0|0.081	0.262|0.071|0.186	-0.146	-0.146
314	gene:Solyc04g049080.2	Solyc04g049080.2	chrSL2.50ch04	+	A3SS	39517355_39517669_39517359_39517669_39515248_39515445	72|145|86	11|7|20	179|165|246	4|11|8	153	149	5.25089e-05	0.00778829	0.864|0.953|0.807	0.978|0.936|0.968	-0.086	-0.086
317	gene:Solyc04g054490.2	Solyc04g054490.2	chrSL2.50ch04	+	A3SS	52613430_52613706_52613464_52613706_52611410_52611549	0|0|0	2|2|3	11|3|3	1|4|1	183	149	2.0264e-10	4.10768e-07	0.0|0.0|0.0	0.9|0.379|0.71	-0.663	-0.663
318	gene:Solyc06g033850.2	Solyc06g033850.2	chrSL2.50ch06	+	A3SS	23284347_23284637_23284386_23284637_23284175_23284270	26|23|30	1|6|4	41|20|24	0|0|0	188	149	8.80214e-06	0.00218482	0.954|0.752|0.856	1.0|1.0|1.0	-0.146	-0.146
319	gene:Solyc04g074500.2	Solyc04g074500.2	chrSL2.50ch04	-	A3SS	60494360_60494465_60494360_60494458_60494541_60494634	47|70|61	0|1|0	48|78|69	2|7|4	156	149	0.00033668	0.026504	1.0|0.985|1.0	0.958|0.914|0.943	0.057	0.0566667
320	gene:Solyc04g076810.2	Solyc04g076810.2	chrSL2.50ch04	-	A3SS	61680729_61681090_61680729_61681072_61681306_61681426	3|5|6	0|4|0	0|1|2	4|3|5	167	149	6.71962e-06	0.00179621	1.0|0.527|1.0	0.0|0.229|0.263	0.678	0.678333
322	gene:Solyc04g076830.2	Solyc04g076830.2	chrSL2.50ch04	-	A3SS	61707702_61707761_61707702_61707728_61709090_61709236	6|18|6	1|0|0	10|12|24	3|0|7	182	149	0.000170067	0.0171998	0.831|1.0|1.0	0.732|1.0|0.737	0.121	0.120667
324	gene:Solyc04g078860.2	Solyc04g078860.2	chrSL2.50ch04	+	A3SS	63526440_63526820_63526456_63526820_63526122_63526291	7|9|4	0|0|0	28|27|29	6|3|4	165	149	3.51881e-05	0.00602782	1.0|1.0|1.0	0.808|0.89|0.867	0.145	0.145
325	gene:Solyc04g079280.2	Solyc04g079280.2	chrSL2.50ch04	+	A3SS	63794579_63794621_63794584_63794621_63793337_63794486	6|4|14	0|0|0	17|11|21	0|5|4	154	149	7.09189e-05	0.00937901	1.0|1.0|1.0	1.0|0.68|0.836	0.161	0.161333
326	gene:Solyc04g079750.2	Solyc04g079750.2	chrSL2.50ch04	-	A3SS	64103894_64104379_64103894_64104243_64104463_64104614	1|10|9	0|0|2	9|2|6	2|3|2	285	149	0.000565122	0.0397301	1.0|1.0|0.702	0.702|0.258|0.611	0.377	0.377
327	gene:Solyc05g054980.2	Solyc05g054980.2	chrSL2.50ch05	-	A3SS	64766774_64766883_64766774_64766880_64766992_64767235	0|0|0	7|1|2	8|1|3	12|23|17	152	149	2.80133e-05	0.00521544	0.0|0.0|0.0	0.395|0.041|0.147	-0.194	-0.194333
329	gene:Solyc04g082160.2	Solyc04g082160.2	chrSL2.50ch04	+	A3SS	65942678_65942852_65942696_65942852_65942432_65942556	6|36|24	7|22|15	27|32|41	3|7|12	167	149	0.000598038	0.0413275	0.433|0.593|0.588	0.889|0.803|0.753	-0.277	-0.277
330	gene:Solyc05g016240.2	Solyc05g016240.2	chrSL2.50ch05	-	A3SS	15260800_15261097_15260800_15261088_15261561_15261668	0|0|1	24|6|23	3|0|8	29|10|17	158	149	0.000130968	0.0144721	0.0|0.0|0.039	0.089|0.0|0.307	-0.119	-0.119
331	gene:Solyc04g082320.2	Solyc04g082320.2	chrSL2.50ch04	-	A3SS	66031212_66031653_66031212_66031646_66032538_66032721	1|2|2	0|0|0	1|4|2	0|4|2	156	149	0.000249819	0.0217808	1.0|1.0|1.0	1.0|0.489|0.489	0.341	0.340667
333	gene:Solyc01g105020.2	Solyc01g105020.2	chrSL2.50ch01	-	A3SS	93321597_93321785_93321597_93321775_93322081_93322154	17|5|9	0|0|1	57|40|50	19|6|24	159	149	9.90458e-07	0.000394966	1.0|1.0|0.894	0.738|0.862|0.661	0.211	0.211
334	gene:Solyc05g009220.2	Solyc05g009220.2	chrSL2.50ch05	+	A3SS	3367386_3367523_3367405_3367523_3367147_3367279	22|55|45	8|0|2	110|102|151	0|0|0	168	149	0.000374266	0.028629	0.709|1.0|0.952	1.0|1.0|1.0	-0.113	-0.113
335	gene:Solyc05g010240.2	Solyc05g010240.2	chrSL2.50ch05	+	A3SS	4419442_4419520_4419448_4419520_4419282_4419360	0|0|0	2|3|1	1|6|6	15|18|11	155	149	8.04952e-06	0.00207269	0.0|0.0|0.0	0.06|0.243|0.344	-0.216	-0.215667
336	gene:Solyc03g097460.2	Solyc03g097460.2	chrSL2.50ch03	-	A3SS	59793879_59794197_59793879_59794192_59794884_59795099	0|0|0	4|3|4	10|4|6	14|7|7	154	149	5.52877e-08	4.48291e-05	0.0|0.0|0.0	0.409|0.356|0.453	-0.406	-0.406
337	gene:Solyc05g012500.2	Solyc05g012500.2	chrSL2.50ch05	-	A3SS	5743112_5743272_5743112_5743256_5744758_5745384	5|3|5	30|38|26	1|1|0	31|32|30	165	149	0.000181912	0.0178813	0.131|0.067|0.148	0.028|0.027|0.0	0.097	0.097
338	gene:Solyc02g078390.2	Solyc02g078390.2	chrSL2.50ch02	-	A3SS	43086672_43087034_43086672_43087028_43087663_43088113	151|111|132	6|5|13	64|92|92	0|0|0	155	149	3.1981e-06	0.00101031	0.96|0.955|0.907	1.0|1.0|1.0	-0.059	-0.0593333
339	gene:Solyc07g049150.2	Solyc07g049150.2	chrSL2.50ch07	-	A3SS	59416872_59416949_59416872_59416940_59417612_59417797	1|4|6	0|0|1	13|18|21	5|0|13	158	149	0.000226907	0.0202923	1.0|1.0|0.85	0.71|1.0|0.604	0.179	0.178667
340	gene:Solyc07g049150.2	Solyc07g049150.2	chrSL2.50ch07	-	A3SS	59416872_59417015_59416872_59416940_59417612_59417797	14|29|34	0|0|1	77|64|69	5|0|13	224	149	0.000137134	0.0148879	1.0|1.0|0.958	0.911|1.0|0.779	0.089	0.0893333
341	gene:Solyc02g082960.2	Solyc02g082960.2	chrSL2.50ch02	+	A3SS	46565614_46566106_46565624_46566106_46565394_46565548	0|0|0	13|8|19	2|4|14	93|97|111	159	149	0.000640272	0.0435045	0.0|0.0|0.0	0.02|0.037|0.106	-0.054	-0.0543333
342	gene:Solyc07g006010.2	Solyc07g006010.2	chrSL2.50ch07	-	A3SS	854015_854253_854015_854249_855290_855360	21|20|28	13|1|11	66|48|92	0|4|5	153	149	1.0578e-05	0.00247414	0.611|0.951|0.713	1.0|0.921|0.947	-0.198	-0.197667
343	gene:Solyc03g112860.2	Solyc03g112860.2	chrSL2.50ch03	+	A3SS	63161739_63162072_63161743_63162072_63160943_63161305	26|55|26	0|0|0	73|39|57	0|8|4	153	149	0.000317247	0.0256379	1.0|1.0|1.0	1.0|0.826|0.933	0.08	0.0803333
344	gene:Solyc05g015710.2	Solyc05g015710.2	chrSL2.50ch05	-	A3SS	11757559_11757682_11757559_11757649_11758143_11758617	5|4|6	14|16|12	3|0|0	13|11|10	182	149	0.000697983	0.0463824	0.226|0.17|0.29	0.159|0.0|0.0	0.176	0.175667
345	gene:Solyc09g008260.2	Solyc09g008260.2	chrSL2.50ch09	+	A3SS	1732428_1732632_1732476_1732632_1732201_1732335	3|4|10	1|0|0	17|18|16	6|4|3	197	149	0.000138022	0.0148879	0.694|1.0|1.0	0.682|0.773|0.801	0.146	0.146
346	gene:Solyc02g071830.1	Solyc02g071830.1	chrSL2.50ch02	-	A3SS	41197800_41197987_41197800_41197965_41198272_41198340	0|0|0	1|1|1	0|8|6	3|4|2	171	149	1.8773e-06	0.000671548	0.0|0.0|0.0	0.0|0.635|0.723	-0.453	-0.452667
347	gene:Solyc02g071830.1	Solyc02g071830.1	chrSL2.50ch02	-	A3SS	41197800_41197987_41197800_41197968_41198272_41198340	0|0|0	1|10|6	0|8|6	3|11|1	168	149	8.72742e-06	0.00218482	0.0|0.0|0.0	0.0|0.392|0.842	-0.411	-0.411333
348	gene:Solyc01g087240.2	Solyc01g087240.2	chrSL2.50ch01	+	A3SS	82178987_82179217_82179048_82179217_82177392_82177504	6|25|8	0|0|2	32|67|30	7|16|11	210	149	4.67581e-05	0.00724452	1.0|1.0|0.739	0.764|0.748|0.659	0.189	0.189333
349	gene:Solyc06g073050.2	Solyc06g073050.2	chrSL2.50ch06	+	A3SS	45008503_45008869_45008507_45008869_45008090_45008396	27|40|8	8|4|2	46|35|51	1|3|0	153	149	0.000139545	0.0148879	0.767|0.907|0.796	0.978|0.919|1.0	-0.142	-0.142333
351	gene:Solyc02g068180.2	Solyc02g068180.2	chrSL2.50ch02	+	A3SS	38202146_38202302_38202254_38202302_38201863_38201943	11|14|10	11|12|4	4|9|6	37|24|26	257	149	4.45335e-06	0.00132107	0.367|0.403|0.592	0.059|0.179|0.118	0.335	0.335333
352	gene:Solyc02g068180.2	Solyc02g068180.2	chrSL2.50ch02	+	A3SS	38202166_38202302_38202254_38202302_38201863_38201943	9|9|10	11|12|4	5|9|6	37|24|26	237	149	0.000373758	0.028629	0.34|0.32|0.611	0.078|0.191|0.127	0.292	0.291667
353	gene:Solyc01g100820.2	Solyc01g100820.2	chrSL2.50ch01	-	A3SS	90749334_90749424_90749334_90749413_90750367_90750478	8|10|8	0|0|0	25|16|29	6|3|0	160	149	0.000189142	0.0181853	1.0|1.0|1.0	0.795|0.832|1.0	0.124	0.124333
354	gene:Solyc05g050680.2	Solyc05g050680.2	chrSL2.50ch05	-	A3SS	60798966_60799076_60798966_60799061_60804872_60805091	100|92|85	1|3|3	166|129|140	21|12|3	164	149	0.000363688	0.0282642	0.989|0.965|0.963	0.878|0.907|0.977	0.052	0.0516667
356	gene:Solyc05g054970.2	Solyc05g054970.2	chrSL2.50ch05	-	A3SS	64750102_64750303_64750102_64750294_64750421_64750849	176|119|222	121|89|111	197|237|262	57|86|109	158	149	5.51929e-05	0.00794419	0.578|0.558|0.654	0.765|0.722|0.694	-0.13	-0.130333
357	gene:Solyc05g055600.2	Solyc05g055600.2	chrSL2.50ch05	+	A3SS	65166869_65166917_65166872_65166917_65166664_65166772	9|17|18	2|3|0	34|33|34	15|16|16	152	149	0.000205482	0.0187544	0.815|0.847|1.0	0.69|0.669|0.676	0.209	0.209
358	gene:Solyc11g045050.1	Solyc11g045050.1	chrSL2.50ch11	+	A3SS	31848012_31848040_31848022_31848040_31847707_31847788	0|0|3	2|4|5	3|6|4	0|0|0	159	149	1.27787e-13	6.21682e-10	0.0|0.0|0.36	1.0|1.0|1.0	-0.88	-0.88
360	gene:Solyc09g059600.2	Solyc09g059600.2	chrSL2.50ch09	+	A3SS	54904996_54905106_54905016_54905106_54904845_54904930	0|1|0	9|27|22	7|8|8	47|41|46	169	149	6.13571e-06	0.00167698	0.0|0.032|0.0	0.116|0.147|0.133	-0.121	-0.121333
361	gene:Solyc09g059600.2	Solyc09g059600.2	chrSL2.50ch09	+	A3SS	54905006_54905106_54905016_54905106_54904845_54904930	1|0|0	9|27|22	7|19|9	47|41|46	159	149	1.91066e-07	0.000119171	0.094|0.0|0.0	0.122|0.303|0.155	-0.162	-0.162
362	gene:Solyc11g045210.1	Solyc11g045210.1	chrSL2.50ch11	-	A3SS	31469309_31469690_31469309_31469419_31471088_31471191	6|2|1	8|9|12	0|0|0	22|9|16	298	149	0.000146011	0.0154422	0.273|0.1|0.04	0.0|0.0|0.0	0.138	0.137667
363	gene:Solyc06g009340.2	Solyc06g009340.2	chrSL2.50ch06	+	A3SS	3290333_3290515_3290460_3290515_3289984_3290077	2|1|3	0|0|0	3|8|4	4|1|1	276	149	5.67829e-05	0.00812497	1.0|1.0|1.0	0.288|0.812|0.683	0.406	0.405667
364	gene:Solyc06g009340.2	Solyc06g009340.2	chrSL2.50ch06	+	A3SS	3290399_3290515_3290460_3290515_3289984_3290077	4|2|2	0|0|0	4|4|7	4|1|1	210	149	0.000165344	0.0168284	1.0|1.0|1.0	0.415|0.739|0.832	0.338	0.338
365	gene:Solyc03g098620.2	Solyc03g098620.2	chrSL2.50ch03	+	A3SS	60931043_60931578_60931112_60931578_60930770_60930809	5|16|14	0|1|0	24|21|25	1|0|12	218	149	0.000535135	0.0380619	1.0|0.916|1.0	0.943|1.0|0.587	0.129	0.128667
366	gene:Solyc06g054380.2	Solyc06g054380.2	chrSL2.50ch06	+	A3SS	37170377_37170589_37170401_37170589_37170194_37170301	49|37|37	0|0|0	67|67|63	8|4|2	173	149	7.75134e-05	0.009954	1.0|1.0|1.0	0.878|0.935|0.964	0.074	0.0743333
367	gene:Solyc06g054380.2	Solyc06g054380.2	chrSL2.50ch06	+	A3SS	37170384_37170589_37170401_37170589_37170194_37170301	6|5|11	0|0|0	9|10|18	8|4|2	166	149	4.31991e-07	0.000210164	1.0|1.0|1.0	0.502|0.692|0.89	0.305	0.305333
369	gene:Solyc06g060780.2	Solyc06g060780.2	chrSL2.50ch06	-	A3SS	38801365_38801443_38801365_38801430_38803502_38803609	6|5|8	0|0|0	8|3|7	0|5|2	162	149	0.000329002	0.0263221	1.0|1.0|1.0	1.0|0.356|0.763	0.294	0.293667
371	gene:Solyc12g096160.1	Solyc12g096160.1	chrSL2.50ch12	-	A3SS	65188990_65189273_65188990_65189268_65190384_65190501	11|16|17	0|0|2	26|37|38	6|10|11	154	149	1.01807e-05	0.00240432	1.0|1.0|0.892	0.807|0.782|0.77	0.178	0.177667
372	gene:Solyc06g065700.2	Solyc06g065700.2	chrSL2.50ch06	+	A3SS	41135964_41136129_41135975_41136129_41133181_41133221	8|26|16	0|0|0	30|21|34	6|0|3	160	149	0.000510458	0.0367364	1.0|1.0|1.0	0.823|1.0|0.913	0.088	0.088
373	gene:Solyc01g080350.2	Solyc01g080350.2	chrSL2.50ch01	-	A3SS	79567277_79567381_79567277_79567366_79567457_79567523	0|1|0	1|0|6	1|3|1	0|2|0	164	149	4.68847e-06	0.0013577	0.0|1.0|0.0	1.0|0.577|1.0	-0.526	-0.525667
374	gene:Solyc06g071460.2	Solyc06g071460.2	chrSL2.50ch06	+	A3SS	43965565_43965640_43965587_43965640_43965434_43965470	25|17|7	0|0|0	30|27|36	4|9|6	171	149	4.44179e-07	0.000211856	1.0|1.0|1.0	0.867|0.723|0.839	0.19	0.190333
375	gene:Solyc07g008260.2	Solyc07g008260.2	chrSL2.50ch07	-	A3SS	3015970_3016431_3015970_3016411_3016623_3016880	52|58|50	8|10|2	98|110|122	3|7|1	169	149	0.000659283	0.0445474	0.851|0.836|0.957	0.966|0.933|0.991	-0.082	-0.082
376	gene:Solyc06g075390.2	Solyc06g075390.2	chrSL2.50ch06	-	A3SS	46793463_46793589_46793463_46793562_46794255_46794554	11|9|4	0|0|0	19|10|13	0|4|4	176	149	8.19891e-05	0.0102276	1.0|1.0|1.0	1.0|0.679|0.733	0.196	0.196
377	gene:Solyc07g063730.1	Solyc07g063730.1	chrSL2.50ch07	+	A3SS	66110217_66110407_66110290_66110407_66109792_66110109	1|2|13	5|8|2	0|2|1	22|9|17	222	149	0.000477629	0.0345784	0.118|0.144|0.814	0.0|0.13|0.038	0.303	0.302667
378	gene:Solyc01g103170.2	Solyc01g103170.2	chrSL2.50ch01	-	A3SS	91829667_91829905_91829667_91829760_91830248_91830315	3|5|6	0|0|0	2|3|3	2|0|3	294	149	0.000335034	0.02646	1.0|1.0|1.0	0.336|1.0|0.336	0.443	0.442667
379	gene:Solyc06g084410.2	Solyc06g084410.2	chrSL2.50ch06	+	A3SS	49534485_49534558_49534489_49534558_49534196_49534265	1|7|5	3|0|3	3|7|3	0|0|0	153	149	0.000722094	0.047091	0.245|1.0|0.619	1.0|1.0|1.0	-0.379	-0.378667
380	gene:Solyc06g084590.2	Solyc06g084590.2	chrSL2.50ch06	+	A3SS	49666506_49666598_49666514_49666598_49666286_49666403	10|44|26	9|4|9	42|41|51	4|0|2	157	149	6.36767e-05	0.00865327	0.513|0.913|0.733	0.909|1.0|0.96	-0.237	-0.236667
382	gene:Solyc10g054840.1	Solyc10g054840.1	chrSL2.50ch10	-	A3SS	55997744_55997838_55997744_55997835_55997934_55998029	0|2|0	26|46|9	9|11|13	82|101|123	152	149	8.68978e-05	0.0106757	0.0|0.041|0.0	0.097|0.096|0.094	-0.082	-0.082
384	gene:Solyc07g009230.2	Solyc07g009230.2	chrSL2.50ch07	+	A3SS	4264076_4264470_4264096_4264470_4263203_4263309	18|3|23	0|0|0	15|12|24	0|0|23	169	149	0.000454752	0.0334195	1.0|1.0|1.0	1.0|1.0|0.479	0.174	0.173667
385	gene:Solyc01g100110.2	Solyc01g100110.2	chrSL2.50ch01	-	A3SS	90201086_90201400_90201086_90201335_90201514_90201736	0|0|0	1|3|3	5|5|0	10|11|15	214	149	8.8111e-05	0.0107704	0.0|0.0|0.0	0.258|0.24|0.0	-0.166	-0.166
386	gene:Solyc03g063290.2	Solyc03g063290.2	chrSL2.50ch03	-	A3SS	33958829_33959321_33958829_33959315_33959415_33959869	41|31|47	0|0|5	75|77|87	13|13|6	155	149	0.000718716	0.0469967	1.0|1.0|0.9	0.847|0.851|0.933	0.09	0.0896667
387	gene:Solyc07g017640.2	Solyc07g017640.2	chrSL2.50ch07	+	A3SS	7720985_7721125_7720988_7721125_7720790_7720909	10|17|9	1|0|0	12|14|11	0|4|4	152	149	0.00045465	0.0334195	0.907|1.0|1.0	1.0|0.774|0.729	0.135	0.134667
388	gene:Solyc07g017680.1	Solyc07g017680.1	chrSL2.50ch07	+	A3SS	7731811_7731940_7731842_7731940_7730810_7730880	0|0|3	2|1|2	7|4|8	0|0|2	180	149	4.76777e-06	0.00136442	0.0|0.0|0.554	1.0|1.0|0.768	-0.738	-0.738
389	gene:Solyc12g044860.1	Solyc12g044860.1	chrSL2.50ch12	+	A5SS	37671469_37671947_37671469_37671889_37672032_37672187	5|0|0	18|29|15	21|9|13	43|55|41	207	149	0.000272949	0.0265625	0.167|0.0|0.0	0.26|0.105|0.186	-0.128	-0.128
390	gene:Solyc12g021290.1	Solyc12g021290.1	chrSL2.50ch12	-	A5SS	15394731_15394949_15394737_15394949_15394594_15394653	0|0|0	4|4|7	2|6|0	6|18|15	155	149	0.00023778	0.0241782	0.0|0.0|0.0	0.243|0.243|0.0	-0.162	-0.162
391	gene:Solyc12g019010.1	Solyc12g019010.1	chrSL2.50ch12	-	A5SS	8975813_8975904_8975818_8975904_8974323_8974412	14|26|17	0|1|0	34|38|41	9|3|2	154	149	0.00014631	0.0180091	1.0|0.962|1.0	0.785|0.925|0.952	0.1	0.1
392	gene:Solyc12g006590.1	Solyc12g006590.1	chrSL2.50ch12	+	A5SS	1080080_1080176_1080080_1080151_1080255_1080287	9|3|11	45|31|51	34|31|38	61|71|79	174	149	3.98344e-05	0.00765765	0.146|0.077|0.156	0.323|0.272|0.292	-0.169	-0.169333
393	gene:Solyc11g073130.1	Solyc11g073130.1	chrSL2.50ch11	+	A5SS	56217728_56218001_56217728_56217817_56218161_56218215	3|5|6	41|46|37	38|30|25	96|114|134	298	149	0.000628054	0.049709	0.035|0.052|0.075	0.165|0.116|0.085	-0.068	-0.068
394	gene:Solyc11g073130.1	Solyc11g073130.1	chrSL2.50ch11	+	A5SS	56217728_56218074_56217728_56217817_56218161_56218215	6|5|3	41|46|37	40|29|32	96|114|134	298	149	0.00018288	0.0198541	0.068|0.052|0.039	0.172|0.113|0.107	-0.078	-0.0776667
395	gene:Solyc11g069290.1	Solyc11g069290.1	chrSL2.50ch11	-	A5SS	53913518_53913641_53913536_53913641_53912679_53912777	18|22|15	0|0|0	14|18|50	7|3|2	167	149	1.51133e-05	0.00445173	1.0|1.0|1.0	0.641|0.843|0.957	0.186	0.186333
396	gene:Solyc11g020060.1	Solyc11g020060.1	chrSL2.50ch11	-	A5SS	10033896_10034028_10033908_10034028_10033363_10033435	4|6|2	0|0|1	1|7|5	1|6|5	161	149	4.133e-06	0.00186489	1.0|1.0|0.649	0.481|0.519|0.481	0.389	0.389333
397	gene:Solyc11g020060.1	Solyc11g020060.1	chrSL2.50ch11	-	A5SS	10033900_10034028_10033908_10034028_10033363_10033435	8|16|8	0|0|1	22|13|36	1|6|5	157	149	0.000272195	0.0265625	1.0|1.0|0.884	0.954|0.673|0.872	0.128	0.128333
398	gene:Solyc11g006130.1	Solyc11g006130.1	chrSL2.50ch11	-	A5SS	893082_893178_893086_893178_892870_892973	0|0|0	7|6|20	2|0|6	10|3|11	153	149	4.89165e-05	0.00861349	0.0|0.0|0.0	0.163|0.0|0.347	-0.17	-0.17
399	gene:Solyc10g085930.1	Solyc10g085930.1	chrSL2.50ch10	-	A5SS	64942812_64943134_64942936_64943134_64941840_64942240	0|0|0	4|6|4	7|3|4	6|9|7	273	149	8.4485e-07	0.000508283	0.0|0.0|0.0	0.389|0.154|0.238	-0.26	-0.260333
400	gene:Solyc10g079360.1	Solyc10g079360.1	chrSL2.50ch10	-	A5SS	60907926_60908371_60908282_60908371_60907305_60907382	0|0|0	6|6|15	0|3|6	5|18|9	298	149	0.000324553	0.0296597	0.0|0.0|0.0	0.0|0.077|0.25	-0.109	-0.109
401	gene:Solyc10g075150.1	Solyc10g075150.1	chrSL2.50ch10	-	A5SS	58874603_58874859_58874651_58874859_58873650_58873660	108|0|46	809|728|544	0|0|0	112|131|158	197	149	1.35804e-10	3.26812e-07	0.092|0.0|0.06	0.0|0.0|0.0	0.051	0.0506667
402	gene:Solyc10g055640.1	Solyc10g055640.1	chrSL2.50ch10	-	A5SS	57118334_57118480_57118377_57118480_57116885_57117088	3|0|4	1|1|0	0|0|0	2|2|1	192	149	1.5986e-06	0.000814318	0.7|0.0|1.0	0.0|0.0|0.0	0.567	0.566667
403	gene:Solyc10g047140.1	Solyc10g047140.1	chrSL2.50ch10	-	A5SS	39905768_39906225_39906153_39906225_39901575_39901719	6|9|2	8|18|4	1|0|0	18|29|34	298	149	2.73504e-09	4.38791e-06	0.273|0.2|0.2	0.027|0.0|0.0	0.215	0.215333
404	gene:Solyc12g049310.1	Solyc12g049310.1	chrSL2.50ch12	-	A5SS	37082679_37082924_37082862_37082924_37081692_37081752	179|143|145	14|12|23	178|200|245	3|0|2	298	149	1.18239e-13	4.30018e-10	0.865|0.856|0.759	0.967|1.0|0.984	-0.157	-0.157
405	gene:Solyc12g011100.1	Solyc12g011100.1	chrSL2.50ch12	+	A5SS	3961312_3961612_3961312_3961439_3961690_3961803	10|14|9	68|77|60	3|2|0	62|71|109	298	149	8.91327e-08	8.04367e-05	0.068|0.083|0.07	0.024|0.014|0.0	0.061	0.061
406	gene:Solyc10g012240.2	Solyc10g012240.2	chrSL2.50ch10	+	A5SS	4721926_4722415_4721926_4722041_4723799_4724156	9|6|3	3|1|2	6|5|2	0|0|0	298	149	3.73597e-05	0.0074451	0.6|0.75|0.429	1.0|1.0|1.0	-0.407	-0.407
407	gene:Solyc10g007600.2	Solyc10g007600.2	chrSL2.50ch10	-	A5SS	1901258_1901455_1901359_1901455_1900648_1900816	8|19|0	44|94|25	53|59|63	49|33|40	250	149	0	0	0.098|0.108|0.0	0.392|0.516|0.484	-0.395	-0.395333
408	gene:Solyc11g045330.1	Solyc11g045330.1	chrSL2.50ch11	-	A5SS	30877840_30877924_30877890_30877924_30876434_30877289	0|0|0	3|2|1	8|4|1	7|8|18	199	149	9.71155e-06	0.00326585	0.0|0.0|0.0	0.461|0.272|0.04	-0.258	-0.257667
409	gene:Solyc09g090020.2	Solyc09g090020.2	chrSL2.50ch09	-	A5SS	69588396_69589323_69589239_69589323_69587607_69588125	3|6|3	3|13|3	9|23|27	1|0|8	298	149	2.97672e-06	0.0014327	0.333|0.188|0.333	0.818|1.0|0.628	-0.531	-0.530667
410	gene:Solyc09g074920.2	Solyc09g074920.2	chrSL2.50ch09	-	A5SS	66716905_66716971_66716939_66716971_66715632_66715830	0|0|2	13|10|6	3|9|3	10|8|10	183	149	4.79344e-05	0.00854476	0.0|0.0|0.213	0.196|0.478|0.196	-0.219	-0.219
411	gene:Solyc09g066090.2	Solyc09g066090.2	chrSL2.50ch09	-	A5SS	64446005_64446106_64446060_64446106_64444643_64444830	7|22|11	0|1|0	24|13|10	4|1|4	204	149	8.57281e-05	0.013575	1.0|0.941|1.0	0.814|0.905|0.646	0.192	0.192
412	gene:Solyc09g008430.2	Solyc09g008430.2	chrSL2.50ch09	-	A5SS	1878414_1878599_1878516_1878599_1878207_1878299	8|8|11	41|46|73	0|0|0	18|11|35	251	149	1.63552e-06	0.000814318	0.104|0.094|0.082	0.0|0.0|0.0	0.093	0.0933333
413	gene:Solyc10g007140.2	Solyc10g007140.2	chrSL2.50ch10	+	A5SS	1546589_1546978_1546589_1546661_1547091_1547190	36|57|45	0|0|0	60|70|96	5|2|4	298	149	0.00023172	0.0239533	1.0|1.0|1.0	0.857|0.946|0.923	0.091	0.0913333
414	gene:Solyc08g080250.2	Solyc08g080250.2	chrSL2.50ch08	+	A5SS	63568856_63569221_63568856_63569217_63569337_63570400	5|9|5	0|1|0	22|18|27	3|5|5	153	149	0.000245358	0.0247743	1.0|0.898|1.0	0.877|0.778|0.84	0.134	0.134333
415	gene:Solyc08g078130.2	Solyc08g078130.2	chrSL2.50ch08	+	A5SS	61967237_61967711_61967237_61967336_61968646_61968936	163|237|240	9|9|8	99|144|167	0|0|0	298	149	3.10514e-07	0.000224175	0.901|0.929|0.938	1.0|1.0|1.0	-0.077	-0.0773333
416	gene:Solyc08g075370.2	Solyc08g075370.2	chrSL2.50ch08	-	A5SS	59509874_59509947_59509905_59509947_59509179_59509490	3|0|0	14|7|4	9|13|12	26|24|13	180	149	0.000115143	0.0158338	0.151|0.0|0.0	0.223|0.31|0.433	-0.272	-0.271667
417	gene:Solyc08g069060.2	Solyc08g069060.2	chrSL2.50ch08	+	A5SS	58145293_58145561_58145293_58145540_58145781_58145993	11|11|8	31|44|15	1|2|6	33|42|44	170	149	3.76406e-05	0.0074451	0.237|0.18|0.319	0.026|0.04|0.107	0.188	0.187667
418	gene:Solyc08g068300.2	Solyc08g068300.2	chrSL2.50ch08	+	A5SS	57403174_57403242_57403174_57403234_57403945_57404421	12|5|9	0|0|0	2|7|10	8|0|2	157	149	0.000286189	0.0273661	1.0|1.0|1.0	0.192|1.0|0.826	0.327	0.327333
419	gene:Solyc08g065480.2	Solyc08g065480.2	chrSL2.50ch08	-	A5SS	53593657_53594106_53594032_53594106_53592765_53593102	13|13|13	0|0|0	9|25|15	3|2|3	298	149	6.80869e-06	0.00273085	1.0|1.0|1.0	0.6|0.862|0.714	0.275	0.274667
420	gene:Solyc09g008650.2	Solyc09g008650.2	chrSL2.50ch09	-	A5SS	2110042_2110126_2110063_2110126_2109114_2109189	0|0|0	1|7|3	4|2|4	5|5|8	170	149	7.87468e-07	0.000494359	0.0|0.0|0.0	0.412|0.26|0.305	-0.326	-0.325667
421	gene:Solyc08g006610.2	Solyc08g006610.2	chrSL2.50ch08	+	A5SS	1212474_1212643_1212474_1212618_1213269_1213487	0|0|0	1|8|1	4|2|2	5|17|13	174	149	0.000150583	0.0181189	0.0|0.0|0.0	0.407|0.092|0.116	-0.205	-0.205
422	gene:Solyc08g005780.2	Solyc08g005780.2	chrSL2.50ch08	-	A5SS	607234_607399_607245_607399_606637_606898	2|14|9	0|0|2	19|7|15	6|3|7	160	149	9.85618e-05	0.0140904	1.0|1.0|0.807	0.747|0.685|0.666	0.236	0.236333
424	gene:Solyc07g062590.2	Solyc07g062590.2	chrSL2.50ch07	-	A5SS	65286594_65286747_65286662_65286747_65286430_65286513	4|11|5	0|0|0	16|30|34	3|3|2	217	149	0.000599416	0.0480832	1.0|1.0|1.0	0.786|0.873|0.921	0.14	0.14
425	gene:Solyc10g086570.2	Solyc10g086570.2	chrSL2.50ch10	-	A5SS	65360078_65360356_65360143_65360356_65359646_65359999	22|17|9	0|0|0	3|20|17	0|0|10	214	149	0.000631901	0.049709	1.0|1.0|1.0	1.0|1.0|0.542	0.153	0.152667
427	gene:Solyc09g011210.2	Solyc09g011210.2	chrSL2.50ch09	-	A5SS	4554574_4554688_4554581_4554688_4553222_4553605	14|20|10	50|67|45	8|4|9	103|66|100	156	149	8.13184e-06	0.00308383	0.211|0.222|0.175	0.069|0.055|0.079	0.135	0.135
428	gene:Solyc10g045240.1	Solyc10g045240.1	chrSL2.50ch10	+	A5SS	32331960_32332178_32331960_32332084_32332511_32332614	1|3|4	0|0|0	39|20|21	5|0|6	243	149	3.47031e-05	0.00715825	1.0|1.0|1.0	0.827|1.0|0.682	0.164	0.163667
429	gene:Solyc03g059170.2	Solyc03g059170.2	chrSL2.50ch03	-	A5SS	27847345_27847403_27847349_27847403_27842499_27842956	0|0|1	1|2|1	8|2|3	4|8|8	153	149	0.000257273	0.025797	0.0|0.0|0.493	0.661|0.196|0.268	-0.211	-0.210667
430	gene:Solyc03g078520.2	Solyc03g078520.2	chrSL2.50ch03	+	A5SS	51068117_51068261_51068117_51068257_51068490_51068832	25|25|32	0|0|0	27|46|63	4|7|0	153	149	0.000313524	0.0288595	1.0|1.0|1.0	0.868|0.865|1.0	0.089	0.089
432	gene:Solyc08g080240.2	Solyc08g080240.2	chrSL2.50ch08	+	A5SS	63562098_63562344_63562098_63562309_63564911_63565334	1|3|3	3|4|0	4|6|3	0|0|0	184	149	2.01473e-05	0.00526577	0.213|0.378|1.0	1.0|1.0|1.0	-0.47	-0.469667
433	gene:Solyc03g116150.2	Solyc03g116150.2	chrSL2.50ch03	+	A5SS	65645096_65645385_65645096_65645285_65645990_65646380	9|3|2	2|0|1	0|6|3	5|5|11	249	149	0.000108965	0.0152752	0.729|1.0|0.545	0.0|0.418|0.14	0.572	0.572
434	gene:Solyc05g007020.2	Solyc05g007020.2	chrSL2.50ch05	-	A5SS	1610401_1610835_1610742_1610835_1610233_1610313	121|110|142	12|6|31	160|157|193	14|5|0	298	149	0.000176459	0.0193023	0.834|0.902|0.696	0.851|0.94|1.0	-0.12	-0.119667
436	gene:Solyc05g007020.2	Solyc05g007020.2	chrSL2.50ch05	-	A5SS	1610489_1610835_1610742_1610835_1610233_1610313	119|107|139	12|6|31	161|157|193	14|5|0	298	149	0.000139253	0.0174841	0.832|0.899|0.692	0.852|0.94|1.0	-0.123	-0.123
437	gene:Solyc05g007020.2	Solyc05g007020.2	chrSL2.50ch05	-	A5SS	1610630_1610835_1610742_1610835_1610233_1610313	119|109|141	12|6|31	160|158|192	14|5|0	261	149	9.27406e-05	0.0138198	0.85|0.912|0.722	0.867|0.947|1.0	-0.11	-0.11
438	gene:Solyc05g007020.2	Solyc05g007020.2	chrSL2.50ch05	-	A5SS	1610655_1610835_1610742_1610835_1610233_1610313	132|140|178	12|6|31	180|174|214	14|5|0	236	149	8.64948e-05	0.013575	0.874|0.936|0.784	0.89|0.956|1.0	-0.084	-0.084
439	gene:Solyc01g099890.2	Solyc01g099890.2	chrSL2.50ch01	+	A5SS	90018636_90018830_90018636_90018785_90020547_90020629	0|2|0	21|59|38	7|12|5	81|79|99	194	149	0.00011456	0.0158338	0.0|0.025|0.0	0.062|0.104|0.037	-0.059	-0.0593333
440	gene:Solyc02g090850.2	Solyc02g090850.2	chrSL2.50ch02	+	A5SS	52325097_52325490_52325097_52325199_52325625_52325764	0|0|2	1|6|3	2|3|7	5|2|3	298	149	0.000264452	0.026334	0.0|0.0|0.25	0.167|0.429|0.538	-0.295	-0.294667
441	gene:Solyc04g079040.2	Solyc04g079040.2	chrSL2.50ch04	-	A5SS	63637108_63637438_63637361_63637438_63636476_63636514	1|4|2	0|0|0	10|11|4	10|2|5	298	149	3.72313e-09	5.37582e-06	1.0|1.0|1.0	0.333|0.733|0.286	0.549	0.549333
442	gene:Solyc08g078330.2	Solyc08g078330.2	chrSL2.50ch08	+	A5SS	62143858_62144227_62143858_62143965_62144617_62144697	0|0|2	2|1|10	4|10|9	0|1|3	298	149	4.47384e-09	5.39996e-06	0.0|0.0|0.091	1.0|0.833|0.6	-0.781	-0.780667
443	gene:Solyc10g077110.1	Solyc10g077110.1	chrSL2.50ch10	+	A5SS	59993201_59993534_59993201_59993336_59993778_59994064	0|0|0	3|10|14	5|10|10	30|21|23	298	149	1.12798e-06	0.000639621	0.0|0.0|0.0	0.077|0.192|0.179	-0.149	-0.149333
444	gene:Solyc10g077110.1	Solyc10g077110.1	chrSL2.50ch10	+	A5SS	59993201_59993538_59993201_59993534_59993778_59994064	19|24|26	0|0|0	43|40|35	3|4|8	153	149	9.74654e-06	0.00326585	1.0|1.0|1.0	0.933|0.907|0.81	0.117	0.116667
447	gene:Solyc11g066790.1	Solyc11g066790.1	chrSL2.50ch11	+	A5SS	52594244_52594467_52594244_52594445_52594836_52594930	0|0|0	4|8|12	0|4|4	8|10|8	171	149	5.99414e-05	0.0101823	0.0|0.0|0.0	0.0|0.258|0.303	-0.187	-0.187
448	gene:Solyc07g064110.2	Solyc07g064110.2	chrSL2.50ch07	-	A5SS	66389854_66389972_66389858_66389972_66388429_66388525	0|0|3	3|6|14	7|8|12	6|8|13	153	149	5.80768e-06	0.00239592	0.0|0.0|0.173	0.532|0.493|0.473	-0.442	-0.441667
449	gene:Solyc10g078260.1	Solyc10g078260.1	chrSL2.50ch10	-	A5SS	60094429_60094782_60094606_60094782_60093977_60094096	7|6|8	0|0|0	20|47|31	5|3|3	298	149	1.36427e-05	0.0041912	1.0|1.0|1.0	0.667|0.887|0.838	0.203	0.202667
450	gene:Solyc02g069100.2	Solyc02g069100.2	chrSL2.50ch02	-	A5SS	39065617_39065888_39065727_39065888_39065448_39065523	61|70|57	5|4|5	138|116|20	0|1|1	259	149	1.35233e-05	0.0041912	0.875|0.91|0.868	1.0|0.985|0.92	-0.084	-0.084
451	gene:Solyc03g082820.2	Solyc03g082820.2	chrSL2.50ch03	+	A5SS	52676127_52676471_52676127_52676201_52676563_52677127	39|12|14	24|36|27	5|22|3	57|52|70	298	149	7.53278e-05	0.0123597	0.448|0.143|0.206	0.042|0.175|0.021	0.186	0.186333
452	gene:Solyc12g088810.1	Solyc12g088810.1	chrSL2.50ch12	-	A5SS	64036906_64037042_64036938_64037042_64036426_64036521	10|14|16	0|0|0	35|37|35	6|5|4	181	149	9.60931e-06	0.00326585	1.0|1.0|1.0	0.828|0.859|0.878	0.145	0.145
453	gene:Solyc02g082230.2	Solyc02g082230.2	chrSL2.50ch02	-	A5SS	45924980_45925466_45925248_45925466_45924708_45924816	1|6|2	0|1|1	2|0|0	0|1|2	298	149	3.30513e-05	0.00712279	1.0|0.75|0.5	1.0|0.0|0.0	0.417	0.416667
454	gene:Solyc02g092530.2	Solyc02g092530.2	chrSL2.50ch02	-	A5SS	53598445_53598681_53598503_53598681_53597469_53597713	80|69|20	0|0|0	133|128|154	7|10|10	207	149	1.62017e-06	0.000814318	1.0|1.0|1.0	0.932|0.902|0.917	0.083	0.083
455	gene:Solyc02g072160.2	Solyc02g072160.2	chrSL2.50ch02	+	A5SS	41476043_41476102_41476043_41476067_41476187_41476299	0|0|0	2|12|1	5|6|3	41|12|38	184	149	0.000128549	0.0167217	0.0|0.0|0.0	0.09|0.288|0.06	-0.146	-0.146
456	gene:Solyc11g005790.1	Solyc11g005790.1	chrSL2.50ch11	+	A5SS	645679_645918_645679_645838_646524_646833	0|1|1	3|6|8	11|2|3	8|4|5	229	149	2.04227e-05	0.00526577	0.0|0.098|0.075	0.472|0.245|0.281	-0.275	-0.275
457	gene:Solyc12g036300.1	Solyc12g036300.1	chrSL2.50ch12	-	A5SS	52644530_52644585_52644553_52644585_52638258_52638361	1|5|7	0|0|1	5|8|10	3|2|3	172	149	6.57061e-05	0.0109049	1.0|1.0|0.858	0.591|0.776|0.743	0.249	0.249333
459	gene:Solyc03g120470.2	Solyc03g120470.2	chrSL2.50ch03	-	A5SS	68859585_68860050_68859638_68860050_68859253_68859504	0|0|3	3|6|2	1|5|8	0|0|0	202	149	1.17462e-13	4.30018e-10	0.0|0.0|0.525	1.0|1.0|1.0	-0.825	-0.825
460	gene:Solyc01g112010.2	Solyc01g112010.2	chrSL2.50ch01	-	A5SS	98140393_98140458_98140398_98140458_98139827_98140176	1|1|2	0|0|1	0|1|2	4|2|5	154	149	1.15175e-06	0.000639621	1.0|1.0|0.659	0.0|0.326|0.279	0.685	0.684667
461	gene:Solyc01g111840.2	Solyc01g111840.2	chrSL2.50ch01	+	A5SS	98010503_98010752_98010503_98010545_98010837_98010908	0|0|0	9|1|8	2|9|16	80|74|65	298	149	0.000617579	0.0492665	0.0|0.0|0.0	0.012|0.057|0.11	-0.06	-0.0596667
462	gene:Solyc01g107750.2	Solyc01g107750.2	chrSL2.50ch01	-	A5SS	95197078_95197318_95197093_95197318_95195185_95195639	9|5|2	5|2|2	7|5|20	0|0|0	164	149	1.72757e-07	0.00013858	0.621|0.694|0.476	1.0|1.0|1.0	-0.403	-0.403
464	gene:Solyc04g080900.2	Solyc04g080900.2	chrSL2.50ch04	+	A5SS	64945325_64945771_64945325_64945766_64946400_64946452	61|62|71	5|6|7	49|93|87	18|16|25	154	149	0.000174416	0.0192244	0.922|0.909|0.908	0.725|0.849|0.771	0.131	0.131333
465	gene:Solyc08g007240.2	Solyc08g007240.2	chrSL2.50ch08	+	A5SS	1826614_1827097_1826614_1827074_1827181_1827216	2|6|3	0|0|1	12|8|10	5|0|6	172	149	0.000233182	0.0239533	1.0|1.0|0.722	0.675|1.0|0.591	0.152	0.152
466	gene:Solyc12g011270.1	Solyc12g011270.1	chrSL2.50ch12	+	A5SS	4132344_4132649_4132344_4132645_4132742_4132915	0|0|0	17|25|25	5|2|8	44|40|53	153	149	2.6025e-05	0.00636906	0.0|0.0|0.0	0.1|0.046|0.128	-0.091	-0.0913333
467	gene:Solyc05g013800.1	Solyc05g013800.1	chrSL2.50ch05	-	A5SS	7110833_7110985_7110900_7110985_7110487_7110655	0|0|1	4|1|0	0|4|3	2|0|0	216	149	9.8144e-05	0.0140904	0.0|0.0|1.0	0.0|1.0|1.0	-0.333	-0.333333
468	gene:Solyc07g062410.2	Solyc07g062410.2	chrSL2.50ch07	-	A5SS	65166911_65167305_65167253_65167305_65166340_65166445	11|10|4	0|0|0	18|18|33	0|6|3	298	149	3.98133e-05	0.00765765	1.0|1.0|1.0	1.0|0.6|0.846	0.185	0.184667
469	gene:Solyc07g062410.2	Solyc07g062410.2	chrSL2.50ch07	-	A5SS	65167117_65167305_65167253_65167305_65166340_65166445	11|10|4	0|0|0	19|18|31	0|6|3	285	149	4.14949e-05	0.00778109	1.0|1.0|1.0	1.0|0.611|0.844	0.182	0.181667
470	gene:Solyc02g092560.2	Solyc02g092560.2	chrSL2.50ch02	-	A5SS	53614977_53615252_53614982_53615252_53614364_53614895	38|67|38	1|0|0	211|161|195	14|13|10	154	149	2.43419e-05	0.00606935	0.974|1.0|1.0	0.936|0.923|0.95	0.055	0.055
471	gene:Solyc02g063130.2	Solyc02g063130.2	chrSL2.50ch02	-	A5SS	35177179_35177582_35177435_35177582_35176435_35176509	104|166|99	21|49|33	281|242|212	14|12|17	298	149	1.19127e-13	4.30018e-10	0.712|0.629|0.6	0.909|0.91|0.862	-0.247	-0.246667
472	gene:Solyc04g078750.2	Solyc04g078750.2	chrSL2.50ch04	+	A5SS	63415044_63415167_63415044_63415165_63415484_63416058	4|16|7	0|0|0	18|12|25	8|5|15	151	149	4.8618e-09	5.39996e-06	1.0|1.0|1.0	0.689|0.703|0.622	0.329	0.328667
473	gene:Solyc04g078750.2	Solyc04g078750.2	chrSL2.50ch04	+	A5SS	63415044_63415230_63415044_63415165_63415484_63416058	35|55|32	0|0|0	87|82|77	8|5|15	214	149	6.7839e-08	6.53018e-05	1.0|1.0|1.0	0.883|0.919|0.781	0.139	0.139
475	gene:Solyc01g058280.2	Solyc01g058280.2	chrSL2.50ch01	-	A5SS	65890393_65890852_65890547_65890852_65890134_65890267	0|0|2	2|3|2	10|14|4	6|12|11	298	149	0.000519724	0.0428612	0.0|0.0|0.333	0.455|0.368|0.154	-0.215	-0.214667
476	gene:Solyc01g080540.2	Solyc01g080540.2	chrSL2.50ch01	+	A5SS	79788390_79788546_79788390_79788477_79788675_79788768	148|151|165	70|101|148	220|240|276	89|54|78	218	149	1.20652e-05	0.00387132	0.591|0.505|0.432	0.628|0.752|0.707	-0.186	-0.186333
477	gene:Solyc01g059920.2	Solyc01g059920.2	chrSL2.50ch01	+	A5SS	69251661_69251800_69251661_69251792_69254822_69255092	7|5|17	0|0|0	8|19|29	9|5|9	157	149	5.99796e-08	6.18604e-05	1.0|1.0|1.0	0.458|0.783|0.754	0.335	0.335
478	gene:Solyc02g083990.2	Solyc02g083990.2	chrSL2.50ch02	+	A5SS	47219871_47220107_47219871_47220006_47221067_47221495	5|2|8	0|0|0	3|0|2	2|3|0	250	149	0.000127493	0.0167217	1.0|1.0|1.0	0.472|0.0|1.0	0.509	0.509333
479	gene:Solyc02g083990.2	Solyc02g083990.2	chrSL2.50ch02	+	A5SS	47219871_47220112_47219871_47220006_47221067_47221495	1|4|4	0|0|0	3|0|3	2|3|0	255	149	0.000158322	0.0187243	1.0|1.0|1.0	0.467|0.0|1.0	0.511	0.511
480	gene:Solyc00g007090.2	Solyc00g007090.2	chrSL2.50ch00	+	A5SS	6704778_6704856_6704778_6704833_6705478_6705617	3|0|0	57|52|63	7|0|18	89|80|87	172	149	5.52422e-05	0.00961015	0.044|0.0|0.0	0.064|0.0|0.152	-0.057	-0.0573333
482	gene:Solyc04g076700.2	Solyc04g076700.2	chrSL2.50ch04	+	A5SS	61594474_61594558_61594474_61594516_61594695_61594847	0|0|0	94|116|87	4|1|8	54|34|75	191	149	0.000133831	0.0169508	0.0|0.0|0.0	0.055|0.022|0.077	-0.051	-0.0513333
485	gene:Solyc01g079640.2	Solyc01g079640.2	chrSL2.50ch01	-	A5SS	78759794_78760133_78760035_78760133_78756014_78756832	1|0|0	6|8|7	4|7|0	12|9|13	298	149	0.000372498	0.0322066	0.077|0.0|0.0	0.143|0.28|0.0	-0.115	-0.115333
486	gene:Solyc02g062680.2	Solyc02g062680.2	chrSL2.50ch02	-	A5SS	34405355_34405423_34405368_34405423_34403660_34403765	40|45|38	2|3|5	94|78|105	0|0|2	162	149	0.000436943	0.0366803	0.948|0.932|0.875	1.0|1.0|0.98	-0.075	-0.075
487	gene:Solyc04g079070.2	Solyc04g079070.2	chrSL2.50ch04	-	A5SS	63653839_63653926_63653870_63653926_63653555_63653684	5|3|9	0|0|0	65|106|80	11|4|4	180	149	0.000363531	0.0318123	1.0|1.0|1.0	0.83|0.956|0.943	0.09	0.0903333
488	gene:Solyc02g083310.2	Solyc02g083310.2	chrSL2.50ch02	-	A5SS	46764882_46765148_46765081_46765148_46764563_46764673	3|0|0	2|4|1	9|10|7	3|1|7	298	149	0.000571888	0.0463904	0.429|0.0|0.0	0.6|0.833|0.333	-0.446	-0.445667
489	gene:Solyc03g007470.2	Solyc03g007470.2	chrSL2.50ch03	-	A5SS	2045946_2046150_2046022_2046150_2044748_2044853	65|80|69	492|474|487	58|50|83	1095|994|1186	225	149	2.70817e-12	7.82064e-09	0.08|0.101|0.086	0.034|0.032|0.044	0.052	0.0523333
491	gene:Solyc10g076740.1	Solyc10g076740.1	chrSL2.50ch10	-	A5SS	59685709_59686153_59686076_59686153_59683409_59683623	3|4|5	0|0|0	7|12|11	3|4|7	298	149	4.57422e-09	5.39996e-06	1.0|1.0|1.0	0.538|0.6|0.44	0.474	0.474
492	gene:Solyc02g062970.2	Solyc02g062970.2	chrSL2.50ch02	+	A5SS	34966254_34966418_34966254_34966390_34966501_34966606	1|0|2	0|1|0	0|1|2	1|2|2	177	149	0.000278314	0.0267905	1.0|0.0|1.0	0.0|0.296|0.457	0.416	0.415667
493	gene:Solyc03g117850.2	Solyc03g117850.2	chrSL2.50ch03	-	A5SS	66874566_66874656_66874594_66874656_66873239_66873294	0|0|0	5|9|4	9|4|7	37|22|27	177	149	8.32948e-06	0.00308383	0.0|0.0|0.0	0.17|0.133|0.179	-0.161	-0.160667
494	gene:Solyc01g088800.2	Solyc01g088800.2	chrSL2.50ch01	+	A5SS	83541882_83542163_83541882_83541989_83542258_83542352	0|0|0	6|8|3	8|2|6	4|2|2	298	149	9.63506e-10	1.73901e-06	0.0|0.0|0.0	0.5|0.333|0.6	-0.478	-0.477667
495	gene:Solyc05g005730.2	Solyc05g005730.2	chrSL2.50ch05	+	A5SS	538646_539060_538646_538908_539148_539209	7|2|3	0|2|3	4|4|5	0|0|0	298	149	0.000536943	0.0438018	1.0|0.333|0.333	1.0|1.0|1.0	-0.445	-0.444667
496	gene:Solyc10g006830.2	Solyc10g006830.2	chrSL2.50ch10	+	A5SS	1276400_1276495_1276400_1276482_1276616_1276715	5|2|5	0|0|0	5|0|3	4|6|0	162	149	9.38466e-06	0.00326585	1.0|1.0|1.0	0.535|0.0|1.0	0.488	0.488333
497	gene:Solyc01g094330.2	Solyc01g094330.2	chrSL2.50ch01	-	A5SS	85849481_85849717_85849602_85849717_85849094_85849285	3|6|0	0|2|2	0|0|0	6|2|12	270	149	0.00017439	0.0192244	1.0|0.623|0.0	0.0|0.0|0.0	0.541	0.541
498	gene:Solyc01g094580.2	Solyc01g094580.2	chrSL2.50ch01	-	A5SS	86004183_86004477_86004192_86004477_86003854_86003932	0|0|0	2|2|3	2|0|5	5|11|6	158	149	0.00033745	0.0303648	0.0|0.0|0.0	0.274|0.0|0.44	-0.238	-0.238
499	gene:Solyc04g051860.2	Solyc04g051860.2	chrSL2.50ch04	+	A5SS	51171452_51171786_51171452_51171582_51171916_51171978	2|6|5	0|0|2	3|3|0	1|2|3	298	149	0.00017345	0.0192244	1.0|1.0|0.556	0.6|0.429|0.0	0.509	0.509
501	gene:Solyc03g013440.2	Solyc03g013440.2	chrSL2.50ch03	+	A5SS	44658031_44658506_44658031_44658502_44658678_44658738	23|18|39	5|4|15	2|6|2	0|0|0	153	149	4.80993e-06	0.00210456	0.818|0.814|0.717	1.0|1.0|1.0	-0.217	-0.217
502	gene:Solyc04g050560.2	Solyc04g050560.2	chrSL2.50ch04	+	A5SS	47585438_47585712_47585438_47585644_47591812_47592382	5|3|5	11|21|43	0|0|0	27|31|35	217	149	7.85841e-06	0.00306669	0.238|0.089|0.074	0.0|0.0|0.0	0.134	0.133667
503	gene:Solyc04g008840.2	Solyc04g008840.2	chrSL2.50ch04	-	A5SS	2460541_2461577_2461190_2461577_2460154_2460321	4|16|9	1|0|0	9|17|21	4|2|8	298	149	1.64255e-05	0.00465036	0.667|1.0|1.0	0.529|0.81|0.568	0.253	0.253333
504	gene:Solyc01g065690.2	Solyc01g065690.2	chrSL2.50ch01	-	A5SS	72284228_72284317_72284232_72284317_72282921_72284139	0|0|0	2|15|3	5|2|3	15|21|17	153	149	4.65809e-05	0.00840727	0.0|0.0|0.0	0.245|0.085|0.147	-0.159	-0.159
505	gene:Solyc06g065270.2	Solyc06g065270.2	chrSL2.50ch06	-	A5SS	40707479_40707803_40707729_40707803_40706736_40706883	1|0|1	2|8|2	7|1|4	0|1|3	298	149	3.01128e-05	0.00668921	0.2|0.0|0.2	1.0|0.333|0.4	-0.444	-0.444333
506	gene:Solyc06g065270.2	Solyc06g065270.2	chrSL2.50ch06	-	A5SS	40707484_40707803_40707729_40707803_40706736_40706883	105|118|119	2|8|2	266|295|294	0|1|3	298	149	0.000349153	0.030929	0.963|0.881|0.967	1.0|0.993|0.98	-0.054	-0.054
507	gene:Solyc02g071250.2	Solyc02g071250.2	chrSL2.50ch02	-	A5SS	40728804_40729100_40729012_40729100_40728173_40728695	8|11|12	0|4|4	19|10|6	0|0|0	298	149	5.20566e-06	0.00221072	1.0|0.579|0.6	1.0|1.0|1.0	-0.274	-0.273667
508	gene:Solyc05g055390.2	Solyc05g055390.2	chrSL2.50ch05	+	A5SS	65050502_65051053_65050502_65050567_65052041_65052139	26|15|12	2|0|0	14|23|16	4|4|2	298	149	0.000213656	0.0225181	0.867|1.0|1.0	0.636|0.742|0.8	0.23	0.229667
509	gene:Solyc01g108050.2	Solyc01g108050.2	chrSL2.50ch01	+	A5SS	95431334_95431428_95431334_95431393_95431529_95431623	1|0|0	2|3|16	1|5|5	8|4|8	184	149	3.75489e-05	0.0074451	0.288|0.0|0.0	0.092|0.503|0.336	-0.214	-0.214333
510	gene:Solyc01g108210.2	Solyc01g108210.2	chrSL2.50ch01	+	A5SS	95573382_95573832_95573382_95573627_95574130_95574281	10|31|25	71|141|123	0|0|3	21|20|13	298	149	0.000147176	0.0180091	0.066|0.099|0.092	0.0|0.0|0.103	0.051	0.0513333
511	gene:Solyc06g005310.2	Solyc06g005310.2	chrSL2.50ch06	-	A5SS	332175_332382_332208_332382_331944_332074	1|5|2	0|0|0	18|8|12	1|0|13	182	149	0.000213262	0.0225181	1.0|1.0|1.0	0.936|1.0|0.43	0.211	0.211333
512	gene:Solyc06g070980.2	Solyc06g070980.2	chrSL2.50ch06	-	A5SS	43590297_43590657_43590545_43590657_43589768_43589858	2|0|0	21|17|24	9|7|5	40|44|42	298	149	0.000167083	0.0192244	0.045|0.0|0.0	0.101|0.074|0.056	-0.062	-0.062
513	gene:Solyc06g070980.2	Solyc06g070980.2	chrSL2.50ch06	-	A5SS	43590338_43590657_43590545_43590657_43589768_43589858	3|0|0	21|17|24	8|8|8	40|44|42	298	149	0.000274106	0.0265625	0.067|0.0|0.0	0.091|0.083|0.087	-0.065	-0.0646667
514	gene:Solyc03g098020.2	Solyc03g098020.2	chrSL2.50ch03	+	A5SS	60374373_60374527_60374373_60374440_60374945_60375010	2|4|2	3|0|1	0|1|0	11|20|18	236	149	6.7162e-07	0.000440797	0.296|1.0|0.558	0.0|0.031|0.0	0.608	0.607667
515	gene:Solyc09g061420.2	Solyc09g061420.2	chrSL2.50ch09	-	A5SS	59094590_59094808_59094594_59094808_59093717_59093864	0|0|1	2|1|3	10|6|3	12|13|14	153	149	0.00012156	0.0164038	0.0|0.0|0.245	0.448|0.31|0.173	-0.229	-0.228667
516	gene:Solyc04g050470.2	Solyc04g050470.2	chrSL2.50ch04	-	A5SS	47276549_47276829_47276738_47276829_47274778_47275061	45|37|30	1|0|0	83|91|94	0|6|9	298	149	0.000212532	0.0225181	0.957|1.0|1.0	1.0|0.883|0.839	0.078	0.0783333
517	gene:Solyc04g050470.2	Solyc04g050470.2	chrSL2.50ch04	-	A5SS	47276556_47276968_47276738_47276968_47274778_47275061	3|1|7	1|0|0	17|15|9	0|6|9	298	149	0.000223459	0.0233806	0.6|1.0|1.0	1.0|0.556|0.333	0.237	0.237
518	gene:Solyc03g114460.2	Solyc03g114460.2	chrSL2.50ch03	+	A5SS	64463358_64463459_64463358_64463457_64463814_64464027	9|37|32	100|91|111	13|10|9	130|139|132	151	149	2.67541e-05	0.00643838	0.082|0.286|0.221	0.09|0.066|0.063	0.123	0.123333
519	gene:Solyc03g115500.2	Solyc03g115500.2	chrSL2.50ch03	-	A5SS	65174019_65174253_65174077_65174253_65173545_65173735	19|17|13	0|0|0	39|45|40	5|2|6	207	149	3.00445e-05	0.00668921	1.0|1.0|1.0	0.849|0.942|0.828	0.127	0.127
520	gene:Solyc09g011830.2	Solyc09g011830.2	chrSL2.50ch09	+	A5SS	5104097_5104468_5104097_5104457_5105260_5105615	24|39|18	5|2|4	106|79|106	1|2|2	160	149	0.000173948	0.0192244	0.817|0.948|0.807	0.99|0.974|0.98	-0.124	-0.124
521	gene:Solyc08g077060.2	Solyc08g077060.2	chrSL2.50ch08	-	A5SS	60999812_61000163_61000120_61000163_60999378_60999534	1|1|2	0|0|0	5|6|18	4|2|0	298	149	0.000356763	0.0314104	1.0|1.0|1.0	0.385|0.6|1.0	0.338	0.338333
522	gene:Solyc08g081430.2	Solyc08g081430.2	chrSL2.50ch08	+	A5SS	64499525_64499603_64499525_64499544_64500306_64500467	1|0|0	5|26|5	1|5|8	15|28|21	208	149	0.000108521	0.0152752	0.125|0.0|0.0	0.046|0.113|0.214	-0.083	-0.0826667
523	gene:Solyc07g017290.2	Solyc07g017290.2	chrSL2.50ch07	-	A5SS	6666014_6666279_6666018_6666279_6665252_6665611	26|27|19	0|0|0	31|30|32	2|3|5	153	149	0.000233909	0.0239533	1.0|1.0|1.0	0.938|0.907|0.862	0.098	0.0976667
524	gene:Solyc12g006840.1	Solyc12g006840.1	chrSL2.50ch12	+	A5SS	1255699_1256138_1255699_1255816_1256229_1256319	8|0|2	11|22|11	0|0|0	9|2|1	298	149	0.000522445	0.0428612	0.267|0.0|0.083	0.0|0.0|0.0	0.117	0.116667
525	gene:Solyc02g093700.2	Solyc02g093700.2	chrSL2.50ch02	+	A5SS	54449778_54450079_54449778_54449921_54450357_54450619	8|8|39	4|4|12	1|8|2	0|1|0	298	149	3.41973e-05	0.00715616	0.5|0.5|0.619	1.0|0.8|1.0	-0.394	-0.393667
526	gene:Solyc02g093700.2	Solyc02g093700.2	chrSL2.50ch02	+	A5SS	54449778_54450228_54449778_54449921_54450357_54450619	8|10|37	4|4|12	1|8|2	0|1|0	298	149	3.36918e-05	0.00715405	0.5|0.556|0.607	1.0|0.8|1.0	-0.379	-0.379
527	gene:Solyc02g093700.2	Solyc02g093700.2	chrSL2.50ch02	+	A5SS	54449778_54450231_54449778_54449921_54450357_54450619	91|97|270	4|4|12	52|32|72	0|1|0	298	149	0.000125124	0.0167217	0.919|0.924|0.918	1.0|0.941|1.0	-0.06	-0.06
528	gene:Solyc04g055250.2	Solyc04g055250.2	chrSL2.50ch04	-	A5SS	53883546_53883645_53883551_53883645_53881215_53881485	0|0|0	7|26|9	5|7|1	23|39|40	154	149	5.9511e-05	0.0101823	0.0|0.0|0.0	0.174|0.148|0.024	-0.115	-0.115333
530	gene:Solyc04g016130.2	Solyc04g016130.2	chrSL2.50ch04	-	A5SS	6862557_6862710_6862647_6862710_6858545_6858727	25|18|25	0|1|0	35|56|35	5|2|5	239	149	0.000153208	0.0182824	1.0|0.918|1.0	0.814|0.946|0.814	0.115	0.114667
531	gene:Solyc11g065820.1	Solyc11g065820.1	chrSL2.50ch11	-	A5SS	51389863_51390027_51389868_51390027_51389256_51389328	15|23|31	5|0|8	55|61|63	0|3|0	154	149	1.448e-05	0.00435577	0.744|1.0|0.789	1.0|0.952|1.0	-0.14	-0.139667
532	gene:Solyc07g006490.2	Solyc07g006490.2	chrSL2.50ch07	+	A5SS	1268572_1268680_1268572_1268657_1269020_1269134	13|9|13	72|65|42	6|8|1	76|102|107	172	149	2.438e-05	0.00606935	0.135|0.107|0.211	0.064|0.064|0.008	0.106	0.105667
534	gene:Solyc04g025290.2	Solyc04g025290.2	chrSL2.50ch04	-	A5SS	24330170_24330351_24330222_24330351_24329325_24329705	18|21|22	0|3|2	22|7|16	7|3|10	201	149	0.000132028	0.0168703	1.0|0.838|0.891	0.7|0.634|0.543	0.284	0.284
535	gene:Solyc06g073400.2	Solyc06g073400.2	chrSL2.50ch06	-	A5SS	45237113_45237182_45237122_45237182_45235653_45235802	0|5|4	4|4|5	0|1|1	15|30|34	158	149	1.8979e-05	0.00514396	0.0|0.541|0.43	0.0|0.03|0.027	0.305	0.304667
536	gene:Solyc12g055740.1	Solyc12g055740.1	chrSL2.50ch12	-	A5SS	61730903_61731032_61730934_61731032_61730210_61730307	11|12|11	0|2|0	37|17|25	6|11|3	180	149	0.000206539	0.0222553	1.0|0.832|1.0	0.836|0.561|0.873	0.187	0.187333
537	gene:Solyc02g005290.2	Solyc02g005290.2	chrSL2.50ch02	-	A5SS	7634210_7634322_7634234_7634322_7634011_7634053	0|0|1	30|33|37	3|9|3	57|51|52	173	149	0.000159505	0.0187243	0.0|0.0|0.023	0.043|0.132|0.047	-0.066	-0.0663333
538	gene:Solyc02g068360.2	Solyc02g068360.2	chrSL2.50ch02	-	A5SS	38322547_38322685_38322562_38322685_38321305_38321391	0|0|1	22|15|17	4|2|4	27|21|11	164	149	0.000149544	0.0181189	0.0|0.0|0.051	0.119|0.08|0.248	-0.132	-0.132
539	gene:Solyc06g071880.2	Solyc06g071880.2	chrSL2.50ch06	-	A5SS	44285003_44285178_44285147_44285178_44284073_44284304	3|1|2	0|0|0	2|2|6	4|0|2	293	149	8.9381e-05	0.0135914	1.0|1.0|1.0	0.203|1.0|0.604	0.398	0.397667
540	gene:Solyc04g077650.2	Solyc04g077650.2	chrSL2.50ch04	+	A5SS	62591763_62592242_62591763_62592051_62592525_62592639	26|41|48	22|10|1	10|22|22	0|0|0	298	149	3.06865e-07	0.000224175	0.371|0.672|0.96	1.0|1.0|1.0	-0.332	-0.332333
541	gene:Solyc08g076410.2	Solyc08g076410.2	chrSL2.50ch08	+	A5SS	60426362_60426429_60426362_60426425_60426510_60426629	5|18|13	0|0|0	23|28|35	3|6|0	153	149	0.000633455	0.049709	1.0|1.0|1.0	0.882|0.82|1.0	0.099	0.0993333
542	gene:Solyc05g005090.2	Solyc05g005090.2	chrSL2.50ch05	-	A5SS	92945_93010_92960_93010_87323_87553	38|76|48	0|8|14	78|80|73	0|0|2	164	149	3.36451e-07	0.000231334	1.0|0.896|0.757	1.0|1.0|0.971	-0.106	-0.106
543	gene:Solyc02g022930.2	Solyc02g022930.2	chrSL2.50ch02	-	A5SS	24434784_24434927_24434788_24434927_24430060_24430145	42|27|59	1|0|0	83|89|90	5|4|8	153	149	0.000313799	0.0288595	0.976|1.0|1.0	0.942|0.956|0.916	0.054	0.054
544	gene:Solyc01g101240.2	Solyc01g101240.2	chrSL2.50ch01	+	A5SS	91059961_91060337_91059961_91060156_91060653_91060718	440|467|293	17|23|20	704|644|789	15|15|18	298	149	0.000171821	0.0192244	0.928|0.91|0.88	0.959|0.955|0.956	-0.051	-0.0506667
545	gene:Solyc05g053720.2	Solyc05g053720.2	chrSL2.50ch05	-	A5SS	63757498_63757622_63757522_63757622_63757137_63757421	2|8|9	0|0|0	25|24|22	8|1|0	173	149	0.0003065	0.0287374	1.0|1.0|1.0	0.729|0.954|1.0	0.106	0.105667
546	gene:Solyc05g013740.2	Solyc05g013740.2	chrSL2.50ch05	+	A5SS	7058967_7059187_7058967_7059163_7059262_7059437	10|1|7	0|1|0	19|23|18	13|8|8	173	149	2.87152e-05	0.00668921	1.0|0.463|1.0	0.557|0.712|0.66	0.178	0.178
547	gene:Solyc05g015710.2	Solyc05g015710.2	chrSL2.50ch05	-	A5SS	11757559_11757841_11757799_11757841_11755996_11756260	8|9|1	10|4|9	0|2|0	4|13|8	298	149	3.25695e-05	0.00712279	0.286|0.529|0.053	0.0|0.071|0.0	0.266	0.265667
548	gene:Solyc05g041530.2	Solyc05g041530.2	chrSL2.50ch05	+	A5SS	52104180_52104277_52104180_52104267_52104631_52104685	0|0|0	19|14|11	11|4|3	80|84|71	159	149	0.000296032	0.0279373	0.0|0.0|0.0	0.114|0.043|0.038	-0.065	-0.065
549	gene:Solyc02g071880.2	Solyc02g071880.2	chrSL2.50ch02	-	A5SS	41250710_41250758_41250714_41250758_41249766_41250155	0|0|1	3|3|1	4|1|3	6|5|2	153	149	0.000331671	0.0301194	0.0|0.0|0.493	0.394|0.163|0.594	-0.219	-0.219333
551	gene:Solyc06g009270.2	Solyc06g009270.2	chrSL2.50ch06	-	A5SS	3233684_3233989_3233848_3233989_3233105_3233193	25|70|60	1|10|3	72|59|89	0|1|1	298	149	9.95204e-06	0.00326585	0.926|0.778|0.909	1.0|0.967|0.978	-0.111	-0.110667
552	gene:Solyc03g006260.2	Solyc03g006260.2	chrSL2.50ch03	-	A5SS	880218_880528_880222_880528_879215_879542	0|1|0	14|16|54	2|8|2	42|35|47	153	149	0.000381578	0.0327953	0.0|0.057|0.0	0.044|0.182|0.04	-0.07	-0.0696667
553	gene:Solyc05g053780.2	Solyc05g053780.2	chrSL2.50ch05	+	A5SS	63811677_63811815_63811677_63811737_63811918_63811987	10|10|12	4|2|4	14|16|23	0|0|2	227	149	2.90166e-05	0.00668921	0.621|0.766|0.663	1.0|1.0|0.883	-0.278	-0.277667
554	gene:Solyc05g056590.2	Solyc05g056590.2	chrSL2.50ch05	+	A5SS	65862982_65863037_65862982_65863030_65863153_65863220	38|75|41	5|0|7	66|68|56	0|0|0	156	149	8.78362e-05	0.0135914	0.879|1.0|0.848	1.0|1.0|1.0	-0.091	-0.091
555	gene:Solyc06g005200.2	Solyc06g005200.2	chrSL2.50ch06	+	A5SS	216843_216998_216843_216994_217087_218346	5|6|2	0|0|0	6|6|12	0|8|2	153	149	7.81392e-05	0.012677	1.0|1.0|1.0	1.0|0.422|0.854	0.241	0.241333
556	gene:Solyc06g008030.2	Solyc06g008030.2	chrSL2.50ch06	-	A5SS	1866770_1867118_1867003_1867118_1865969_1866344	0|0|0	12|11|5	10|3|9	49|48|56	298	149	0.000172828	0.0192244	0.0|0.0|0.0	0.093|0.03|0.074	-0.066	-0.0656667
557	gene:Solyc06g036780.2	Solyc06g036780.2	chrSL2.50ch06	+	A5SS	27831716_27831809_27831716_27831805_27832851_27832908	1|0|0	6|8|10	5|4|3	15|10|17	153	149	6.09552e-05	0.0102341	0.14|0.0|0.0	0.245|0.28|0.147	-0.177	-0.177333
558	gene:Solyc03g118890.2	Solyc03g118890.2	chrSL2.50ch03	+	A5SS	67674883_67674992_67674883_67674984_67675151_67675188	15|29|15	5|26|13	17|22|21	42|54|59	157	149	4.03062e-05	0.00765765	0.74|0.514|0.523	0.278|0.279|0.253	0.322	0.322333
559	gene:Solyc02g085250.2	Solyc02g085250.2	chrSL2.50ch02	-	A5SS	48217373_48217501_48217413_48217501_48216901_48216943	0|0|0	8|10|2	5|6|1	28|30|33	189	149	0.000269457	0.0265625	0.0|0.0|0.0	0.123|0.136|0.023	-0.094	-0.094
560	gene:Solyc06g065500.2	Solyc06g065500.2	chrSL2.50ch06	-	A5SS	40888864_40889041_40888904_40889041_40888010_40888131	44|55|21	1|0|0	55|42|66	4|3|6	189	149	0.000167029	0.0192244	0.972|1.0|1.0	0.916|0.917|0.897	0.081	0.0806667
561	gene:Solyc06g071600.2	Solyc06g071600.2	chrSL2.50ch06	+	A5SS	44097165_44097500_44097165_44097442_44098385_44098542	30|39|51	1|0|0	39|36|46	7|3|2	207	149	4.33798e-05	0.00803026	0.956|1.0|1.0	0.8|0.896|0.943	0.106	0.105667
562	gene:Solyc06g068090.2	Solyc06g068090.2	chrSL2.50ch06	+	A5SS	42197586_42197746_42197586_42197603_42197942_42198045	6|1|2	0|0|0	5|1|13	6|11|8	292	149	3.8649e-10	7.97218e-07	1.0|1.0|1.0	0.298|0.044|0.453	0.735	0.735
563	gene:Solyc05g046360.2	Solyc05g046360.2	chrSL2.50ch05	+	A5SS	58812953_58813050_58812953_58813023_58813129_58813350	0|0|0	2|1|2	3|0|5	3|9|3	176	149	4.42889e-05	0.00809479	0.0|0.0|0.0	0.458|0.0|0.585	-0.348	-0.347667
564	gene:Solyc11g044330.1	Solyc11g044330.1	chrSL2.50ch11	-	A5SS	32954417_32954703_32954597_32954703_32954322_32954327	0|7|6	2|4|1	8|8|11	0|1|1	298	149	0.000145098	0.0180091	0.0|0.467|0.75	1.0|0.8|0.846	-0.476	-0.476333
565	gene:Solyc11g044330.1	Solyc11g044330.1	chrSL2.50ch11	-	A5SS	32954443_32954703_32954597_32954703_32954322_32954327	0|0|1	2|4|1	1|1|3	0|1|1	298	149	8.94236e-05	0.0135914	0.0|0.0|0.333	1.0|0.333|0.6	-0.533	-0.533333
566	gene:Solyc01g106560.2	Solyc01g106560.2	chrSL2.50ch01	+	A5SS	94385864_94386346_94385864_94386321_94386926_94387104	10|45|22	6|4|3	31|34|23	0|0|3	174	149	0.000448229	0.0374103	0.588|0.906|0.863	1.0|1.0|0.868	-0.17	-0.170333
567	gene:Solyc06g084590.2	Solyc06g084590.2	chrSL2.50ch06	+	A5SS	49668275_49668560_49668275_49668397_49669217_49669677	4|11|6	3|0|3	13|7|15	0|1|0	298	149	0.000395432	0.0335861	0.4|1.0|0.5	1.0|0.778|1.0	-0.293	-0.292667
568	gene:Solyc06g084590.2	Solyc06g084590.2	chrSL2.50ch06	+	A5SS	49668275_49668657_49668275_49668397_49669217_49669677	2|12|6	3|0|3	13|7|18	0|1|0	298	149	0.000340682	0.0303648	0.25|1.0|0.5	1.0|0.778|1.0	-0.343	-0.342667
569	gene:Solyc07g005960.2	Solyc07g005960.2	chrSL2.50ch07	-	A5SS	795204_795468_795240_795468_794745_794879	6|18|6	0|0|0	32|22|26	1|2|7	185	149	9.59722e-05	0.0139974	1.0|1.0|1.0	0.963|0.899|0.749	0.13	0.129667
570	gene:Solyc01g104240.2	Solyc01g104240.2	chrSL2.50ch01	+	A5SS	92690204_92690802_92690204_92690396_92691210_92691563	28|31|31	0|0|0	51|67|64	2|6|2	298	149	0.000311094	0.0288595	1.0|1.0|1.0	0.927|0.848|0.941	0.095	0.0946667
571	gene:Solyc03g005080.2	Solyc03g005080.2	chrSL2.50ch03	-	A5SS	56686_56803_56762_56803_56432_56565	0|1|2	17|14|13	7|12|7	20|47|34	225	149	0.000295591	0.0279373	0.0|0.045|0.092	0.188|0.145|0.12	-0.105	-0.105333
572	gene:Solyc07g017530.2	Solyc07g017530.2	chrSL2.50ch07	-	A5SS	7472831_7472914_7472836_7472914_7471524_7471973	0|1|0	1|4|2	3|2|5	4|8|6	154	149	9.284e-05	0.0138198	0.0|0.195|0.0	0.421|0.195|0.446	-0.289	-0.289
573	gene:Solyc12g005050.1	Solyc12g005050.1	chrSL2.50ch12	-	MXE	26480_26813_27166_27292_26156_26256_27363_27411	0|1|0	4|9|9	8|14|14	12|23|17	275	298	3.8389e-08	1.33786e-05	0.0|0.107|0.0	0.419|0.397|0.472	-0.394	-0.393667
574	gene:Solyc07g062220.2	Solyc07g062220.2	chrSL2.50ch07	-	MXE	65014036_65014212_65015593_65015765_65013780_65013939_65016773_65017123	34|11|13	72|50|25	75|64|108	89|102|132	298	298	0.00232929	0.0395979	0.321|0.18|0.342	0.457|0.386|0.45	-0.15	-0.15
575	gene:Solyc07g052600.2	Solyc07g052600.2	chrSL2.50ch07	-	MXE	61069735_61069801_61070753_61070855_61069451_61069553_61070930_61070987	110|101|102	158|151|170	140|156|132	160|134|152	251	215	0.00305526	0.0454671	0.374|0.364|0.339	0.428|0.499|0.427	-0.092	-0.0923333
576	gene:Solyc07g042510.2	Solyc07g042510.2	chrSL2.50ch07	-	MXE	55782203_55782361_55782447_55782561_55781671_55782041_55783087_55783484	30|49|32	166|235|148	101|80|105	277|285|316	263	298	0.000967776	0.0203506	0.17|0.191|0.197	0.292|0.241|0.274	-0.083	-0.083
577	gene:Solyc08g078330.2	Solyc08g078330.2	chrSL2.50ch08	+	MXE	62144168_62144227_62144418_62144521_62143915_62143965_62144617_62144697	0|0|0	26|8|18	3|2|5	45|35|30	208	252	0.000304349	0.0111648	0.0|0.0|0.0	0.075|0.065|0.168	-0.103	-0.102667
578	gene:Solyc02g084550.2	Solyc02g084550.2	chrSL2.50ch02	+	MXE	47637499_47637569_47640055_47640125_47637009_47637179_47640218_47640623	111|94|96	168|131|109	112|114|126	74|93|117	219	219	0.000177966	0.00806282	0.398|0.418|0.468	0.602|0.551|0.519	-0.129	-0.129333
579	gene:Solyc09g011670.2	Solyc09g011670.2	chrSL2.50ch09	-	MXE	4914229_4914348_4914447_4914557_4913442_4913672_4914631_4917118	148|214|213	591|651|667	211|248|281	438|433|623	259	268	1.11606e-06	0.000166615	0.206|0.254|0.248	0.333|0.372|0.318	-0.105	-0.105
580	gene:Solyc04g082680.2	Solyc04g082680.2	chrSL2.50ch04	+	MXE	66279190_66279265_66280860_66281013_66277543_66277838_66281643_66281742	97|64|78	266|279|288	192|180|206	401|467|452	224	298	0.000663894	0.0165262	0.327|0.234|0.265	0.389|0.339|0.377	-0.093	-0.093
581	gene:Solyc01g099770.2	Solyc01g099770.2	chrSL2.50ch01	+	MXE	89915804_89915933_89916017_89916175_89915615_89915689_89916309_89916736	13815|13804|11340	39836|32591|34351	30225|28510|33603	54894|53533|60521	278	298	8.65127e-07	0.000166615	0.271|0.312|0.261	0.371|0.363|0.373	-0.088	-0.0876667
582	gene:Solyc11g069050.1	Solyc11g069050.1	chrSL2.50ch11	+	MXE	53628318_53628508_53630831_53630977_53626571_53627567_53632111_53632179	73|147|67	200|298|152	163|173|174	262|234|323	298	295	0.00306593	0.0454671	0.265|0.328|0.304	0.381|0.423|0.348	-0.085	-0.085
583	gene:Solyc03g031690.2	Solyc03g031690.2	chrSL2.50ch03	-	MXE	4152127_4152222_4153982_4154140_4151094_4151483_4155145_4155228	294|309|250	430|426|445	495|518|526	420|482|577	298	244	2.32754e-06	0.000270383	0.359|0.373|0.315	0.491|0.468|0.427	-0.113	-0.113
586	gene:Solyc04g009410.2	Solyc04g009410.2	chrSL2.50ch04	+	MXE	2836549_2836657_2837621_2837711_2835553_2835735_2837836_2837921	411|493|415	922|829|847	662|616|694	837|798|942	257	239	9.57616e-06	0.000834323	0.293|0.356|0.313	0.424|0.418|0.407	-0.096	-0.0956667
587	gene:Solyc07g008720.2	Solyc07g008720.2	chrSL2.50ch07	+	MXE	3695153_3695210_3695469_3695508_3694914_3695063_3695596_3696017	875|928|853	474|442|553	1059|1170|1415	472|472|529	206	188	0.00102191	0.0203506	0.628|0.657|0.585	0.672|0.693|0.709	-0.068	-0.068
590	gene:Solyc11g039950.1	Solyc11g039950.1	chrSL2.50ch11	-	MXE	40563512_40563658_40569941_40570089_40563334_40563382_40570426_40570638	97|135|97	9|10|20	169|189|151	4|5|12	297	295	0.000196654	0.00806282	0.915|0.931|0.828	0.977|0.974|0.926	-0.068	-0.0676667
592	gene:Solyc11g039950.1	Solyc11g039950.1	chrSL2.50ch11	-	MXE	40563512_40563698_40569941_40570089_40563334_40563382_40570426_40570638	97|135|97	12|10|22	169|189|151	5|7|12	297	298	0.000121834	0.00653217	0.89|0.931|0.816	0.971|0.964|0.927	-0.075	-0.075
593	gene:Solyc11g039950.1	Solyc11g039950.1	chrSL2.50ch11	-	MXE	40563539_40563658_40567599_40567679_40563334_40563382_40569929_40570089	3|9|1	3|2|8	2|9|6	0|1|2	229	268	0.0015491	0.0291817	0.539|0.84|0.128	1.0|0.913|0.778	-0.395	-0.394667
594	gene:Solyc10g055640.1	Solyc10g055640.1	chrSL2.50ch10	-	MXE	57118334_57118480_57118598_57119021_57116885_57117088_57120095_57120219	6|7|8	3|0|4	12|9|18	0|1|0	298	295	0.000400483	0.012688	0.664|1.0|0.664	1.0|0.899|1.0	-0.19	-0.190333
595	gene:Solyc09g098560.2	Solyc09g098560.2	chrSL2.50ch09	+	MXE	72354980_72355311_72355537_72355775_72353911_72354529_72360406_72360584	22|26|24	0|2|1	19|9|30	4|3|10	298	298	1.67293e-05	0.00129559	1.0|0.929|0.96	0.826|0.75|0.75	0.188	0.187667
596	gene:Solyc09g098560.2	Solyc09g098560.2	chrSL2.50ch09	+	MXE	72354980_72355311_72355552_72355775_72353911_72354529_72360406_72360584	22|26|24	0|2|1	19|9|30	5|2|5	298	298	0.00075537	0.0181549	1.0|0.929|0.96	0.792|0.818|0.857	0.141	0.140667
597	gene:Solyc07g054160.2	Solyc07g054160.2	chrSL2.50ch07	+	MXE	62520994_62521094_62521839_62521996_62519650_62520131_62522093_62522198	38|79|29	63|91|69	112|84|103	77|79|70	249	298	0.000185731	0.00806282	0.419|0.51|0.335	0.635|0.56|0.638	-0.19	-0.189667
598	gene:Solyc12g005850.1	Solyc12g005850.1	chrSL2.50ch12	-	MXE	483627_483714_483714_483866_482668_482787_484530_484587	39|61|156	83|74|173	68|55|70	36|48|49	298	236	0.000796021	0.0183588	0.271|0.395|0.417	0.599|0.476|0.531	-0.174	-0.174333
599	gene:Solyc08g076420.2	Solyc08g076420.2	chrSL2.50ch08	-	MXE	60431546_60431839_60431900_60432023_60430977_60431157_60432212_60432310	1|0|0	7|14|8	3|5|1	4|2|3	272	298	1.19523e-06	0.000166615	0.135|0.0|0.0	0.451|0.733|0.268	-0.439	-0.439
600	gene:Solyc08g076420.2	Solyc08g076420.2	chrSL2.50ch08	-	MXE	60431708_60431839_60431900_60432023_60430977_60431157_60432212_60432310	1|0|0	3|6|15	3|5|1	2|5|8	272	280	2.02443e-05	0.00141103	0.255|0.0|0.0	0.607|0.507|0.114	-0.324	-0.324333
601	gene:Solyc08g076130.2	Solyc08g076130.2	chrSL2.50ch08	-	MXE	60165233_60165325_60166251_60166288_60163678_60163818_60166383_60166644	2|3|2	23|36|19	14|8|13	28|54|45	186	241	0.0022139	0.0385772	0.101|0.097|0.12	0.393|0.161|0.272	-0.169	-0.169333
602	gene:Solyc06g007700.2	Solyc06g007700.2	chrSL2.50ch06	-	MXE	1686152_1686205_1687120_1687308_1685816_1686053_1687658_1687801	3|1|1	0|0|0	0|3|2	7|1|0	298	202	0.0003454	0.011464	1.0|1.0|1.0	0.0|0.67|1.0	0.443	0.443333
603	gene:Solyc01g100970.2	Solyc01g100970.2	chrSL2.50ch01	+	MXE	90850293_90850384_90851171_90851609_90849997_90850045_90851705_90852225	1|0|0	2|3|3	1|0|5	4|2|3	240	298	0.00346025	0.0482359	0.383|0.0|0.0	0.237|0.0|0.674	-0.176	-0.176
604	gene:Solyc04g074040.2	Solyc04g074040.2	chrSL2.50ch04	+	MXE	60066143_60066280_60066284_60066327_60065838_60066048_60066398_60066532	99|105|75	412|293|354	142|110|148	313|296|351	286	192	0.0001776	0.00806282	0.139|0.194|0.125	0.233|0.2|0.221	-0.065	-0.0653333
605	gene:Solyc03g082380.2	Solyc03g082380.2	chrSL2.50ch03	-	MXE	52322641_52323008_52323737_52324105_52322379_52322497_52324481_52324618	0|7|2	2|2|12	0|0|0	25|10|16	298	298	0.000429969	0.0130299	0.0|0.778|0.143	0.0|0.0|0.0	0.307	0.307
606	gene:Solyc01g095430.2	Solyc01g095430.2	chrSL2.50ch01	-	MXE	86681505_86681763_86682650_86682875_86681253_86681351_86683166_86683496	0|0|0	8|3|11	2|3|5	24|15|23	298	298	6.74774e-05	0.00391931	0.0|0.0|0.0	0.077|0.167|0.179	-0.141	-0.141
607	gene:Solyc01g067120.2	Solyc01g067120.2	chrSL2.50ch01	-	MXE	75483277_75483638_75484296_75484344_75482597_75482859_75484432_75484618	1|1|0	15|26|15	11|4|7	33|23|32	197	298	4.28193e-06	0.000426358	0.092|0.055|0.0	0.335|0.208|0.249	-0.215	-0.215
608	gene:Solyc03g124030.2	Solyc03g124030.2	chrSL2.50ch03	-	MXE	70739909_70740120_70742109_70742278_70739225_70739297_70742900_70742963	4|5|21	0|0|2	23|15|27	2|1|8	298	298	0.00285686	0.0452089	1.0|1.0|0.913	0.92|0.938|0.771	0.095	0.0946667
609	gene:Solyc08g077370.2	Solyc08g077370.2	chrSL2.50ch08	-	MXE	61250754_61250808_61250973_61251318_61249975_61250623_61251534_61251604	19|38|15	0|0|0	11|20|22	3|3|1	298	203	0.000531174	0.0138013	1.0|1.0|1.0	0.714|0.82|0.937	0.176	0.176333
610	gene:Solyc08g077370.2	Solyc08g077370.2	chrSL2.50ch08	-	MXE	61250754_61250808_61251144_61251318_61249975_61250623_61251534_61251604	22|41|18	0|0|0	14|23|24	3|3|1	298	203	0.000847245	0.018454	1.0|1.0|1.0	0.761|0.839|0.942	0.153	0.152667
612	gene:Solyc01g103890.2	Solyc01g103890.2	chrSL2.50ch01	-	MXE	92392446_92392746_92393704_92394150_92391105_92391538_92397010_92397625	36|54|37	246|244|254	102|114|131	290|262|356	298	298	3.55645e-09	2.47884e-06	0.128|0.181|0.127	0.26|0.303|0.269	-0.132	-0.132
614	gene:Solyc05g015710.2	Solyc05g015710.2	chrSL2.50ch05	-	MXE	11757559_11757682_11757799_11757841_11755996_11756260_11758143_11758617	5|2|9	6|1|3	3|6|5	0|2|0	191	272	0.000504905	0.0138013	0.543|0.74|0.81	1.0|0.81|1.0	-0.239	-0.239
615	gene:Solyc05g015710.2	Solyc05g015710.2	chrSL2.50ch05	-	MXE	11757559_11757682_11757799_11757853_11755996_11756260_11758143_11758617	15|7|11	6|1|3	3|17|11	0|2|0	203	272	0.000530344	0.0138013	0.77|0.904|0.831	1.0|0.919|1.0	-0.138	-0.138
616	gene:Solyc05g055000.2	Solyc05g055000.2	chrSL2.50ch05	+	MXE	64784581_64784591_64784668_64784740_64780049_64780149_64784899_64785293	1|1|3	90|150|76	5|7|7	112|122|90	159	221	0.000999117	0.0203506	0.015|0.009|0.052	0.058|0.074|0.098	-0.051	-0.0513333
617	gene:Solyc02g077880.2	Solyc02g077880.2	chrSL2.50ch02	+	MXE	42713983_42714055_42714107_42714212_42713671_42713808_42714348_42714750	7289|6433|3860	11741|7636|6857	14051|13550|15656	15002|15644|18085	221	254	0.00291483	0.0452089	0.416|0.492|0.393	0.518|0.499|0.499	-0.072	-0.0716667
618	gene:Solyc06g008030.2	Solyc06g008030.2	chrSL2.50ch06	-	MXE	1866770_1866826_1867003_1867118_1865969_1866344_1867317_1867383	19|13|5	0|0|0	59|65|70	4|2|5	264	205	0.00209368	0.0374178	1.0|1.0|1.0	0.92|0.962|0.916	0.067	0.0673333
619	gene:Solyc04g047750.2	Solyc04g047750.2	chrSL2.50ch04	+	MXE	36994525_36994838_36995539_36995685_36993782_36993878_36995957_36996321	6|2|4	2|3|0	1|0|0	0|2|1	298	295	0.000249187	0.00964908	0.748|0.398|1.0	1.0|0.0|0.0	0.382	0.382
620	gene:Solyc06g064450.2	Solyc06g064450.2	chrSL2.50ch06	-	MXE	40137271_40137378_40137378_40137404_40136483_40136803_40138407_40138513	3|15|6	88|82|93	26|17|18	92|97|101	175	256	0.00185855	0.0340897	0.048|0.211|0.086	0.292|0.204|0.207	-0.119	-0.119333
621	gene:Solyc06g065020.2	Solyc06g065020.2	chrSL2.50ch06	-	MXE	40544312_40544655_40544775_40544885_40542960_40543261_40544978_40545196	0|1|5	3|3|3	0|0|0	7|3|2	259	298	0.00139002	0.0269123	0.0|0.277|0.657	0.0|0.0|0.0	0.311	0.311333
622	gene:Solyc06g073780.2	Solyc06g073780.2	chrSL2.50ch06	-	MXE	45529402_45529510_45529519_45529549_45527290_45527383_45529650_45529819	3|0|4	55|75|74	23|7|11	109|82|109	179	257	5.40049e-05	0.00342194	0.073|0.0|0.072	0.233|0.109|0.127	-0.108	-0.108
624	gene:Solyc12g099940.1	Solyc12g099940.1	chrSL2.50ch12	+	RI	66893270_66893611_66893270_66893307_66893545_66893611	7|5|9	5|0|2	5|4|3	0|1|0	298	149	0.000144313	0.00726842	0.412|1.0|0.692	1.0|0.667|1.0	-0.188	-0.187667
625	gene:Solyc12g099400.1	Solyc12g099400.1	chrSL2.50ch12	-	RI	66562760_66563092_66562760_66562926_66563018_66563092	36|65|40	124|110|170	17|18|41	129|108|171	241	149	0.0012943	0.0351053	0.152|0.268|0.127	0.075|0.093|0.129	0.083	0.0833333
626	gene:Solyc12g098860.1	Solyc12g098860.1	chrSL2.50ch12	-	RI	66235243_66235492_66235243_66235280_66235384_66235492	2|8|6	38|37|58	2|0|2	49|29|64	253	149	0.000877902	0.0263441	0.03|0.113|0.057	0.023|0.0|0.018	0.053	0.053
627	gene:Solyc12g095890.1	Solyc12g095890.1	chrSL2.50ch12	+	RI	65000583_65000860_65000583_65000697_65000765_65000860	4|4|7	0|0|0	12|14|16	0|5|3	217	149	4.36526e-05	0.00283468	1.0|1.0|1.0	1.0|0.658|0.786	0.185	0.185333
628	gene:Solyc12g089180.1	Solyc12g089180.1	chrSL2.50ch12	-	RI	64297260_64297589_64297260_64297425_64297508_64297589	1|0|6	0|1|0	0|0|6	1|2|1	232	149	0.00018281	0.00842638	1.0|0.0|1.0	0.0|0.0|0.794	0.402	0.402
629	gene:Solyc12g042110.1	Solyc12g042110.1	chrSL2.50ch12	-	RI	40737441_40737658_40737441_40737516_40737594_40737658	9|3|6	9|3|13	0|1|1	12|5|3	227	149	1.9087e-05	0.00161535	0.396|0.396|0.233	0.0|0.116|0.18	0.243	0.243
630	gene:Solyc12g044860.1	Solyc12g044860.1	chrSL2.50ch12	+	RI	37671786_37672187_37671786_37671947_37672032_37672187	10|16|11	4|0|0	24|35|27	21|9|13	234	149	0.00097043	0.0281452	0.614|1.0|1.0	0.421|0.712|0.569	0.304	0.304
631	gene:Solyc12g044920.1	Solyc12g044920.1	chrSL2.50ch12	-	RI	37596997_37597463_37596997_37597189_37597353_37597463	4|3|1	1|1|2	0|1|1	3|2|9	298	149	8.49647e-05	0.00474195	0.667|0.6|0.2	0.0|0.2|0.053	0.405	0.404667
632	gene:Solyc12g062860.1	Solyc12g062860.1	chrSL2.50ch12	+	RI	35501865_35502136_35501865_35501895_35502014_35502136	6|2|0	3|3|2	3|4|0	0|0|1	268	149	0.000399527	0.0150552	0.527|0.27|0.0	1.0|1.0|0.0	-0.401	-0.401
633	gene:Solyc12g070280.1	Solyc12g070280.1	chrSL2.50ch12	+	RI	29996260_29996487_29996260_29996325_29996395_29996487	11|19|19	28|19|34	10|18|30	94|78|92	219	149	0.000455385	0.0162694	0.211|0.405|0.275	0.067|0.136|0.182	0.169	0.168667
635	gene:Solyc12g013580.1	Solyc12g013580.1	chrSL2.50ch12	+	RI	4422853_4423064_4422853_4422917_4423014_4423064	21|45|12	83|112|138	4|7|7	133|169|172	246	149	1.32601e-11	1.3691e-08	0.133|0.196|0.05	0.018|0.024|0.024	0.104	0.104333
636	gene:Solyc12g013580.1	Solyc12g013580.1	chrSL2.50ch12	+	RI	4422853_4423280_4422853_4423064_4423165_4423280	12|31|5	98|110|147	1|11|7	113|150|179	250	149	4.25347e-05	0.00283336	0.068|0.144|0.02	0.005|0.042|0.023	0.054	0.054
637	gene:Solyc12g009080.1	Solyc12g009080.1	chrSL2.50ch12	+	RI	2410948_2411367_2410948_2411101_2411191_2411367	22|29|27	51|57|49	32|18|36	104|99|129	239	149	0.00135451	0.0364202	0.212|0.241|0.256	0.161|0.102|0.148	0.099	0.0993333
638	gene:Solyc12g008790.1	Solyc12g008790.1	chrSL2.50ch12	+	RI	2137750_2138005_2137750_2137867_2137953_2138005	7|10|17	5|3|9	13|14|13	18|29|31	235	149	0.000389371	0.0147262	0.47|0.679|0.545	0.314|0.234|0.21	0.312	0.312
641	gene:Solyc11g072520.1	Solyc11g072520.1	chrSL2.50ch11	+	RI	55713139_55713440_55713139_55713208_55713344_55713440	33|62|51	11|24|17	64|56|75	55|61|72	285	149	7.18043e-07	0.000121538	0.611|0.575|0.611	0.378|0.324|0.353	0.247	0.247333
642	gene:Solyc11g072520.1	Solyc11g072520.1	chrSL2.50ch11	+	RI	55713139_55713607_55713139_55713440_55713529_55713607	33|60|51	14|38|27	64|56|75	76|62|92	238	149	6.0298e-05	0.00351738	0.596|0.497|0.542	0.345|0.361|0.338	0.197	0.197
643	gene:Solyc11g069230.1	Solyc11g069230.1	chrSL2.50ch11	+	RI	53866938_53867433_53866938_53867273_53867364_53867433	0|2|1	6|6|6	3|3|6	4|8|5	240	149	0.00164337	0.0414861	0.0|0.171|0.094	0.318|0.189|0.427	-0.223	-0.223
644	gene:Solyc11g069180.1	Solyc11g069180.1	chrSL2.50ch11	+	RI	53815225_53815665_53815225_53815378_53815610_53815665	23|57|57	1|8|0	27|9|9	0|0|0	298	149	0.000275733	0.0116202	0.92|0.781|1.0	1.0|1.0|1.0	-0.1	-0.0996667
645	gene:Solyc11g066110.1	Solyc11g066110.1	chrSL2.50ch11	+	RI	51795031_51795311_51795031_51795139_51795241_51795311	9|11|5	8|0|1	20|19|11	1|0|0	251	149	0.000218889	0.00969969	0.4|1.0|0.748	0.922|1.0|1.0	-0.258	-0.258
647	gene:Solyc11g044900.1	Solyc11g044900.1	chrSL2.50ch11	-	RI	32059176_32059491_32059176_32059278_32059399_32059491	35|41|15	17|32|17	11|11|8	35|39|38	270	149	3.03667e-08	9.50109e-06	0.532|0.414|0.327	0.148|0.135|0.104	0.295	0.295333
648	gene:Solyc12g019740.1	Solyc12g019740.1	chrSL2.50ch12	+	RI	11253264_11253660_11253264_11253429_11253585_11253660	5|4|4	2|6|0	12|6|12	0|1|0	298	149	5.36249e-05	0.0032762	0.556|0.25|1.0	1.0|0.75|1.0	-0.315	-0.314667
649	gene:Solyc12g056930.1	Solyc12g056930.1	chrSL2.50ch12	+	RI	63002653_63003005_63002653_63002823_63002919_63003005	13|4|2	32|45|37	55|29|64	52|55|50	245	149	2.55791e-08	8.25324e-06	0.198|0.051|0.032	0.391|0.243|0.438	-0.264	-0.263667
656	gene:Solyc11g006570.1	Solyc11g006570.1	chrSL2.50ch11	-	RI	1207542_1207883_1207542_1207668_1207769_1207883	4|6|5	115|282|124	7|4|2	5|3|6	250	149	1.00006e-08	4.30233e-06	0.02|0.013|0.023	0.455|0.443|0.166	-0.336	-0.336
660	gene:Solyc10g086060.1	Solyc10g086060.1	chrSL2.50ch10	-	RI	65025282_65025765_65025282_65025402_65025538_65025765	4|2|3	35|47|40	21|27|27	81|123|103	285	149	3.72135e-05	0.00266929	0.056|0.022|0.038	0.119|0.103|0.121	-0.076	-0.0756667
661	gene:Solyc10g085570.1	Solyc10g085570.1	chrSL2.50ch10	+	RI	64686734_64687226_64686734_64687036_64687136_64687226	12|3|10	0|0|0	12|8|8	3|4|0	249	149	6.65373e-05	0.00381665	1.0|1.0|1.0	0.705|0.545|1.0	0.25	0.25
662	gene:Solyc10g083630.1	Solyc10g083630.1	chrSL2.50ch10	-	RI	63410686_63411133_63410686_63410723_63410920_63411133	0|0|0	8|9|5	9|2|0	27|19|26	298	149	0.00105321	0.029957	0.0|0.0|0.0	0.143|0.05|0.0	-0.064	-0.0643333
664	gene:Solyc10g081310.1	Solyc10g081310.1	chrSL2.50ch10	-	RI	62407770_62408099_62407770_62407891_62408010_62408099	14|6|16	1|2|4	8|9|8	0|0|0	268	149	5.44908e-05	0.00330952	0.886|0.625|0.69	1.0|1.0|1.0	-0.266	-0.266333
665	gene:Solyc10g081130.1	Solyc10g081130.1	chrSL2.50ch10	+	RI	62276414_62276779_62276414_62276480_62276679_62276779	1|1|0	1|2|1	5|1|0	0|0|1	298	149	6.29556e-05	0.00363138	0.333|0.2|0.0	1.0|1.0|0.0	-0.489	-0.489
666	gene:Solyc10g079710.1	Solyc10g079710.1	chrSL2.50ch10	+	RI	61215118_61215362_61215118_61215208_61215282_61215362	4|5|9	5|11|6	10|18|13	1|4|0	223	149	4.7833e-06	0.000548751	0.348|0.233|0.501	0.87|0.75|1.0	-0.513	-0.512667
667	gene:Solyc10g079710.1	Solyc10g079710.1	chrSL2.50ch10	+	RI	61215118_61215362_61215118_61215208_61215285_61215362	4|5|10	15|14|19	10|19|15	11|9|15	226	149	0.00179774	0.0442999	0.15|0.191|0.258	0.375|0.582|0.397	-0.252	-0.251667
669	gene:Solyc12g008840.1	Solyc12g008840.1	chrSL2.50ch12	+	RI	2185073_2185477_2185073_2185186_2185445_2185477	135|182|163	21|55|19	59|71|57	53|32|26	298	149	1.24086e-05	0.00120866	0.763|0.623|0.811	0.358|0.526|0.523	0.263	0.263333
670	gene:Solyc12g008840.1	Solyc12g008840.1	chrSL2.50ch12	+	RI	2186710_2187011_2186710_2186850_2186922_2187011	135|182|163	44|138|28	62|71|57	89|51|102	221	149	0.000121542	0.00633798	0.674|0.471|0.797	0.32|0.484|0.274	0.288	0.288
671	gene:Solyc12g008840.1	Solyc12g008840.1	chrSL2.50ch12	+	RI	2186922_2187201_2186922_2187011_2187135_2187201	135|182|163	36|123|34	59|71|57	87|78|96	273	149	9.54204e-08	2.23913e-05	0.672|0.447|0.723	0.27|0.332|0.245	0.332	0.331667
673	gene:Solyc12g095860.1	Solyc12g095860.1	chrSL2.50ch12	-	RI	64975616_64975887_64975616_64975696_64975799_64975887	32|53|26	324|247|242	89|97|122	272|279|284	252	149	2.56928e-12	3.31597e-09	0.055|0.113|0.06	0.162|0.171|0.203	-0.103	-0.102667
674	gene:Solyc12g011100.1	Solyc12g011100.1	chrSL2.50ch12	+	RI	3961312_3961612_3961312_3961439_3961587_3961612	6|8|6	3|2|2	16|6|5	0|1|0	297	149	3.5758e-05	0.00262282	0.501|0.667|0.601	1.0|0.751|1.0	-0.327	-0.327333
675	gene:Solyc10g009570.2	Solyc10g009570.2	chrSL2.50ch10	-	RI	3698095_3698324_3698095_3698179_3698250_3698324	0|0|0	5|12|9	9|19|11	153|158|148	220	149	0.000524651	0.0179968	0.0|0.0|0.0	0.038|0.075|0.048	-0.054	-0.0536667
676	gene:Solyc10g006220.2	Solyc10g006220.2	chrSL2.50ch10	-	RI	911416_911643_911416_911512_911585_911643	2|1|2	0|0|0	4|11|6	1|7|2	222	149	8.46282e-08	2.03206e-05	1.0|1.0|1.0	0.729|0.513|0.668	0.363	0.363333
677	gene:Solyc09g098580.2	Solyc09g098580.2	chrSL2.50ch09	+	RI	72373259_72373757_72373259_72373361_72373693_72373757	0|0|1	6|7|6	3|2|6	14|22|15	298	149	0.00147063	0.0389409	0.0|0.0|0.077	0.097|0.043|0.167	-0.077	-0.0766667
680	gene:Solyc09g091820.2	Solyc09g091820.2	chrSL2.50ch09	+	RI	71034429_71034687_71034429_71034509_71034600_71034687	2|2|4	0|0|0	4|2|5	0|2|6	240	149	1.30402e-05	0.00121298	1.0|1.0|1.0	1.0|0.383|0.341	0.425	0.425333
681	gene:Solyc09g083120.2	Solyc09g083120.2	chrSL2.50ch09	-	RI	68799095_68799517_68799095_68799217_68799455_68799517	0|0|0	2|4|2	10|16|2	26|30|22	298	149	2.51558e-05	0.00201344	0.0|0.0|0.0	0.161|0.211|0.043	-0.138	-0.138333
683	gene:Solyc09g075060.2	Solyc09g075060.2	chrSL2.50ch09	-	RI	66881502_66881693_66881502_66881573_66881664_66881693	5|5|0	12|16|22	1|2|0	21|23|33	240	149	0.00200207	0.0482975	0.206|0.162|0.0	0.029|0.051|0.0	0.096	0.096
684	gene:Solyc09g074720.1	Solyc09g074720.1	chrSL2.50ch09	+	RI	66543650_66543903_66543650_66543780_66543854_66543903	4|2|1	0|2|0	1|2|0	1|3|7	223	149	1.36962e-05	0.00125145	1.0|0.401|1.0	0.401|0.308|0.0	0.564	0.564
686	gene:Solyc09g065920.2	Solyc09g065920.2	chrSL2.50ch09	+	RI	64210983_64211242_64210983_64211013_64211148_64211242	2|1|7	3|0|2	13|12|14	0|0|0	284	149	0.000880262	0.0263441	0.259|1.0|0.647	1.0|1.0|1.0	-0.365	-0.364667
688	gene:Solyc09g064920.2	Solyc09g064920.2	chrSL2.50ch09	-	RI	62445949_62446203_62445949_62446044_62446137_62446203	3|3|7	0|0|0	6|5|12	6|2|1	242	149	9.88322e-07	0.000156991	1.0|1.0|1.0	0.381|0.606|0.881	0.377	0.377333
689	gene:Solyc12g098710.1	Solyc12g098710.1	chrSL2.50ch12	+	RI	66127824_66128276_66127824_66127857_66128066_66128276	8|25|5	1|0|0	32|42|25	2|0|9	298	149	0.00061439	0.0202951	0.8|1.0|1.0	0.889|1.0|0.581	0.11	0.11
690	gene:Solyc09g061380.2	Solyc09g061380.2	chrSL2.50ch09	-	RI	58974643_58975020_58974643_58974773_58974834_58975020	0|8|0	2|3|1	4|1|14	1|0|1	210	149	3.83621e-05	0.00268427	0.0|0.654|0.0	0.739|1.0|0.909	-0.665	-0.664667
692	gene:Solyc09g057710.2	Solyc09g057710.2	chrSL2.50ch09	-	RI	50229704_50230047_50229704_50229770_50229841_50230047	0|0|0	3|27|13	6|8|2	61|57|82	220	149	0.00106577	0.0301747	0.0|0.0|0.0	0.062|0.087|0.016	-0.055	-0.055
693	gene:Solyc10g044910.1	Solyc10g044910.1	chrSL2.50ch10	+	RI	28909340_28909549_28909340_28909453_28909523_28909549	2|3|3	18|13|7	0|0|4	64|54|49	219	149	0.00136674	0.0366535	0.07|0.136|0.226	0.0|0.0|0.053	0.126	0.126333
694	gene:Solyc09g020190.2	Solyc09g020190.2	chrSL2.50ch09	+	RI	19187669_19188112_19187669_19187846_19187942_19188112	0|5|0	3|0|2	2|2|0	0|0|1	245	149	0.000222848	0.00974959	0.0|1.0|0.0	1.0|1.0|0.0	-0.333	-0.333333
697	gene:Solyc09g010470.2	Solyc09g010470.2	chrSL2.50ch09	+	RI	3834439_3834798_3834439_3834484_3834569_3834798	0|0|1	21|14|11	4|9|5	55|43|55	234	149	0.000540233	0.0184657	0.0|0.0|0.055	0.044|0.118|0.055	-0.054	-0.054
698	gene:Solyc09g009340.1	Solyc09g009340.1	chrSL2.50ch09	-	RI	2715074_2715549_2715074_2715149_2715287_2715549	0|3|0	1|16|5	2|6|6	9|10|9	287	149	0.00203472	0.0485185	0.0|0.089|0.0	0.103|0.238|0.257	-0.17	-0.169667
699	gene:Solyc09g009340.1	Solyc09g009340.1	chrSL2.50ch09	-	RI	2715287_2715549_2715287_2715359_2715470_2715549	0|3|0	1|12|8	2|6|6	5|12|6	260	149	0.000925105	0.0271355	0.0|0.125|0.0	0.186|0.223|0.364	-0.216	-0.216
700	gene:Solyc09g008490.2	Solyc09g008490.2	chrSL2.50ch09	+	RI	1981607_1981800_1981607_1981631_1981706_1981800	4|4|15	39|55|56	4|1|1	69|79|99	224	149	4.69873e-06	0.000545105	0.064|0.046|0.151	0.037|0.008|0.007	0.07	0.0696667
701	gene:Solyc09g008130.2	Solyc09g008130.2	chrSL2.50ch09	-	RI	1601731_1602106_1601731_1601816_1601902_1602106	0|2|1	19|17|17	8|1|18	17|25|34	235	149	4.59376e-05	0.00289211	0.0|0.069|0.036	0.23|0.025|0.251	-0.134	-0.133667
702	gene:Solyc09g008130.2	Solyc09g008130.2	chrSL2.50ch09	-	RI	1601902_1602106_1601902_1601952_1602051_1602106	0|0|1	22|11|10	6|0|6	20|25|39	248	149	0.000897356	0.0266874	0.0|0.0|0.057	0.153|0.0|0.085	-0.06	-0.0603333
705	gene:Solyc08g078130.2	Solyc08g078130.2	chrSL2.50ch08	+	RI	61967237_61967711_61967237_61967336_61967634_61967711	36|87|67	107|175|138	27|19|44	103|125|130	298	149	0.00036187	0.0141556	0.144|0.199|0.195	0.116|0.071|0.145	0.069	0.0686667
709	gene:Solyc08g075520.2	Solyc08g075520.2	chrSL2.50ch08	-	RI	59672056_59672528_59672056_59672395_59672479_59672528	51|26|55	4|8|16	56|38|51	0|4|3	233	149	0.000281667	0.0118163	0.891|0.675|0.687	1.0|0.859|0.916	-0.174	-0.174
710	gene:Solyc08g067610.2	Solyc08g067610.2	chrSL2.50ch08	+	RI	56622138_56622613_56622138_56622355_56622441_56622613	0|2|1	32|101|67	17|11|6	60|77|64	235	149	1.13003e-08	4.48752e-06	0.0|0.012|0.009	0.152|0.083|0.056	-0.09	-0.09
713	gene:Solyc08g065490.2	Solyc08g065490.2	chrSL2.50ch08	-	RI	53602995_53603325_53602995_53603068_53603234_53603325	27|37|60	76|118|71	19|22|43	154|116|103	298	149	0.00139775	0.0372913	0.151|0.136|0.297	0.058|0.087|0.173	0.089	0.0886667
714	gene:Solyc08g065160.2	Solyc08g065160.2	chrSL2.50ch08	-	RI	52923765_52924163_52923765_52923855_52923987_52924163	1|4|15	0|0|0	6|2|0	0|2|2	281	149	0.00104713	0.0298662	1.0|1.0|1.0	1.0|0.347|0.0	0.551	0.551
715	gene:Solyc11g006500.1	Solyc11g006500.1	chrSL2.50ch11	-	RI	1174249_1174634_1174249_1174343_1174530_1174634	0|0|2	7|1|1	3|1|0	0|0|1	298	149	0.000305962	0.0123401	0.0|0.0|0.5	1.0|1.0|0.0	-0.5	-0.5
716	gene:Solyc11g064950.1	Solyc11g064950.1	chrSL2.50ch11	-	RI	50266384_50266616_50266384_50266464_50266564_50266616	5|11|2	15|6|4	9|19|9	3|0|1	249	149	7.95096e-06	0.000855142	0.166|0.523|0.23	0.642|1.0|0.843	-0.522	-0.522
717	gene:Solyc09g064720.2	Solyc09g064720.2	chrSL2.50ch09	-	RI	62067385_62067671_62067385_62067469_62067580_62067671	33|22|15	0|2|0	23|19|23	2|3|6	260	149	0.000138226	0.00699601	1.0|0.863|1.0	0.868|0.784|0.687	0.175	0.174667
718	gene:Solyc08g014340.2	Solyc08g014340.2	chrSL2.50ch08	-	RI	4165643_4165841_4165643_4165672_4165789_4165841	62|116|113	9|13|8	141|160|152	36|31|27	266	149	0.00162172	0.0412221	0.794|0.833|0.888	0.687|0.743|0.759	0.109	0.108667
719	gene:Solyc08g008630.2	Solyc08g008630.2	chrSL2.50ch08	+	RI	3021895_3022294_3021895_3021942_3022232_3022294	30|33|23	1|0|0	72|39|62	2|5|3	298	149	0.000753102	0.023421	0.938|1.0|1.0	0.947|0.796|0.912	0.094	0.0943333
720	gene:Solyc10g083870.1	Solyc10g083870.1	chrSL2.50ch10	-	RI	63599859_63600348_63599859_63599954_63600071_63600348	15|13|7	51|44|58	5|5|4	56|69|72	266	149	0.000195368	0.00884728	0.141|0.142|0.063	0.048|0.039|0.03	0.076	0.0763333
721	gene:Solyc08g006460.2	Solyc08g006460.2	chrSL2.50ch08	+	RI	1063384_1063828_1063384_1063483_1063571_1063828	31|29|36	0|0|0	19|21|16	2|3|8	237	149	7.99612e-08	1.96571e-05	1.0|1.0|1.0	0.857|0.815|0.557	0.257	0.257
724	gene:Solyc07g066580.2	Solyc07g066580.2	chrSL2.50ch07	+	RI	67980010_67980370_67980010_67980105_67980302_67980370	14|9|11	2|4|1	7|1|1	0|0|0	298	149	2.5984e-05	0.00206373	0.778|0.529|0.846	1.0|1.0|1.0	-0.282	-0.282333
725	gene:Solyc07g062250.2	Solyc07g062250.2	chrSL2.50ch07	-	RI	65030617_65031019_65030617_65030808_65030894_65031019	6|4|18	3|7|3	9|17|16	0|0|1	235	149	5.85847e-07	0.000106121	0.559|0.266|0.792	1.0|1.0|0.91	-0.431	-0.431
726	gene:Solyc07g054880.2	Solyc07g054880.2	chrSL2.50ch07	+	RI	63059554_63059898_63059554_63059691_63059766_63059898	8|3|3	2|5|16	2|4|5	45|42|44	224	149	0.00156294	0.0400429	0.727|0.285|0.111	0.029|0.06|0.07	0.321	0.321333
727	gene:Solyc07g047960.2	Solyc07g047960.2	chrSL2.50ch07	-	RI	59177609_59177999_59177609_59177771_59177857_59177999	11|11|3	37|53|63	21|26|6	48|35|28	235	149	0.00100169	0.0288896	0.159|0.116|0.029	0.217|0.32|0.12	-0.118	-0.117667
729	gene:Solyc07g045310.2	Solyc07g045310.2	chrSL2.50ch07	+	RI	58410177_58410411_58410177_58410249_58410320_58410411	1|0|0	2|1|5	2|2|5	7|3|2	220	149	9.76437e-05	0.00531402	0.253|0.0|0.0	0.162|0.311|0.629	-0.283	-0.283
732	gene:Solyc07g043580.2	Solyc07g043580.2	chrSL2.50ch07	+	RI	57504611_57505037_57504611_57504677_57504950_57505037	14|14|17	0|0|0	35|40|31	0|3|5	298	149	0.000402242	0.0150775	1.0|1.0|1.0	1.0|0.87|0.756	0.125	0.124667
736	gene:Solyc07g042510.2	Solyc07g042510.2	chrSL2.50ch07	-	RI	55782203_55782465_55782203_55782361_55782447_55782465	1|26|26	83|135|81	71|62|41	147|190|153	235	149	0.000471114	0.0166584	0.008|0.109|0.169	0.234|0.171|0.145	-0.088	-0.088
737	gene:Solyc07g032480.2	Solyc07g032480.2	chrSL2.50ch07	-	RI	39486250_39486686_39486250_39486459_39486534_39486686	13|29|18	9|9|9	4|8|13	7|11|22	224	149	0.000416191	0.0152924	0.49|0.682|0.571	0.275|0.326|0.282	0.287	0.286667
740	gene:Solyc12g056660.1	Solyc12g056660.1	chrSL2.50ch12	-	RI	62660975_62661191_62660975_62661071_62661144_62661191	1|0|0	5|3|4	5|5|5	20|19|17	222	149	0.000387812	0.0147212	0.118|0.0|0.0	0.144|0.15|0.165	-0.114	-0.113667
741	gene:Solyc12g056660.1	Solyc12g056660.1	chrSL2.50ch12	-	RI	62662153_62662637_62662153_62662226_62662550_62662637	1|0|0	2|2|5	5|5|5	13|12|16	298	149	0.000448398	0.0160754	0.2|0.0|0.0	0.161|0.172|0.135	-0.089	-0.0893333
742	gene:Solyc12g096320.1	Solyc12g096320.1	chrSL2.50ch12	+	RI	65296446_65296873_65296446_65296503_65296687_65296873	0|0|0	7|6|6	9|7|9	56|60|65	298	149	0.000342015	0.0134782	0.0|0.0|0.0	0.074|0.055|0.065	-0.065	-0.0646667
743	gene:Solyc03g083010.2	Solyc03g083010.2	chrSL2.50ch03	+	RI	52853949_52854307_52853949_52854108_52854189_52854307	0|0|0	52|61|63	0|11|1	64|37|37	230	149	0.00123348	0.0338716	0.0|0.0|0.0	0.0|0.161|0.017	-0.059	-0.0593333
744	gene:Solyc03g033450.2	Solyc03g033450.2	chrSL2.50ch03	+	RI	5010291_5010705_5010291_5010501_5010701_5010705	1|4|4	0|0|1	0|2|3	4|1|4	298	149	8.09127e-07	0.000132607	1.0|1.0|0.667	0.0|0.5|0.273	0.631	0.631333
746	gene:Solyc03g025390.2	Solyc03g025390.2	chrSL2.50ch03	-	RI	2817532_2817954_2817532_2817617_2817752_2817954	12|0|31	2|5|2	36|43|37	2|0|0	284	149	4.30273e-05	0.00283468	0.759|0.0|0.89	0.904|1.0|1.0	-0.418	-0.418333
747	gene:Solyc01g091580.2	Solyc01g091580.2	chrSL2.50ch01	-	RI	85175504_85175780_85175504_85175572_85175659_85175780	27|15|15	51|45|46	12|14|18	127|122|101	236	149	1.702e-06	0.000251046	0.251|0.174|0.171	0.056|0.068|0.101	0.124	0.123667
748	gene:Solyc10g005050.2	Solyc10g005050.2	chrSL2.50ch10	+	RI	51224_51701_51224_51533_51638_51701	5|5|1	0|0|0	21|22|23	5|2|0	254	149	0.00106671	0.0301747	1.0|1.0|1.0	0.711|0.866|1.0	0.141	0.141
749	gene:Solyc02g094540.2	Solyc02g094540.2	chrSL2.50ch02	+	RI	55078682_55079025_55078682_55078788_55078929_55079025	0|0|0	10|16|6	1|8|3	20|23|13	290	149	9.34287e-05	0.0051863	0.0|0.0|0.0	0.025|0.152|0.106	-0.094	-0.0943333
751	gene:Solyc05g007020.2	Solyc05g007020.2	chrSL2.50ch05	-	RI	1610461_1610835_1610461_1610526_1610655_1610835	79|98|143	30|22|43	70|98|96	45|39|70	278	149	0.0016857	0.0420586	0.585|0.705|0.641	0.455|0.574|0.424	0.159	0.159333
752	gene:Solyc03g093520.2	Solyc03g093520.2	chrSL2.50ch03	+	RI	54874019_54874267_54874019_54874099_54874198_54874267	3|0|8	14|21|18	0|1|1	36|38|38	248	149	0.000108154	0.00572664	0.114|0.0|0.211	0.0|0.016|0.016	0.098	0.0976667
754	gene:Solyc02g092200.2	Solyc02g092200.2	chrSL2.50ch02	+	RI	53361545_53361785_53361545_53361629_53361709_53361785	7|4|10	3|1|3	2|10|4	9|14|15	229	149	5.24478e-05	0.00324266	0.603|0.722|0.684	0.126|0.317|0.148	0.473	0.472667
756	gene:Solyc02g091620.1	Solyc02g091620.1	chrSL2.50ch02	+	RI	52874840_52875101_52874840_52874971_52875059_52875101	0|0|1	3|3|4	4|0|2	1|2|2	237	149	0.00205978	0.0488901	0.0|0.0|0.136	0.715|0.0|0.386	-0.322	-0.321667
757	gene:Solyc10g008170.2	Solyc10g008170.2	chrSL2.50ch10	+	RI	2303844_2304266_2303844_2303962_2304039_2304266	0|3|4	5|0|9	1|0|4	0|1|0	226	149	0.000475262	0.0167477	0.0|1.0|0.227	1.0|0.0|1.0	-0.258	-0.257667
758	gene:Solyc09g075450.2	Solyc09g075450.2	chrSL2.50ch09	-	RI	67155716_67156087_67155716_67155803_67155910_67156087	1|6|3	4|17|12	0|0|0	16|21|22	256	149	1.60832e-05	0.00141931	0.127|0.17|0.127	0.0|0.0|0.0	0.141	0.141333
759	gene:Solyc05g012110.2	Solyc05g012110.2	chrSL2.50ch05	-	RI	5318467_5318898_5318467_5318603_5318690_5318898	106|67|97	20|6|15	109|105|102	35|36|25	236	149	0.00114056	0.0316568	0.77|0.876|0.803	0.663|0.648|0.72	0.139	0.139333
761	gene:Solyc03g111230.2	Solyc03g111230.2	chrSL2.50ch03	-	RI	61856757_61857005_61856757_61856825_61856903_61857005	942|1023|1048	2243|2275|2782	1767|1756|1885	2485|2418|2728	227	149	4.69473e-10	3.02957e-07	0.216|0.228|0.198	0.318|0.323|0.312	-0.104	-0.103667
762	gene:Solyc02g085840.2	Solyc02g085840.2	chrSL2.50ch02	-	RI	48627353_48627745_48627353_48627599_48627679_48627745	8|4|13	1|1|0	3|13|2	3|2|4	229	149	0.000125652	0.00646807	0.839|0.722|1.0	0.394|0.809|0.245	0.371	0.371
763	gene:Solyc02g085790.2	Solyc02g085790.2	chrSL2.50ch02	+	RI	48570999_48571290_48570999_48571068_48571183_48571290	11|22|16	81|92|78	0|1|0	165|196|172	264	149	0	0	0.071|0.119|0.104	0.0|0.003|0.0	0.097	0.097
767	gene:Solyc09g072990.2	Solyc09g072990.2	chrSL2.50ch09	+	RI	65656849_65657334_65656849_65657042_65657259_65657334	1|0|0	0|1|1	1|7|3	0|0|0	298	149	0.000271374	0.0114833	1.0|0.0|0.0	1.0|1.0|1.0	-0.667	-0.666667
768	gene:Solyc01g006800.2	Solyc01g006800.2	chrSL2.50ch01	+	RI	1367103_1367588_1367103_1367118_1367270_1367588	0|2|0	1|0|7	7|0|4	0|1|0	298	149	1.60718e-05	0.00141931	0.0|1.0|0.0	1.0|0.0|1.0	-0.333	-0.333333
774	gene:Solyc04g070990.2	Solyc04g070990.2	chrSL2.50ch04	-	RI	57848338_57848749_57848338_57848556_57848624_57848749	7|3|9	0|0|1	7|4|1	1|3|3	217	149	2.25592e-05	0.0018486	1.0|1.0|0.861	0.828|0.478|0.186	0.456	0.456333
776	gene:Solyc02g077780.2	Solyc02g077780.2	chrSL2.50ch02	-	RI	42629072_42629382_42629072_42629207_42629298_42629382	12|27|20	11|42|19	8|10|15	32|32|39	240	149	0.000571992	0.0192372	0.404|0.285|0.395	0.134|0.162|0.193	0.198	0.198333
777	gene:Solyc09g010970.2	Solyc09g010970.2	chrSL2.50ch09	-	RI	4325278_4325542_4325278_4325333_4325455_4325542	5|9|11	1|0|0	25|23|32	7|0|9	271	149	0.000137573	0.00699601	0.733|1.0|1.0	0.663|1.0|0.662	0.136	0.136
778	gene:Solyc01g091210.2	Solyc01g091210.2	chrSL2.50ch01	-	RI	84896834_84897243_84896834_84896935_84897007_84897243	1|4|6	20|33|12	1|3|0	44|35|45	221	149	0.00151681	0.0391695	0.033|0.076|0.252	0.015|0.055|0.0	0.097	0.097
779	gene:Solyc02g077310.2	Solyc02g077310.2	chrSL2.50ch02	+	RI	42283636_42283945_42283636_42283663_42283804_42283945	6|12|19	35|29|23	41|35|35	47|30|34	290	149	0.00165472	0.0416707	0.081|0.175|0.298	0.309|0.375|0.346	-0.159	-0.158667
781	gene:Solyc07g022900.2	Solyc07g022900.2	chrSL2.50ch07	+	RI	23225191_23225652_23225191_23225481_23225547_23225652	10|9|30	63|46|54	72|53|45	575|537|635	215	149	3.99367e-05	0.00271281	0.099|0.119|0.278	0.08|0.064|0.047	0.102	0.101667
782	gene:Solyc07g022900.2	Solyc07g022900.2	chrSL2.50ch07	+	RI	23225547_23225906_23225547_23225652_23225903_23225906	4|6|18	0|0|0	14|24|9	1|3|2	298	149	0.0010905	0.0307635	1.0|1.0|1.0	0.875|0.8|0.692	0.211	0.211
784	gene:Solyc10g078260.1	Solyc10g078260.1	chrSL2.50ch10	-	RI	60094429_60094782_60094429_60094516_60094606_60094782	0|0|0	5|7|8	5|13|6	18|41|23	239	149	3.71439e-06	0.000456561	0.0|0.0|0.0	0.148|0.165|0.14	-0.151	-0.151
788	gene:Solyc06g069190.2	Solyc06g069190.2	chrSL2.50ch06	-	RI	42959414_42959882_42959414_42959568_42959699_42959882	16|16|26	0|1|6	29|20|19	0|0|0	280	149	0.000679357	0.0216492	1.0|0.895|0.698	1.0|1.0|1.0	-0.136	-0.135667
789	gene:Solyc10g006470.2	Solyc10g006470.2	chrSL2.50ch10	-	RI	1067779_1068128_1067779_1067843_1067922_1068128	7|3|20	0|0|0	10|10|9	0|2|7	228	149	2.12745e-05	0.00175728	1.0|1.0|1.0	1.0|0.766|0.457	0.259	0.259
790	gene:Solyc03g026210.2	Solyc03g026210.2	chrSL2.50ch03	-	RI	3610908_3611179_3610908_3611025_3611121_3611179	0|0|0	2|2|2	6|3|6	44|22|38	245	149	0.000617208	0.0202951	0.0|0.0|0.0	0.077|0.077|0.088	-0.081	-0.0806667
791	gene:Solyc03g026210.2	Solyc03g026210.2	chrSL2.50ch03	-	RI	3610908_3611179_3610908_3611025_3611134_3611179	0|0|0	1|3|6	11|5|10	41|40|32	258	149	5.66629e-05	0.00338391	0.0|0.0|0.0	0.134|0.067|0.153	-0.118	-0.118
792	gene:Solyc03g026210.2	Solyc03g026210.2	chrSL2.50ch03	-	RI	3611121_3611375_3611121_3611179_3611309_3611375	3|2|7	0|0|0	60|43|43	0|8|1	279	149	0.000614947	0.0202951	1.0|1.0|1.0	1.0|0.742|0.958	0.1	0.1
793	gene:Solyc02g088820.2	Solyc02g088820.2	chrSL2.50ch02	-	RI	50775540_50776001_50775540_50775801_50775870_50776001	0|0|0	18|33|30	8|3|12	66|53|56	218	149	4.34049e-06	0.000527242	0.0|0.0|0.0	0.077|0.037|0.128	-0.081	-0.0806667
794	gene:Solyc02g062240.2	Solyc02g062240.2	chrSL2.50ch02	-	RI	33849864_33850072_33849864_33849913_33850005_33850072	11|5|10	0|0|1	3|11|6	4|1|3	241	149	2.79807e-05	0.00215598	1.0|1.0|0.861	0.317|0.872|0.553	0.373	0.373
795	gene:Solyc01g098500.2	Solyc01g098500.2	chrSL2.50ch01	+	RI	89008722_89009168_89008722_89008963_89009087_89009168	0|0|2	2|1|10	16|32|9	38|29|63	273	149	0.000439745	0.0158201	0.0|0.0|0.098	0.187|0.376|0.072	-0.179	-0.179
796	gene:Solyc01g098500.2	Solyc01g098500.2	chrSL2.50ch01	+	RI	89009285_89009745_89009285_89009608_89009685_89009745	4|7|0	4|0|17	0|0|6	98|114|147	226	149	0.000154891	0.00748536	0.397|1.0|0.0	0.0|0.0|0.026	0.457	0.457
797	gene:Solyc09g007290.2	Solyc09g007290.2	chrSL2.50ch09	+	RI	887719_888137_887719_887849_888060_888137	13|7|12	4|8|3	8|27|16	1|0|0	298	149	1.08188e-07	2.48232e-05	0.619|0.304|0.667	0.8|1.0|1.0	-0.403	-0.403333
798	gene:Solyc09g007290.2	Solyc09g007290.2	chrSL2.50ch09	+	RI	887972_888137_887972_887978_888060_888137	13|16|26	127|46|68	17|31|18	197|199|242	231	149	0.000614187	0.0202951	0.062|0.183|0.198	0.053|0.091|0.046	0.084	0.0843333
800	gene:Solyc02g032300.2	Solyc02g032300.2	chrSL2.50ch02	+	RI	28120530_28120954_28120530_28120596_28120671_28120954	1|3|9	0|0|0	8|2|5	1|2|4	224	149	4.39175e-06	0.000527265	1.0|1.0|1.0	0.842|0.399|0.454	0.435	0.435
801	gene:Solyc02g032100.2	Solyc02g032100.2	chrSL2.50ch02	+	RI	27506863_27507188_27506863_27506956_27507038_27507188	7|18|14	0|4|9	2|8|10	0|0|0	231	149	2.52827e-06	0.000343479	1.0|0.744|0.501	1.0|1.0|1.0	-0.252	-0.251667
803	gene:Solyc02g062430.2	Solyc02g062430.2	chrSL2.50ch02	+	RI	34035443_34035721_34035443_34035549_34035640_34035721	7|7|6	2|10|19	1|3|3	20|22|30	240	149	0.000221947	0.00974959	0.685|0.303|0.164	0.03|0.078|0.058	0.329	0.328667
804	gene:Solyc03g033360.1	Solyc03g033360.1	chrSL2.50ch03	+	RI	4929942_4930420_4929942_4930178_4930284_4930420	11|4|4	2|2|0	0|4|4	4|5|6	255	149	0.000329857	0.0130991	0.763|0.539|1.0	0.0|0.319|0.28	0.568	0.567667
806	gene:Solyc02g014430.2	Solyc02g014430.2	chrSL2.50ch02	-	RI	16559462_16559956_16559462_16559713_16559795_16559956	1|6|7	1|0|2	1|5|2	4|8|4	231	149	0.00036788	0.014205	0.392|1.0|0.693	0.139|0.287|0.244	0.472	0.471667
807	gene:Solyc06g043070.2	Solyc06g043070.2	chrSL2.50ch06	-	RI	29790972_29791303_29790972_29791109_29791220_29791303	1|5|0	30|27|44	9|19|6	39|45|41	260	149	3.72279e-05	0.00266929	0.019|0.096|0.0	0.117|0.195|0.077	-0.091	-0.0913333
808	gene:Solyc03g026300.2	Solyc03g026300.2	chrSL2.50ch03	-	RI	3733117_3733503_3733117_3733218_3733306_3733503	0|0|1	2|5|7	5|1|2	2|7|11	237	149	0.000989027	0.0286042	0.0|0.0|0.082	0.611|0.082|0.103	-0.238	-0.238
809	gene:Solyc02g083730.2	Solyc02g083730.2	chrSL2.50ch02	-	RI	47027970_47028185_47027970_47028041_47028116_47028185	2|4|4	11|5|31	3|0|0	54|46|52	224	149	0.000150684	0.0074409	0.108|0.347|0.079	0.036|0.0|0.0	0.166	0.166
810	gene:Solyc02g083730.2	Solyc02g083730.2	chrSL2.50ch02	-	RI	47028279_47028753_47028279_47028355_47028459_47028753	14|7|26	1|8|0	27|18|16	32|38|35	253	149	9.77883e-05	0.00531402	0.892|0.34|1.0	0.332|0.218|0.212	0.49	0.49
811	gene:Solyc01g112060.2	Solyc01g112060.2	chrSL2.50ch01	-	RI	98177469_98177711_98177469_98177565_98177640_98177711	13|7|21	77|86|69	8|14|13	137|162|185	224	149	0.000934629	0.0273372	0.101|0.051|0.168	0.037|0.054|0.045	0.061	0.0613333
813	gene:Solyc01g056850.2	Solyc01g056850.2	chrSL2.50ch01	-	RI	56994361_56994635_56994361_56994412_56994500_56994635	0|1|0	1|3|6	1|2|3	0|0|0	237	149	0	0	0.0|0.173|0.0	1.0|1.0|1.0	-0.942	-0.942333
814	gene:Solyc00g127670.1	Solyc00g127670.1	chrSL2.50ch00	-	RI	16688666_16688921_16688666_16688786_16688868_16688921	8|3|10	14|8|17	12|2|1	50|32|29	231	149	0.000488598	0.0171591	0.269|0.195|0.275	0.134|0.039|0.022	0.181	0.181333
815	gene:Solyc00g201160.2	Solyc00g201160.2	chrSL2.50ch00	-	RI	18865102_18865535_18865102_18865222_18865354_18865535	11|13|15	27|49|22	6|4|3	43|33|35	281	149	0.000159743	0.00760396	0.178|0.123|0.266	0.069|0.06|0.043	0.132	0.131667
816	gene:Solyc04g015100.2	Solyc04g015100.2	chrSL2.50ch04	+	RI	5281153_5281512_5281153_5281239_5281417_5281512	12|9|18	3|10|8	19|9|16	0|1|1	298	149	7.04934e-07	0.000121307	0.667|0.31|0.529	1.0|0.818|0.889	-0.4	-0.400333
817	gene:Solyc09g090460.2	Solyc09g090460.2	chrSL2.50ch09	+	RI	69974637_69975034_69974637_69974729_69974833_69975034	25|9|28	0|1|0	23|30|27	4|4|3	253	149	5.74708e-05	0.00338391	1.0|0.841|1.0	0.772|0.815|0.841	0.138	0.137667
818	gene:Solyc05g009560.2	Solyc05g009560.2	chrSL2.50ch05	-	RI	3765852_3766313_3765852_3765923_3766053_3766313	0|0|1	17|7|9	3|6|0	20|9|7	279	149	0.00111136	0.0310969	0.0|0.0|0.056	0.074|0.263|0.0	-0.094	-0.0936667
819	gene:Solyc01g111020.2	Solyc01g111020.2	chrSL2.50ch01	-	RI	97429274_97429759_97429274_97429323_97429669_97429759	2|5|7	33|46|29	24|21|19	55|52|61	298	149	0.000120009	0.00628981	0.029|0.052|0.108	0.179|0.168|0.135	-0.098	-0.0976667
820	gene:Solyc08g007240.2	Solyc08g007240.2	chrSL2.50ch08	+	RI	1827006_1827216_1827006_1827074_1827181_1827216	5|13|8	0|0|1	26|22|24	5|0|6	256	149	0.000270562	0.0114833	1.0|1.0|0.823	0.752|1.0|0.7	0.124	0.123667
821	gene:Solyc04g005010.2	Solyc04g005010.2	chrSL2.50ch04	-	RI	5421_5846_5421_5513_5759_5846	3|4|2	13|36|27	14|10|6	19|24|12	298	149	4.19188e-05	0.00281047	0.103|0.053|0.036	0.269|0.172|0.2	-0.15	-0.149667
822	gene:Solyc08g041780.2	Solyc08g041780.2	chrSL2.50ch08	+	RI	25831261_25831551_25831261_25831351_25831451_25831551	0|2|0	9|12|10	3|8|5	16|0|28	249	149	0.000407089	0.0150974	0.0|0.091|0.0	0.101|1.0|0.097	-0.369	-0.369
824	gene:Solyc03g093210.2	Solyc03g093210.2	chrSL2.50ch03	+	RI	54405102_54405384_54405102_54405153_54405315_54405384	4|14|12	0|0|0	2|8|12	6|0|1	298	149	0.00203369	0.0485185	1.0|1.0|1.0	0.143|1.0|0.857	0.333	0.333333
825	gene:Solyc03g083540.2	Solyc03g083540.2	chrSL2.50ch03	+	RI	53487622_53487854_53487622_53487682_53487774_53487854	8|6|12	3|0|4	4|4|16	1|0|0	241	149	9.44417e-05	0.00521449	0.622|1.0|0.65	0.712|1.0|1.0	-0.147	-0.146667
826	gene:Solyc10g049210.1	Solyc10g049210.1	chrSL2.50ch10	+	RI	44598539_44598795_44598539_44598617_44598708_44598795	3|5|3	0|0|0	11|16|10	5|1|2	240	149	8.42318e-06	0.000869694	1.0|1.0|1.0	0.577|0.909|0.756	0.253	0.252667
828	gene:Solyc02g088770.2	Solyc02g088770.2	chrSL2.50ch02	-	RI	50735194_50735645_50735194_50735262_50735384_50735645	0|4|7	19|14|29	0|1|0	22|16|12	271	149	0.000541898	0.0184657	0.0|0.136|0.117	0.0|0.033|0.0	0.073	0.0733333
829	gene:Solyc09g065820.2	Solyc09g065820.2	chrSL2.50ch09	+	RI	64097451_64097938_64097451_64097517_64097772_64097938	1|0|2	0|2|4	11|7|5	0|0|1	298	149	1.84513e-06	0.000264597	1.0|0.0|0.2	1.0|1.0|0.714	-0.505	-0.504667
830	gene:Solyc03g063600.2	Solyc03g063600.2	chrSL2.50ch03	+	RI	35186210_35186539_35186210_35186340_35186438_35186539	2|4|2	3|3|3	19|5|17	1|1|0	247	149	1.79576e-07	3.78393e-05	0.287|0.446|0.287	0.92|0.751|1.0	-0.55	-0.550333
831	gene:Solyc02g093500.2	Solyc02g093500.2	chrSL2.50ch02	-	RI	54351377_54351873_54351377_54351651_54351720_54351873	1|1|7	1|0|0	11|13|13	2|4|7	218	149	0.000334209	0.0132211	0.406|1.0|1.0	0.79|0.69|0.559	0.122	0.122333
833	gene:Solyc06g072710.2	Solyc06g072710.2	chrSL2.50ch06	+	RI	44847062_44847394_44847062_44847132_44847331_44847394	4|0|13	18|16|15	1|2|7	90|85|103	298	149	2.63225e-05	0.00207465	0.1|0.0|0.302	0.006|0.012|0.033	0.117	0.117
835	gene:Solyc02g055440.2	Solyc02g055440.2	chrSL2.50ch02	-	RI	2573930_2574384_2573930_2574120_2574219_2574384	2|1|0	37|21|9	32|26|19	163|175|173	248	149	0.000155145	0.00748536	0.031|0.028|0.0	0.106|0.082|0.062	-0.064	-0.0636667
837	gene:Solyc09g091440.2	Solyc09g091440.2	chrSL2.50ch09	-	RI	70724166_70724596_70724166_70724441_70724528_70724596	2|2|4	0|2|1	0|0|0	2|1|2	236	149	3.29987e-08	9.90138e-06	1.0|0.387|0.716	0.0|0.0|0.0	0.701	0.701
838	gene:Solyc02g085570.2	Solyc02g085570.2	chrSL2.50ch02	+	RI	48403090_48403529_48403090_48403161_48403439_48403529	2|3|6	0|1|0	31|20|14	5|0|6	298	149	0.000724906	0.0226808	1.0|0.6|1.0	0.756|1.0|0.538	0.102	0.102
839	gene:Solyc02g067730.1	Solyc02g067730.1	chrSL2.50ch02	-	RI	37846623_37847014_37846623_37846716_37846807_37847014	2|2|11	4|14|10	0|0|0	5|2|1	240	149	4.91408e-06	0.000557559	0.237|0.081|0.406	0.0|0.0|0.0	0.241	0.241333
840	gene:Solyc01g100970.2	Solyc01g100970.2	chrSL2.50ch01	+	RI	90849997_90850384_90849997_90850045_90850293_90850384	3|10|7	0|0|0	15|13|22	2|0|5	298	149	0.000234714	0.0101824	1.0|1.0|1.0	0.789|1.0|0.688	0.174	0.174333
842	gene:Solyc02g093460.2	Solyc02g093460.2	chrSL2.50ch02	+	RI	54327582_54327816_54327582_54327640_54327706_54327816	1|5|5	0|0|0	9|13|8	8|5|4	215	149	2.29499e-08	7.64381e-06	1.0|1.0|1.0	0.438|0.643|0.581	0.446	0.446
843	gene:Solyc01g057770.2	Solyc01g057770.2	chrSL2.50ch01	+	RI	63677396_63677828_63677396_63677563_63677647_63677828	0|6|0	5|70|11	5|7|11	31|37|30	233	149	0.00122709	0.0337859	0.0|0.052|0.0	0.093|0.108|0.19	-0.113	-0.113
845	gene:Solyc06g082150.2	Solyc06g082150.2	chrSL2.50ch06	+	RI	48064693_48065025_48064693_48064785_48064885_48065025	8|10|6	1|5|4	5|7|13	0|0|1	249	149	9.57131e-06	0.000968861	0.827|0.545|0.473	1.0|1.0|0.886	-0.347	-0.347
846	gene:Solyc02g081920.2	Solyc02g081920.2	chrSL2.50ch02	-	RI	45685050_45685454_45685050_45685252_45685348_45685454	4|9|14	20|28|27	6|4|4	70|73|73	245	149	2.47304e-06	0.000340455	0.108|0.164|0.24	0.05|0.032|0.032	0.133	0.132667
847	gene:Solyc01g080540.2	Solyc01g080540.2	chrSL2.50ch01	+	RI	79788390_79788767_79788390_79788477_79788675_79788767	45|52|79	70|101|148	195|215|234	89|54|78	298	149	0	0	0.243|0.205|0.211	0.523|0.666|0.6	-0.377	-0.376667
848	gene:Solyc01g080540.2	Solyc01g080540.2	chrSL2.50ch01	+	RI	79788390_79788767_79788390_79788477_79788680_79788767	36|43|64	7|2|8	151|133|166	0|0|8	298	149	1.7535e-05	0.00153431	0.72|0.915|0.8	1.0|1.0|0.912	-0.159	-0.159
849	gene:Solyc04g072160.2	Solyc04g072160.2	chrSL2.50ch04	-	RI	59181384_59181875_59181384_59181422_59181502_59181875	1|7|6	31|24|48	3|3|1	123|137|145	229	149	3.82142e-05	0.00268427	0.021|0.16|0.075	0.016|0.014|0.004	0.074	0.074
851	gene:Solyc04g074040.2	Solyc04g074040.2	chrSL2.50ch04	+	RI	60066412_60066804_60066412_60066532_60066780_60066804	527|288|374	21|26|20	352|343|449	47|39|41	298	149	0.000102185	0.00547116	0.926|0.847|0.903	0.789|0.815|0.846	0.075	0.0753333
852	gene:Solyc03g006610.2	Solyc03g006610.2	chrSL2.50ch03	+	RI	1191577_1192054_1191577_1191895_1191995_1192054	5|4|3	3|4|0	1|4|5	0|0|0	249	149	9.98596e-06	0.00100102	0.499|0.374|1.0	1.0|1.0|1.0	-0.376	-0.375667
853	gene:Solyc01g112240.2	Solyc01g112240.2	chrSL2.50ch01	-	RI	98285992_98286255_98285992_98286078_98286164_98286255	1|4|8	35|18|38	0|0|2	34|33|54	235	149	0.000149405	0.00741639	0.018|0.123|0.118	0.0|0.0|0.023	0.079	0.0786667
855	gene:Solyc05g041460.1	Solyc05g041460.1	chrSL2.50ch05	+	RI	51813557_51813824_51813557_51813694_51813801_51813824	8|22|21	1|2|5	10|5|8	15|7|13	256	149	3.4523e-08	9.90138e-06	0.823|0.865|0.71	0.28|0.294|0.264	0.52	0.52
856	gene:Solyc01g111570.2	Solyc01g111570.2	chrSL2.50ch01	+	RI	97801208_97801679_97801208_97801452_97801521_97801679	3|6|10	8|23|21	2|3|3	62|40|32	218	149	2.37828e-05	0.00191841	0.204|0.151|0.246	0.022|0.049|0.06	0.157	0.156667
857	gene:Solyc04g082410.2	Solyc04g082410.2	chrSL2.50ch04	-	RI	66079199_66079549_66079199_66079267_66079468_66079549	3|12|16	7|0|3	5|1|4	0|0|0	298	149	2.99051e-05	0.00227037	0.176|1.0|0.727	1.0|1.0|1.0	-0.366	-0.365667
858	gene:Solyc10g051110.1	Solyc10g051110.1	chrSL2.50ch10	-	RI	51524041_51524486_51524041_51524231_51524312_51524486	3|3|13	5|4|5	11|10|15	47|51|56	230	149	0.00182622	0.0447879	0.28|0.327|0.627	0.132|0.113|0.148	0.28	0.280333
859	gene:Solyc02g030450.2	Solyc02g030450.2	chrSL2.50ch02	-	RI	25875903_25876399_25875903_25876151_25876231_25876399	6|8|15	5|13|16	0|2|6	18|30|21	229	149	1.52426e-06	0.000228087	0.438|0.286|0.379	0.0|0.042|0.157	0.301	0.301333
860	gene:Solyc05g018150.2	Solyc05g018150.2	chrSL2.50ch05	+	RI	20092991_20093280_20092991_20093138_20093222_20093280	22|4|6	61|86|79	5|1|6	101|116|105	233	149	0.000125916	0.00646807	0.187|0.029|0.046	0.031|0.005|0.035	0.064	0.0636667
861	gene:Solyc01g060080.2	Solyc01g060080.2	chrSL2.50ch01	-	RI	69469087_69469422_69469087_69469195_69469351_69469422	0|0|1	1|2|5	10|3|0	9|7|11	298	149	0.00051444	0.0177053	0.0|0.0|0.091	0.357|0.176|0.0	-0.147	-0.147333
862	gene:Solyc08g061800.2	Solyc08g061800.2	chrSL2.50ch08	+	RI	49532143_49532363_49532143_49532155_49532323_49532363	24|20|17	3|9|3	70|66|53	0|2|7	298	149	0.00111505	0.031116	0.8|0.526|0.739	1.0|0.943|0.791	-0.223	-0.223
863	gene:Solyc11g005170.1	Solyc11g005170.1	chrSL2.50ch11	+	RI	150025_150348_150025_150082_150289_150348	0|5|1	1|4|16	6|10|9	0|5|4	298	149	0.000297832	0.0121403	0.0|0.385|0.03	1.0|0.5|0.529	-0.538	-0.538
864	gene:Solyc01g096520.2	Solyc01g096520.2	chrSL2.50ch01	+	RI	87604691_87604837_87604691_87604724_87604814_87604837	5|2|5	0|1|0	3|2|2	1|4|1	239	149	3.9427e-05	0.00271281	1.0|0.555|1.0	0.652|0.238|0.555	0.37	0.37
865	gene:Solyc06g053660.2	Solyc06g053660.2	chrSL2.50ch06	+	RI	36499112_36499440_36499112_36499265_36499350_36499440	0|2|0	5|3|8	9|1|3	0|4|0	234	149	2.80022e-06	0.00037067	0.0|0.298|0.0	1.0|0.137|1.0	-0.613	-0.613
867	gene:Solyc00g007200.2	Solyc00g007200.2	chrSL2.50ch00	+	RI	6821064_6821272_6821064_6821109_6821231_6821272	0|0|0	4|14|7	3|0|7	28|18|23	271	149	0.00154525	0.0397873	0.0|0.0|0.0	0.056|0.0|0.143	-0.066	-0.0663333
870	gene:Solyc01g102710.2	Solyc01g102710.2	chrSL2.50ch01	+	RI	91446937_91447344_91446937_91447012_91447183_91447344	0|1|0	2|7|2	7|9|0	14|9|13	298	149	0.000200785	0.00901351	0.0|0.067|0.0	0.2|0.333|0.0	-0.155	-0.155333
871	gene:Solyc03g059010.2	Solyc03g059010.2	chrSL2.50ch03	-	RI	27269171_27269607_27269171_27269308_27269459_27269607	5|16|12	0|0|0	9|4|5	1|2|3	298	149	3.62183e-05	0.00263348	1.0|1.0|1.0	0.818|0.5|0.455	0.409	0.409
872	gene:Solyc01g006030.2	Solyc01g006030.2	chrSL2.50ch01	-	RI	714815_715131_714815_714953_715066_715131	1|5|2	15|43|29	12|8|7	33|34|27	262	149	0.00151667	0.0391695	0.037|0.062|0.038	0.171|0.118|0.128	-0.093	-0.0933333
873	gene:Solyc07g025390.2	Solyc07g025390.2	chrSL2.50ch07	-	RI	27940488_27940801_27940488_27940627_27940730_27940801	0|4|4	3|21|5	0|0|0	17|25|23	252	149	0.000686992	0.0218252	0.0|0.101|0.321	0.0|0.0|0.0	0.141	0.140667
876	gene:Solyc04g079070.2	Solyc04g079070.2	chrSL2.50ch04	-	RI	63652099_63652591_63652099_63652145_63652549_63652591	3|2|7	0|0|1	90|111|81	7|8|7	298	149	0.00138587	0.0370702	1.0|1.0|0.778	0.865|0.874|0.853	0.062	0.062
877	gene:Solyc04g079070.2	Solyc04g079070.2	chrSL2.50ch04	-	RI	63652549_63652793_63652549_63652601_63652721_63652793	0|0|0	2|3|5	14|2|18	53|95|74	269	149	0.000283821	0.0118163	0.0|0.0|0.0	0.128|0.012|0.119	-0.086	-0.0863333
878	gene:Solyc01g091950.2	Solyc01g091950.2	chrSL2.50ch01	+	RI	85491609_85491991_85491609_85491715_85491880_85491991	2|4|6	3|0|3	1|9|5	0|0|0	298	149	5.71651e-05	0.00338391	0.25|1.0|0.5	1.0|1.0|1.0	-0.417	-0.416667
879	gene:Solyc06g069690.2	Solyc06g069690.2	chrSL2.50ch06	-	RI	43406818_43407205_43406818_43406956_43407043_43407205	2|4|6	39|38|31	0|0|1	33|24|31	236	149	0.000780508	0.0241374	0.031|0.062|0.109	0.0|0.0|0.02	0.061	0.0606667
880	gene:Solyc02g091090.2	Solyc02g091090.2	chrSL2.50ch02	-	RI	52499169_52499603_52499169_52499405_52499501_52499603	3|5|6	7|8|2	1|2|0	8|8|6	245	149	0.000439489	0.0158201	0.207|0.275|0.646	0.071|0.132|0.0	0.308	0.308333
881	gene:Solyc03g019910.2	Solyc03g019910.2	chrSL2.50ch03	-	RI	61289896_61290339_61289896_61289908_61290000_61290339	0|1|3	61|71|53	12|10|6	90|79|79	241	149	2.34377e-05	0.00190547	0.0|0.009|0.034	0.076|0.073|0.045	-0.05	-0.0503333
882	gene:Solyc01g108280.2	Solyc01g108280.2	chrSL2.50ch01	-	RI	95634584_95634994_95634584_95634659_95634742_95634994	0|7|7	27|49|37	3|3|1	105|127|95	232	149	0.000270867	0.0114833	0.0|0.084|0.108	0.018|0.015|0.007	0.051	0.0506667
883	gene:Solyc03g118390.2	Solyc03g118390.2	chrSL2.50ch03	-	RI	67280470_67280639_67280470_67280511_67280581_67280639	10|8|17	0|7|6	7|7|5	0|0|0	219	149	2.12981e-06	0.000301237	1.0|0.437|0.658	1.0|1.0|1.0	-0.302	-0.301667
884	gene:Solyc01g067120.2	Solyc01g067120.2	chrSL2.50ch01	-	RI	75484296_75484618_75484296_75484344_75484432_75484618	10|11|9	1|7|0	13|22|7	36|11|18	237	149	0.000855272	0.0257454	0.863|0.497|1.0	0.185|0.557|0.196	0.474	0.474
885	gene:Solyc02g061840.2	Solyc02g061840.2	chrSL2.50ch02	-	RI	33356337_33356787_33356337_33356546_33356637_33356787	4|5|4	28|27|40	20|30|21	47|55|46	240	149	1.25704e-05	0.00121298	0.081|0.103|0.058	0.209|0.253|0.221	-0.147	-0.147
886	gene:Solyc02g083310.2	Solyc02g083310.2	chrSL2.50ch02	-	RI	46764387_46764673_46764387_46764481_46764563_46764673	12|7|6	1|1|1	16|15|29	5|13|10	231	149	0.00166243	0.0417629	0.886|0.819|0.795	0.674|0.427|0.652	0.249	0.249
887	gene:Solyc03g120830.2	Solyc03g120830.2	chrSL2.50ch03	-	RI	69081814_69082247_69081814_69081925_69082176_69082247	8|3|1	23|16|15	0|0|0	17|9|32	298	149	3.98063e-05	0.00271281	0.148|0.086|0.032	0.0|0.0|0.0	0.089	0.0886667
888	gene:Solyc08g081690.2	Solyc08g081690.2	chrSL2.50ch08	+	RI	64679270_64679753_64679270_64679449_64679552_64679753	0|0|0	1|6|4	3|5|10	9|17|12	252	149	3.27753e-06	0.000412689	0.0|0.0|0.0	0.165|0.148|0.33	-0.214	-0.214333
890	gene:Solyc09g018370.2	Solyc09g018370.2	chrSL2.50ch09	+	RI	14546621_14546931_14546621_14546741_14546812_14546931	9|9|15	25|29|56	3|2|1	40|41|73	220	149	3.43666e-08	9.90138e-06	0.196|0.174|0.154	0.048|0.032|0.009	0.145	0.145
891	gene:Solyc02g089160.2	Solyc02g089160.2	chrSL2.50ch02	+	RI	51045037_51045418_51045037_51045099_51045172_51045418	3|3|3	14|13|23	0|0|1	15|11|19	222	149	0.000818184	0.0250009	0.126|0.134|0.08	0.0|0.0|0.034	0.102	0.102
892	gene:Solyc01g079650.2	Solyc01g079650.2	chrSL2.50ch01	+	RI	78782192_78782659_78782192_78782241_78782329_78782659	2|2|6	0|0|0	4|4|4	0|2|4	237	149	0.00016716	0.00779183	1.0|1.0|1.0	1.0|0.557|0.386	0.352	0.352333
893	gene:Solyc12g044220.1	Solyc12g044220.1	chrSL2.50ch12	+	RI	38781890_38782388_38781890_38781936_38782031_38782388	5|3|4	7|19|7	29|41|21	18|14|12	244	149	1.29304e-05	0.00121298	0.304|0.088|0.259	0.496|0.641|0.517	-0.334	-0.334333
894	gene:Solyc03g025890.1	Solyc03g025890.1	chrSL2.50ch03	+	RI	3300372_3300821_3300372_3300614_3300689_3300821	3|3|3	0|0|0	2|5|4	3|2|2	224	149	4.3647e-07	8.04741e-05	1.0|1.0|1.0	0.307|0.624|0.571	0.499	0.499333
895	gene:Solyc04g040200.2	Solyc04g040200.2	chrSL2.50ch04	-	RI	11942735_11943222_11942735_11942807_11942957_11943222	9|15|9	2|0|4	10|7|10	0|0|0	298	149	0.000646672	0.0209307	0.692|1.0|0.529	1.0|1.0|1.0	-0.26	-0.259667
896	gene:Solyc02g080780.2	Solyc02g080780.2	chrSL2.50ch02	-	RI	44911061_44911526_44911061_44911234_44911416_44911526	2|2|2	2|2|4	5|6|5	0|1|1	298	149	7.64455e-06	0.000830842	0.333|0.333|0.2	1.0|0.75|0.714	-0.533	-0.532667
899	gene:Solyc01g105210.2	Solyc01g105210.2	chrSL2.50ch01	+	RI	93459386_93459625_93459386_93459440_93459530_93459625	2|11|11	37|65|43	6|10|3	7|7|7	239	149	0.000297287	0.0121403	0.033|0.095|0.138	0.348|0.471|0.211	-0.255	-0.254667
901	gene:Solyc01g088800.2	Solyc01g088800.2	chrSL2.50ch01	+	RI	83541882_83542352_83541882_83541989_83542258_83542352	0|6|12	6|8|3	22|10|12	4|2|2	298	149	0.0020188	0.0484466	0.0|0.273|0.667	0.733|0.714|0.75	-0.419	-0.419
902	gene:Solyc01g086650.2	Solyc01g086650.2	chrSL2.50ch01	-	RI	81625065_81625514_81625065_81625331_81625436_81625514	8|2|0	14|21|21	0|0|0	21|29|22	254	149	0.000368711	0.014205	0.251|0.053|0.0	0.0|0.0|0.0	0.101	0.101333
903	gene:Solyc02g078500.2	Solyc02g078500.2	chrSL2.50ch02	+	RI	43166830_43167234_43166830_43166951_43167103_43167234	14|25|39	194|201|305	0|0|0	34|30|48	298	149	8.47847e-07	0.000136782	0.035|0.059|0.06	0.0|0.0|0.0	0.051	0.0513333
905	gene:Solyc01g106050.2	Solyc01g106050.2	chrSL2.50ch01	-	RI	94024905_94025359_94024905_94024948_94025084_94025359	4|8|0	17|25|69	0|1|0	65|94|64	285	149	0.00064939	0.020953	0.11|0.143|0.0	0.0|0.006|0.0	0.082	0.0823333
906	gene:Solyc01g097860.2	Solyc01g097860.2	chrSL2.50ch01	-	RI	88556251_88556715_88556251_88556365_88556517_88556715	4|2|4	0|0|0	14|8|19	19|12|13	298	149	1.18972e-08	4.54957e-06	1.0|1.0|1.0	0.269|0.25|0.422	0.686	0.686333
909	gene:Solyc01g098190.2	Solyc01g098190.2	chrSL2.50ch01	+	RI	88785848_88786236_88785848_88785918_88786097_88786236	0|0|0	12|31|18	5|2|4	28|21|39	298	149	0.00148778	0.0389881	0.0|0.0|0.0	0.082|0.045|0.049	-0.059	-0.0586667
911	gene:Solyc01g098520.2	Solyc01g098520.2	chrSL2.50ch01	-	RI	89017523_89017830_89017523_89017645_89017771_89017830	2|1|1	0|1|0	1|6|3	5|3|0	275	149	0.000321719	0.012875	1.0|0.351|1.0	0.098|0.52|1.0	0.244	0.244333
912	gene:Solyc03g081310.2	Solyc03g081310.2	chrSL2.50ch03	-	RI	52183858_52184328_52183858_52184144_52184248_52184328	0|0|0	52|40|34	3|2|6	39|22|40	253	149	0.000818462	0.0250009	0.0|0.0|0.0	0.043|0.051|0.081	-0.058	-0.0583333
914	gene:Solyc01g103020.2	Solyc01g103020.2	chrSL2.50ch01	+	RI	91690985_91691430_91690985_91691232_91691313_91691430	12|28|14	0|0|0	25|51|51	5|6|3	230	149	1.09385e-05	0.00107562	1.0|1.0|1.0	0.764|0.846|0.917	0.158	0.157667
915	gene:Solyc01g100930.2	Solyc01g100930.2	chrSL2.50ch01	+	RI	90828776_90829256_90828776_90828967_90829095_90829256	2|13|8	9|11|10	0|1|3	63|42|35	277	149	1.7386e-10	1.28222e-07	0.107|0.389|0.301	0.0|0.013|0.044	0.247	0.246667
916	gene:Solyc03g118070.2	Solyc03g118070.2	chrSL2.50ch03	+	RI	67054003_67054447_67054003_67054067_67054183_67054447	0|0|1	10|15|20	9|1|2	28|21|21	265	149	0.000438384	0.0158201	0.0|0.0|0.027	0.153|0.026|0.051	-0.068	-0.0676667
917	gene:Solyc01g087290.2	Solyc01g087290.2	chrSL2.50ch01	-	RI	82222188_82222426_82222188_82222269_82222363_82222426	1|0|4	21|25|55	9|13|14	88|90|83	243	149	0.00168642	0.0420586	0.028|0.0|0.043	0.059|0.081|0.094	-0.054	-0.0543333
919	gene:Solyc01g079240.2	Solyc01g079240.2	chrSL2.50ch01	+	RI	78335615_78336012_78335615_78335719_78335924_78336012	0|0|0	6|7|4	5|4|5	20|33|29	298	149	0.000407959	0.0150974	0.0|0.0|0.0	0.111|0.057|0.079	-0.082	-0.0823333
920	gene:Solyc01g090700.2	Solyc01g090700.2	chrSL2.50ch01	-	RI	84342122_84342357_84342122_84342207_84342295_84342357	5|5|4	0|0|0	5|11|2	2|3|4	237	149	6.49947e-08	1.72069e-05	1.0|1.0|1.0	0.611|0.697|0.239	0.484	0.484333
925	gene:Solyc08g066620.2	Solyc08g066620.2	chrSL2.50ch08	+	RI	55376670_55377056_55376670_55376850_55376968_55377056	17|4|8	9|16|20	3|2|2	32|27|29	267	149	2.93084e-05	0.00224155	0.513|0.122|0.182	0.05|0.04|0.037	0.23	0.23
926	gene:Solyc04g055200.2	Solyc04g055200.2	chrSL2.50ch04	-	RI	53825721_53826033_53825721_53825854_53825952_53826033	0|2|1	14|19|25	8|16|12	65|65|88	247	149	0.000509813	0.0176638	0.0|0.06|0.024	0.069|0.129|0.076	-0.063	-0.0633333
927	gene:Solyc06g043150.2	Solyc06g043150.2	chrSL2.50ch06	+	RI	29687273_29687499_29687273_29687362_29687436_29687499	0|0|0	4|10|5	6|3|7	35|24|33	223	149	8.29073e-05	0.00465227	0.0|0.0|0.0	0.103|0.077|0.124	-0.101	-0.101333
928	gene:Solyc01g108050.2	Solyc01g108050.2	chrSL2.50ch01	+	RI	95431004_95431428_95431004_95431027_95431334_95431428	0|0|1	1|3|10	4|2|5	6|6|10	298	149	7.04495e-05	0.00401874	0.0|0.0|0.048	0.25|0.143|0.2	-0.182	-0.181667
929	gene:Solyc01g108210.2	Solyc01g108210.2	chrSL2.50ch01	+	RI	95573508_95573832_95573508_95573627_95573749_95573832	3|10|17	10|17|5	5|1|6	0|0|1	271	149	1.25998e-06	0.000194169	0.142|0.244|0.651	1.0|1.0|0.767	-0.577	-0.576667
931	gene:Solyc01g099730.2	Solyc01g099730.2	chrSL2.50ch01	+	RI	89889233_89889485_89889233_89889275_89889439_89889485	27|29|24	70|106|95	58|54|62	86|60|88	298	149	1.55541e-07	3.34576e-05	0.162|0.12|0.112	0.252|0.31|0.261	-0.143	-0.143
933	gene:Solyc03g112050.2	Solyc03g112050.2	chrSL2.50ch03	+	RI	62589429_62589730_62589429_62589584_62589665_62589730	79|106|90	291|371|320	66|71|104	522|438|503	230	149	2.75393e-05	0.00213792	0.15|0.156|0.154	0.076|0.095|0.118	0.057	0.057
935	gene:Solyc02g088270.2	Solyc02g088270.2	chrSL2.50ch02	+	RI	50415943_50416362_50415943_50416089_50416167_50416362	17|42|24	228|474|157	0|0|0	33|33|33	227	149	1.80104e-06	0.000261912	0.047|0.055|0.091	0.0|0.0|0.0	0.064	0.0643333
939	gene:Solyc01g110640.1	Solyc01g110640.1	chrSL2.50ch01	-	RI	97277459_97277844_97277459_97277561_97277651_97277844	0|4|6	3|0|11	3|3|8	0|2|0	239	149	0.000820853	0.0250009	0.0|1.0|0.254	1.0|0.483|1.0	-0.41	-0.409667
940	gene:Solyc03g019730.2	Solyc03g019730.2	chrSL2.50ch03	+	RI	61419516_61419843_61419516_61419596_61419731_61419843	2|10|5	28|43|33	3|3|0	92|86|81	284	149	1.57748e-05	0.00141631	0.036|0.109|0.074	0.017|0.018|0.0	0.061	0.0613333
941	gene:Solyc03g111060.2	Solyc03g111060.2	chrSL2.50ch03	+	RI	61737915_61738405_61737915_61738183_61738282_61738405	7|0|4	0|1|1	2|0|6	2|7|20	248	149	0.000715298	0.0225855	1.0|0.0|0.706	0.375|0.0|0.153	0.393	0.392667
942	gene:Solyc03g113770.2	Solyc03g113770.2	chrSL2.50ch03	-	RI	63823068_63823489_63823068_63823164_63823444_63823489	8|5|10	2|0|0	5|2|4	0|1|6	298	149	0.00163854	0.0414656	0.667|1.0|1.0	1.0|0.5|0.25	0.306	0.305667
943	gene:Solyc03g113980.2	Solyc03g113980.2	chrSL2.50ch03	+	RI	64037110_64037422_64037110_64037196_64037333_64037422	2|3|4	1|0|0	0|0|3	1|5|7	286	149	6.61823e-09	3.10606e-06	0.51|1.0|1.0	0.0|0.0|0.183	0.776	0.775667
944	gene:Solyc06g010030.2	Solyc06g010030.2	chrSL2.50ch06	+	RI	4791318_4791586_4791318_4791342_4791518_4791586	11|7|16	41|61|80	4|4|3	76|45|67	298	149	0.000324587	0.0129396	0.118|0.054|0.091	0.026|0.043|0.022	0.057	0.0573333
946	gene:Solyc09g065810.2	Solyc09g065810.2	chrSL2.50ch09	+	RI	64085567_64085942_64085567_64085646_64085882_64085942	0|0|0	4|5|4	14|3|0	14|15|12	298	149	4.85773e-05	0.00302145	0.0|0.0|0.0	0.333|0.091|0.0	-0.141	-0.141333
948	gene:Solyc03g115650.2	Solyc03g115650.2	chrSL2.50ch03	+	RI	65289121_65289418_65289121_65289263_65289361_65289418	3360|3327|2398	5441|5084|3842	2118|2903|1798	6149|6129|7000	247	149	3.02144e-11	2.83603e-08	0.271|0.283|0.274	0.172|0.222|0.134	0.1	0.1
949	gene:Solyc03g116580.2	Solyc03g116580.2	chrSL2.50ch03	-	RI	65934112_65934470_65934112_65934229_65934350_65934470	0|2|2	2|0|0	0|2|0	7|12|13	270	149	0.000722035	0.0226808	0.0|1.0|1.0	0.0|0.084|0.0	0.639	0.638667
950	gene:Solyc02g067290.2	Solyc02g067290.2	chrSL2.50ch02	-	RI	37462575_37462886_37462575_37462612_37462756_37462886	3|6|7	8|10|5	0|1|2	29|17|21	293	149	3.36895e-07	6.44155e-05	0.16|0.234|0.416	0.0|0.029|0.046	0.245	0.245
953	gene:Solyc03g118970.2	Solyc03g118970.2	chrSL2.50ch03	-	RI	67713564_67714054_67713564_67713803_67714008_67714054	3|13|9	35|51|182	1|1|0	39|42|38	298	149	0.000312956	0.012573	0.041|0.113|0.024	0.013|0.012|0.0	0.051	0.051
954	gene:Solyc03g120130.2	Solyc03g120130.2	chrSL2.50ch03	+	RI	68618485_68618920_68618485_68618638_68618814_68618920	1|4|2	60|56|75	4|8|8	27|39|46	298	149	9.66166e-05	0.00530621	0.008|0.034|0.013	0.069|0.093|0.08	-0.062	-0.0623333
956	gene:Solyc11g044280.1	Solyc11g044280.1	chrSL2.50ch11	+	RI	33126097_33126417_33126097_33126147_33126313_33126417	7|7|5	0|0|0	17|6|23	1|2|3	298	149	0.00129416	0.0351053	1.0|1.0|1.0	0.895|0.6|0.793	0.237	0.237333
957	gene:Solyc03g121820.2	Solyc03g121820.2	chrSL2.50ch03	+	RI	69863320_69863536_69863320_69863384_69863507_69863536	2|2|1	0|1|0	7|0|5	6|4|2	272	149	4.12046e-05	0.00278064	1.0|0.523|1.0	0.39|0.0|0.578	0.518	0.518333
958	gene:Solyc03g121870.2	Solyc03g121870.2	chrSL2.50ch03	+	RI	69907525_69907752_69907525_69907597_69907701_69907752	60|88|67	1|0|0	11|17|16	2|12|7	253	149	1.62093e-13	4.18401e-10	0.972|1.0|1.0	0.764|0.455|0.574	0.393	0.393
959	gene:Solyc06g084360.2	Solyc06g084360.2	chrSL2.50ch06	+	RI	49500889_49501188_49500889_49501014_49501136_49501188	6|15|9	4|1|2	34|25|66	0|1|0	271	149	4.41741e-05	0.00285061	0.452|0.892|0.712	1.0|0.932|1.0	-0.292	-0.292
960	gene:Solyc03g123840.2	Solyc03g123840.2	chrSL2.50ch03	+	RI	70544718_70545025_70544718_70544865_70544949_70545025	121|142|93	57|79|49	158|171|200	132|155|159	233	149	0.000386371	0.0147206	0.576|0.535|0.548	0.434|0.414|0.446	0.122	0.121667
962	gene:Solyc04g005420.2	Solyc04g005420.2	chrSL2.50ch04	-	RI	296168_296491_296168_296293_296378_296491	59|43|54	4|3|2	20|26|32	14|5|9	234	149	1.35915e-05	0.00125145	0.904|0.901|0.945	0.476|0.768|0.694	0.271	0.270667
964	gene:Solyc02g093700.2	Solyc02g093700.2	chrSL2.50ch02	+	RI	54448754_54449087_54448754_54448873_54448947_54449087	0|0|4	16|41|44	2|6|4	15|13|11	223	149	0.000113048	0.00595519	0.0|0.0|0.057	0.082|0.236|0.195	-0.152	-0.152
965	gene:Solyc04g079390.2	Solyc04g079390.2	chrSL2.50ch04	-	RI	63901831_63902233_63901831_63902005_63902112_63902233	7|2|9	18|42|32	1|1|0	44|50|46	256	149	1.48629e-06	0.000225676	0.185|0.027|0.141	0.013|0.012|0.0	0.109	0.109333
966	gene:Solyc04g079320.2	Solyc04g079320.2	chrSL2.50ch04	+	RI	63843313_63843787_63843313_63843394_63843535_63843787	40|44|60	0|0|0	77|63|78	5|0|5	290	149	0.00055708	0.0187969	1.0|1.0|1.0	0.888|1.0|0.889	0.074	0.0743333
967	gene:Solyc04g079320.2	Solyc04g079320.2	chrSL2.50ch04	+	RI	63843313_63843787_63843313_63843406_63843535_63843787	21|27|38	8|0|0	43|21|31	17|10|12	278	149	0.000365781	0.0141981	0.585|1.0|1.0	0.575|0.53|0.581	0.3	0.299667
969	gene:Solyc04g011900.2	Solyc04g011900.2	chrSL2.50ch04	-	RI	4286327_4286766_4286327_4286457_4286687_4286766	25|26|39	12|18|7	26|65|45	44|48|70	298	149	0.00202232	0.0484466	0.51|0.419|0.736	0.228|0.404|0.243	0.263	0.263333
970	gene:Solyc04g014460.2	Solyc04g014460.2	chrSL2.50ch04	+	RI	4692403_4692693_4692403_4692493_4692624_4692693	34|71|71	0|0|0	87|86|115	7|3|9	280	149	1.23709e-06	0.00019353	1.0|1.0|1.0	0.869|0.938|0.872	0.107	0.107
971	gene:Solyc04g014610.2	Solyc04g014610.2	chrSL2.50ch04	-	RI	4876027_4876401_4876027_4876237_4876327_4876401	0|0|0	7|5|14	3|10|3	19|22|22	239	149	1.28097e-05	0.00121298	0.0|0.0|0.0	0.09|0.221|0.078	-0.13	-0.129667
972	gene:Solyc05g056070.2	Solyc05g056070.2	chrSL2.50ch05	+	RI	65460998_65461476_65460998_65461101_65461189_65461476	2|4|11	0|0|0	109|69|93	16|0|5	237	149	0.000203373	0.00909015	1.0|1.0|1.0	0.811|1.0|0.921	0.089	0.0893333
973	gene:Solyc10g083800.1	Solyc10g083800.1	chrSL2.50ch10	+	RI	63558342_63558683_63558342_63558390_63558516_63558683	0|0|1	1|7|7	0|10|1	5|10|10	275	149	0.000627345	0.0204979	0.0|0.0|0.072	0.0|0.351|0.051	-0.11	-0.11
975	gene:Solyc04g025530.2	Solyc04g025530.2	chrSL2.50ch04	+	RI	22351085_22351489_22351085_22351300_22351380_22351489	3|14|23	36|67|39	0|0|1	8|11|20	229	149	3.27665e-06	0.000412689	0.051|0.12|0.277	0.0|0.0|0.032	0.139	0.138667
977	gene:Solyc02g091290.2	Solyc02g091290.2	chrSL2.50ch02	+	RI	52631792_52632161_52631792_52631852_52631927_52632161	1|1|0	1|2|4	2|5|7	2|9|4	224	149	0.000921754	0.0271355	0.399|0.25|0.0	0.399|0.27|0.538	-0.186	-0.186
978	gene:Solyc02g005290.2	Solyc02g005290.2	chrSL2.50ch02	-	RI	7634210_7634666_7634210_7634322_7634392_7634666	0|5|6	9|24|26	0|5|0	55|40|61	219	149	0.00130652	0.0353138	0.0|0.124|0.136	0.0|0.078|0.0	0.061	0.0606667
979	gene:Solyc07g062150.2	Solyc07g062150.2	chrSL2.50ch07	+	RI	64964305_64964785_64964305_64964585_64964704_64964785	2|2|13	17|29|30	2|1|3	60|52|37	268	149	0.000223817	0.00975066	0.061|0.037|0.194	0.018|0.011|0.043	0.073	0.0733333
980	gene:Solyc04g053120.2	Solyc04g053120.2	chrSL2.50ch04	-	RI	51718820_51719252_51718820_51718960_51719180_51719252	0|0|0	2|8|3	15|5|3	44|37|27	298	149	0.000105202	0.00559904	0.0|0.0|0.0	0.146|0.063|0.053	-0.087	-0.0873333
981	gene:Solyc08g007950.2	Solyc08g007950.2	chrSL2.50ch08	+	RI	2453367_2453806_2453367_2453475_2453716_2453806	7|12|6	16|22|16	7|2|10	47|43|68	298	149	0.000167534	0.00779183	0.179|0.214|0.158	0.069|0.023|0.068	0.13	0.130333
982	gene:Solyc05g007190.2	Solyc05g007190.2	chrSL2.50ch05	-	RI	1807698_1807940_1807698_1807734_1807841_1807940	0|1|0	1|1|1	1|1|2	1|0|1	256	149	0.000746362	0.0232815	0.0|0.368|0.0	0.368|1.0|0.538	-0.513	-0.512667
983	gene:Solyc05g012610.2	Solyc05g012610.2	chrSL2.50ch05	+	RI	5822070_5822357_5822070_5822131_5822248_5822357	1|1|7	0|0|2	3|1|0	6|0|1	266	149	0.000302624	0.0122533	1.0|1.0|0.662	0.219|1.0|0.0	0.481	0.481
987	gene:Solyc04g077280.2	Solyc04g077280.2	chrSL2.50ch04	+	RI	62253833_62254249_62253833_62254071_62254161_62254249	2|8|1	37|21|15	0|0|0	12|7|25	239	149	0.000251488	0.0108192	0.033|0.192|0.04	0.0|0.0|0.0	0.088	0.0883333
988	gene:Solyc06g071880.2	Solyc06g071880.2	chrSL2.50ch06	-	RI	44285003_44285311_44285003_44285184_44285254_44285311	34|21|26	200|197|225	8|16|17	379|408|418	219	149	8.65062e-11	6.87059e-08	0.104|0.068|0.073	0.014|0.026|0.027	0.059	0.0593333
989	gene:Solyc04g077650.2	Solyc04g077650.2	chrSL2.50ch04	+	RI	62592319_62592659_62592319_62592435_62592525_62592659	85|86|184	408|420|528	54|52|71	136|115|177	239	149	0.00046192	0.0164299	0.115|0.113|0.178	0.198|0.22|0.2	-0.071	-0.0706667
990	gene:Solyc06g053960.2	Solyc06g053960.2	chrSL2.50ch06	-	RI	36843610_36844093_36843610_36843869_36844000_36844093	239|321|586	55|72|144	464|479|481	189|199|153	280	149	4.78442e-05	0.00299388	0.698|0.703|0.684	0.566|0.562|0.626	0.11	0.110333
991	gene:Solyc08g076410.2	Solyc08g076410.2	chrSL2.50ch08	+	RI	60426510_60426947_60426510_60426629_60426801_60426947	2|3|2	0|1|0	1|0|0	2|6|2	298	149	8.66445e-10	4.97002e-07	1.0|0.6|1.0	0.2|0.0|0.0	0.8	0.8
992	gene:Solyc04g080840.1	Solyc04g080840.1	chrSL2.50ch04	+	RI	64919686_64920174_64919686_64919800_64919971_64920174	12|2|12	0|0|6	0|2|1	1|1|2	298	149	0.000924864	0.0271355	1.0|1.0|0.5	0.0|0.5|0.2	0.6	0.6
994	gene:Solyc12g043160.1	Solyc12g043160.1	chrSL2.50ch12	-	RI	38981002_38981313_38981002_38981056_38981297_38981313	21|20|22	0|0|0	20|42|23	2|3|2	298	149	0.000586257	0.0196529	1.0|1.0|1.0	0.833|0.875|0.852	0.147	0.146667
995	gene:Solyc04g082290.2	Solyc04g082290.2	chrSL2.50ch04	-	RI	66007050_66007426_66007050_66007090_66007309_66007426	6|11|13	55|41|101	0|0|0	64|62|61	298	149	1.09981e-08	4.48752e-06	0.052|0.118|0.06	0.0|0.0|0.0	0.077	0.0766667
996	gene:Solyc04g082290.2	Solyc04g082290.2	chrSL2.50ch04	-	RI	66008460_66008764_66008460_66008542_66008685_66008764	0|2|12	27|35|31	0|2|0	36|30|27	292	149	0.000495497	0.0172838	0.0|0.028|0.165	0.0|0.033|0.0	0.053	0.0533333
997	gene:Solyc04g082660.2	Solyc04g082660.2	chrSL2.50ch04	+	RI	66269265_66269572_66269265_66269402_66269485_66269572	0|0|2	11|13|6	6|6|9	27|29|35	232	149	0.000553259	0.0187292	0.0|0.0|0.176	0.125|0.117|0.142	-0.069	-0.0693333
998	gene:Solyc01g111770.2	Solyc01g111770.2	chrSL2.50ch01	-	RI	97949091_97949489_97949091_97949291_97949381_97949489	0|0|0	1|10|14	3|7|4	27|21|13	239	149	2.74951e-05	0.00213792	0.0|0.0|0.0	0.065|0.172|0.161	-0.133	-0.132667
1002	gene:Solyc01g095940.2	Solyc01g095940.2	chrSL2.50ch01	+	RI	87068826_87069129_87068826_87068837_87068918_87069129	2|2|31	0|5|6	1|3|2	0|0|1	230	149	0.000616013	0.0202951	1.0|0.206|0.77	1.0|1.0|0.564	-0.196	-0.196
1003	gene:Solyc01g094860.2	Solyc01g094860.2	chrSL2.50ch01	-	RI	86259580_86259843_86259580_86259612_86259703_86259843	2|8|0	20|34|23	0|0|0	37|23|21	240	149	0.00102605	0.0294278	0.058|0.127|0.0	0.0|0.0|0.0	0.062	0.0616667
1004	gene:Solyc04g007370.2	Solyc04g007370.2	chrSL2.50ch04	-	RI	1066975_1067209_1066975_1067041_1067119_1067209	6|11|12	33|80|49	5|4|5	97|110|140	227	149	7.29509e-06	0.000801296	0.107|0.083|0.138	0.033|0.023|0.023	0.083	0.083
1005	gene:Solyc05g013740.2	Solyc05g013740.2	chrSL2.50ch05	+	RI	7058967_7059437_7058967_7059163_7059262_7059437	2|2|6	0|1|0	6|12|9	13|8|8	248	149	4.48662e-06	0.000532464	1.0|0.546|1.0	0.217|0.474|0.403	0.484	0.484
1006	gene:Solyc05g014470.2	Solyc05g014470.2	chrSL2.50ch05	+	RI	8322815_8323112_8322815_8322931_8323024_8323112	37|60|53	0|2|0	80|59|90	9|4|3	242	149	0.000152782	0.0074409	1.0|0.949|1.0	0.846|0.901|0.949	0.084	0.0843333
1007	gene:Solyc05g014480.2	Solyc05g014480.2	chrSL2.50ch05	+	RI	8349982_8350401_8349982_8350231_8350333_8350401	0|0|2	12|4|6	7|2|10	24|25|17	251	149	0.000832654	0.0252857	0.0|0.0|0.165	0.148|0.045|0.259	-0.096	-0.0956667
1008	gene:Solyc06g051170.2	Solyc06g051170.2	chrSL2.50ch06	-	RI	34361475_34361960_34361475_34361639_34361811_34361960	2|4|2	1|3|0	0|0|0	15|8|5	298	149	2.17727e-06	0.000303788	0.5|0.4|1.0	0.0|0.0|0.0	0.633	0.633333
1009	gene:Solyc03g096660.1	Solyc03g096660.1	chrSL2.50ch03	+	RI	58978169_58978658_58978169_58978386_58978514_58978658	4|0|7	10|14|10	0|0|0	4|4|1	277	149	0.00010227	0.00547116	0.177|0.0|0.274	0.0|0.0|0.0	0.15	0.150333
1010	gene:Solyc04g082300.2	Solyc04g082300.2	chrSL2.50ch04	-	RI	66015453_66015839_66015453_66015499_66015712_66015839	7|5|0	16|23|19	0|0|0	59|57|68	298	149	1.92664e-05	0.00161728	0.179|0.098|0.0	0.0|0.0|0.0	0.092	0.0923333
1011	gene:Solyc07g064150.2	Solyc07g064150.2	chrSL2.50ch07	+	RI	66414781_66415145_66414781_66414879_66415122_66415145	24|7|13	1|0|0	3|8|13	2|2|2	298	149	0.000191338	0.00873785	0.923|1.0|1.0	0.429|0.667|0.765	0.354	0.354
1013	gene:Solyc06g011550.2	Solyc06g011550.2	chrSL2.50ch06	+	RI	8024972_8025439_8024972_8025228_8025381_8025439	8|13|11	0|0|2	15|12|6	2|8|0	298	149	0.00181545	0.0446298	1.0|1.0|0.733	0.789|0.429|1.0	0.172	0.171667
1015	gene:Solyc07g009350.2	Solyc07g009350.2	chrSL2.50ch07	-	RI	4396016_4396351_4396016_4396089_4396218_4396351	2|2|4	0|1|0	10|1|4	0|2|4	278	149	0.000816548	0.0250009	1.0|0.517|1.0	1.0|0.211|0.349	0.319	0.319
1016	gene:Solyc02g068180.2	Solyc02g068180.2	chrSL2.50ch02	+	RI	38201863_38202302_38201863_38201943_38202146_38202302	0|3|2	2|3|0	18|2|3	0|0|0	298	149	5.36121e-05	0.0032762	0.0|0.333|1.0	1.0|1.0|1.0	-0.556	-0.555667
1017	gene:Solyc02g084130.2	Solyc02g084130.2	chrSL2.50ch02	-	RI	47318566_47318842_47318566_47318585_47318716_47318842	6|12|17	4|5|3	6|9|4	1|0|0	280	149	2.00647e-05	0.00167071	0.444|0.561|0.751	0.761|1.0|1.0	-0.335	-0.335
1018	gene:Solyc05g051380.2	Solyc05g051380.2	chrSL2.50ch05	+	RI	61668420_61668799_61668420_61668611_61668725_61668799	4|2|6	1|3|7	0|0|0	3|10|5	263	149	1.55352e-07	3.34576e-05	0.694|0.274|0.327	0.0|0.0|0.0	0.432	0.431667
1020	gene:Solyc01g106330.2	Solyc01g106330.2	chrSL2.50ch01	+	RI	94266512_94266999_94266512_94266729_94266895_94266999	0|0|0	2|5|15	5|10|6	20|15|29	298	149	4.69218e-06	0.000545105	0.0|0.0|0.0	0.111|0.25|0.094	-0.152	-0.151667
1021	gene:Solyc01g106330.2	Solyc01g106330.2	chrSL2.50ch01	+	RI	94266902_94267176_94266902_94266999_94267083_94267176	0|0|0	1|3|9	3|4|16	22|18|22	233	149	8.21354e-06	0.000865355	0.0|0.0|0.0	0.08|0.124|0.317	-0.174	-0.173667
1022	gene:Solyc04g057970.2	Solyc04g057970.2	chrSL2.50ch04	+	RI	55094454_55094867_55094454_55094570_55094697_55094867	5|7|10	11|5|8	3|5|8	45|15|36	276	149	0.000147196	0.00737767	0.197|0.43|0.403	0.035|0.153|0.107	0.245	0.245
1023	gene:Solyc05g056130.2	Solyc05g056130.2	chrSL2.50ch05	-	RI	65528876_65529239_65528876_65528945_65529036_65529239	2|1|3	1|0|4	1|3|1	0|0|0	240	149	0.00160775	0.041089	0.554|1.0|0.318	1.0|1.0|1.0	-0.376	-0.376
1025	gene:Solyc04g049160.2	Solyc04g049160.2	chrSL2.50ch04	+	RI	39934641_39934897_39934641_39934657_39934753_39934897	1|4|2	0|1|0	9|6|4	4|2|0	245	149	0.00126228	0.0345703	1.0|0.709|1.0	0.578|0.646|1.0	0.162	0.161667
1026	gene:Solyc01g006980.2	Solyc01g006980.2	chrSL2.50ch01	+	RI	1554250_1554558_1554250_1554389_1554509_1554558	14|18|7	16|28|21	7|1|18	94|95|84	269	149	1.3303e-08	4.9055e-06	0.326|0.263|0.156	0.04|0.006|0.106	0.198	0.197667
1028	gene:Solyc06g050720.2	Solyc06g050720.2	chrSL2.50ch06	+	RI	33492188_33492686_33492188_33492260_33492336_33492686	55|63|54	291|346|435	34|12|16	311|299|342	225	149	4.16883e-08	1.16333e-05	0.111|0.108|0.076	0.068|0.026|0.03	0.057	0.057
1029	gene:Solyc03g058860.2	Solyc03g058860.2	chrSL2.50ch03	-	RI	26328065_26328518_26328065_26328380_26328446_26328518	111|145|240	68|65|80	166|142|187	194|176|183	215	149	5.70276e-09	2.80386e-06	0.531|0.607|0.675	0.372|0.359|0.415	0.222	0.222333
1030	gene:Solyc01g008060.2	Solyc01g008060.2	chrSL2.50ch01	+	RI	2208748_2209038_2208748_2208889_2208976_2209038	13|7|17	0|1|0	13|25|17	0|3|5	236	149	0.000179197	0.0082969	1.0|0.815|1.0	1.0|0.84|0.682	0.098	0.0976667
1032	gene:Solyc06g075590.2	Solyc06g075590.2	chrSL2.50ch06	+	RI	46987061_46987450_46987061_46987150_46987258_46987450	0|1|0	12|16|12	4|4|6	51|32|18	257	149	0.000701059	0.0222038	0.0|0.035|0.0	0.043|0.068|0.162	-0.079	-0.0793333
1033	gene:Solyc06g075590.2	Solyc06g075590.2	chrSL2.50ch06	+	RI	46987061_46987450_46987061_46987150_46987264_46987450	0|2|0	1|9|4	6|9|12	2|3|7	263	149	7.06186e-08	1.82284e-05	0.0|0.112|0.0	0.63|0.63|0.493	-0.547	-0.547
1034	gene:Solyc06g009690.1	Solyc06g009690.1	chrSL2.50ch06	-	RI	3634869_3635128_3634869_3634941_3635028_3635128	1|2|0	1|4|8	8|10|4	1|0|1	236	149	5.57823e-10	3.38796e-07	0.387|0.24|0.0	0.835|1.0|0.716	-0.641	-0.641333
1035	gene:Solyc06g035450.2	Solyc06g035450.2	chrSL2.50ch06	+	RI	24353509_24353956_24353509_24353580_24353803_24353956	245|275|338	207|279|203	388|374|469	645|578|635	298	149	6.26865e-07	0.000109701	0.372|0.33|0.454	0.231|0.244|0.27	0.137	0.137
1036	gene:Solyc06g035450.2	Solyc06g035450.2	chrSL2.50ch06	+	RI	24353804_24354157_24353804_24353958_24354050_24354157	245|275|338	309|436|336	389|371|470	935|871|804	241	149	2.8723e-06	0.000375399	0.329|0.281|0.383	0.205|0.208|0.265	0.105	0.105
1037	gene:Solyc06g035450.2	Solyc06g035450.2	chrSL2.50ch06	+	RI	24354390_24354656_24354390_24354492_24354582_24354656	249|287|347	357|473|455	388|387|480	941|824|1079	239	149	8.38901e-06	0.000869694	0.303|0.274|0.322	0.204|0.226|0.217	0.084	0.084
1038	gene:Solyc03g118890.2	Solyc03g118890.2	chrSL2.50ch03	+	RI	67677212_67677617_67677212_67677296_67677476_67677617	30|21|25	1|0|0	6|22|15	3|1|7	298	149	2.63943e-06	0.000353924	0.938|1.0|1.0	0.5|0.917|0.517	0.335	0.334667
1039	gene:Solyc06g051260.2	Solyc06g051260.2	chrSL2.50ch06	+	RI	34496225_34496724_34496225_34496468_34496632_34496724	10|17|10	0|0|1	44|43|52	7|0|6	298	149	0.000412874	0.0152247	1.0|1.0|0.833	0.759|1.0|0.812	0.087	0.0873333
1040	gene:Solyc02g068420.2	Solyc02g068420.2	chrSL2.50ch02	-	RI	38370290_38370671_38370290_38370297_38370596_38370671	7|3|5	0|0|0	2|4|0	2|1|1	298	149	0.00110718	0.0310641	1.0|1.0|1.0	0.333|0.667|0.0	0.667	0.666667
1042	gene:Solyc06g062660.2	Solyc06g062660.2	chrSL2.50ch06	-	RI	39545545_39545957_39545545_39545594_39545669_39545957	7|2|6	18|14|14	4|0|0	26|36|20	224	149	7.24394e-05	0.00410954	0.206|0.087|0.222	0.093|0.0|0.0	0.141	0.140667
1043	gene:Solyc02g093960.2	Solyc02g093960.2	chrSL2.50ch02	-	RI	54640888_54641217_54640888_54641039_54641126_54641217	0|0|0	1|3|13	5|4|9	52|30|33	236	149	0.000159812	0.00760396	0.0|0.0|0.0	0.057|0.078|0.147	-0.094	-0.094
1044	gene:Solyc07g005240.2	Solyc07g005240.2	chrSL2.50ch07	-	RI	215967_216291_215967_216079_216173_216291	0|0|0	5|3|2	6|5|1	3|2|2	243	149	2.03095e-08	6.98986e-06	0.0|0.0|0.0	0.551|0.605|0.235	-0.464	-0.463667
1045	gene:Solyc06g066660.2	Solyc06g066660.2	chrSL2.50ch06	-	RI	41885885_41886231_41885885_41885987_41886077_41886231	7|6|1	0|0|0	0|1|1	1|3|0	239	149	4.45648e-05	0.00285796	1.0|1.0|1.0	0.0|0.172|1.0	0.609	0.609333
1046	gene:Solyc06g050630.2	Solyc06g050630.2	chrSL2.50ch06	-	RI	33367693_33367958_33367693_33367768_33367907_33367958	71|95|30	167|253|167	7|12|13	79|65|51	288	149	0.000780813	0.0241374	0.18|0.163|0.085	0.044|0.087|0.117	0.06	0.06
1047	gene:Solyc06g050630.2	Solyc06g050630.2	chrSL2.50ch06	-	RI	33367910_33368131_33367910_33367977_33368048_33368131	46|55|27	117|180|128	5|8|9	61|52|74	220	149	3.84768e-05	0.00268427	0.21|0.171|0.125	0.053|0.094|0.076	0.094	0.0943333
1050	gene:Solyc07g063730.1	Solyc07g063730.1	chrSL2.50ch07	+	RI	66111043_66111530_66111043_66111296_66111379_66111530	9|14|7	39|42|34	0|0|2	36|29|38	232	149	1.70399e-08	6.06677e-06	0.129|0.176|0.117	0.0|0.0|0.033	0.13	0.129667
1051	gene:Solyc08g048450.2	Solyc08g048450.2	chrSL2.50ch08	+	RI	12868865_12869083_12868865_12868963_12869036_12869083	8|4|4	1|5|1	2|3|5	0|0|1	222	149	3.21437e-05	0.00240495	0.843|0.349|0.729	1.0|1.0|0.77	-0.283	-0.283
1052	gene:Solyc01g103170.2	Solyc01g103170.2	chrSL2.50ch01	-	RI	91829838_91830315_91829838_91829888_91830248_91830315	1|4|2	56|49|25	8|12|10	62|49|70	298	149	0.00103428	0.0295815	0.009|0.039|0.038	0.061|0.109|0.067	-0.05	-0.0503333
1053	gene:Solyc01g103170.2	Solyc01g103170.2	chrSL2.50ch01	-	RI	91829838_91830315_91829838_91829905_91830248_91830315	1|3|0	2|1|5	7|10|8	0|1|0	298	149	7.98782e-09	3.58584e-06	0.2|0.6|0.0	1.0|0.833|1.0	-0.678	-0.677667
1054	gene:Solyc06g084410.2	Solyc06g084410.2	chrSL2.50ch06	+	RI	49534196_49534558_49534196_49534265_49534489_49534558	4|9|9	3|0|3	10|12|14	0|0|0	298	149	0.000209799	0.00933696	0.4|1.0|0.6	1.0|1.0|1.0	-0.333	-0.333333
1057	gene:Solyc01g106880.2	Solyc01g106880.2	chrSL2.50ch01	+	RI	94596772_94597043_94596772_94596910_94596996_94597043	2|1|3	5|3|1	0|0|0	8|7|3	235	149	0.000899487	0.0266874	0.202|0.174|0.655	0.0|0.0|0.0	0.344	0.343667
1058	gene:Solyc07g008560.2	Solyc07g008560.2	chrSL2.50ch07	+	RI	3506348_3506776_3506348_3506554_3506651_3506776	42|55|87	22|44|35	95|85|113	93|113|106	246	149	0.00140421	0.0373672	0.536|0.431|0.601	0.382|0.313|0.392	0.16	0.160333
1059	gene:Solyc12g096280.1	Solyc12g096280.1	chrSL2.50ch12	-	SE	65270496_65270610_65270172_65270301_65271085_65271150	73|38|58	0|4|6	72|66|103	2|0|0	263	149	0.000668677	0.0269434	1.0|0.843|0.846	0.953|1.0|1.0	-0.088	-0.088
1060	gene:Solyc12g021290.1	Solyc12g021290.1	chrSL2.50ch12	-	SE	15379212_15379321_15378704_15378839_15382783_15382842	76|106|156	5|9|2	167|138|147	0|1|1	258	149	1.62473e-05	0.00192638	0.898|0.872|0.978	1.0|0.988|0.988	-0.076	-0.076
1061	gene:Solyc12g019010.1	Solyc12g019010.1	chrSL2.50ch12	-	SE	8974323_8974412_8973895_8974091_8979428_8979493	24|26|11	0|0|0	23|23|52	6|2|2	238	149	3.98615e-05	0.00359887	1.0|1.0|1.0	0.706|0.878|0.942	0.158	0.158
1062	gene:Solyc12g019010.1	Solyc12g019010.1	chrSL2.50ch12	-	SE	8975813_8975904_8973895_8974091_8979428_8979493	4|3|14	0|0|0	25|31|33	6|2|2	240	149	6.24083e-05	0.0050341	1.0|1.0|1.0	0.721|0.906|0.911	0.154	0.154
1063	gene:Solyc12g011180.1	Solyc12g011180.1	chrSL2.50ch12	-	SE	4022637_4022664_4022222_4022397_4022768_4022905	3|5|6	2|8|0	14|15|14	1|0|0	176	149	3.49516e-05	0.0033073	0.559|0.346|1.0	0.922|1.0|1.0	-0.339	-0.339
1064	gene:Solyc12g005200.1	Solyc12g005200.1	chrSL2.50ch12	-	SE	133540_133752_132826_132990_134593_134776	155|291|127	18|10|14	73|63|108	0|0|0	298	149	2.00217e-09	1.64194e-06	0.812|0.936|0.819	1.0|1.0|1.0	-0.144	-0.144333
1065	gene:Solyc11g040180.1	Solyc11g040180.1	chrSL2.50ch11	-	SE	39216926_39217016_39216385_39216467_39217340_39217439	103|109|170	6|9|7	180|161|192	1|1|8	239	149	0.00160054	0.0486139	0.915|0.883|0.938	0.991|0.99|0.937	-0.061	-0.0606667
1066	gene:Solyc12g005820.1	Solyc12g005820.1	chrSL2.50ch12	-	SE	458051_458108_457546_457669_458539_458884	11|7|10	0|0|0	52|54|66	8|0|15	206	149	2.05634e-05	0.00232602	1.0|1.0|1.0	0.825|1.0|0.761	0.138	0.138
1067	gene:Solyc10g074990.1	Solyc10g074990.1	chrSL2.50ch10	-	SE	58694832_58694901_58694659_58694755_58695311_58695335	85|130|116	7|13|0	91|107|70	0|0|0	218	149	1.77164e-06	0.000434502	0.892|0.872|1.0	1.0|1.0|1.0	-0.079	-0.0786667
1068	gene:Solyc12g049310.1	Solyc12g049310.1	chrSL2.50ch12	-	SE	37082679_37082742_37081692_37081752_37082862_37082931	230|189|180	14|12|23	238|256|319	3|0|2	212	149	1.00142e-13	4.92749e-10	0.92|0.917|0.846	0.982|1.0|0.991	-0.097	-0.0966667
1069	gene:Solyc10g012410.2	Solyc10g012410.2	chrSL2.50ch10	-	SE	5083623_5083790_5082959_5083029_5084602_5084683	74|95|87	5|0|5	93|75|116	0|0|0	298	149	0.000695495	0.0274874	0.881|1.0|0.897	1.0|1.0|1.0	-0.074	-0.074
1070	gene:Solyc09g091550.2	Solyc09g091550.2	chrSL2.50ch09	+	SE	70803658_70804063_70802563_70802704_70804156_70804411	13|9|21	0|0|0	220|269|248	7|8|8	298	149	0.000920703	0.0334341	1.0|1.0|1.0	0.94|0.944|0.939	0.059	0.059
1071	gene:Solyc09g074840.2	Solyc09g074840.2	chrSL2.50ch09	+	SE	66668732_66668866_66667947_66668039_66669457_66669506	9|6|6	2|0|0	33|32|21	7|6|5	283	149	0.00137646	0.0439796	0.703|1.0|1.0	0.713|0.737|0.689	0.188	0.188
1072	gene:Solyc09g063140.2	Solyc09g063140.2	chrSL2.50ch09	-	SE	61192024_61192075_61191528_61191779_61194724_61195102	49|46|37	5|8|0	58|47|60	0|1|1	200	149	7.68214e-05	0.00578944	0.88|0.811|1.0	1.0|0.972|0.978	-0.086	-0.0863333
1073	gene:Solyc09g018830.2	Solyc09g018830.2	chrSL2.50ch09	+	SE	17566665_17566740_17565973_17566068_17566840_17566929	1|2|3	0|0|0	14|4|5	13|0|3	224	149	9.72555e-07	0.000290028	1.0|1.0|1.0	0.417|1.0|0.526	0.352	0.352333
1074	gene:Solyc09g018690.2	Solyc09g018690.2	chrSL2.50ch09	-	SE	16657455_16657627_16652962_16653033_16657783_16657826	6|4|11	0|0|0	13|12|12	4|4|7	298	149	5.45813e-09	3.58089e-06	1.0|1.0|1.0	0.619|0.6|0.462	0.44	0.439667
1075	gene:Solyc09g010300.2	Solyc09g010300.2	chrSL2.50ch09	-	SE	3674654_3675125_3673361_3673666_3676026_3676150	172|93|109	16|12|18	125|154|142	4|3|3	298	149	7.10529e-08	3.04014e-05	0.843|0.795|0.752	0.94|0.963|0.959	-0.157	-0.157333
1076	gene:Solyc08g078130.2	Solyc08g078130.2	chrSL2.50ch08	+	SE	61967634_61967711_61967232_61967336_61968646_61968936	192|286|264	9|9|8	144|191|197	0|0|0	226	149	2.46195e-06	0.000538401	0.934|0.954|0.956	1.0|1.0|1.0	-0.052	-0.052
1077	gene:Solyc09g008650.2	Solyc09g008650.2	chrSL2.50ch09	-	SE	2105110_2105188_2104042_2104083_2106505_2106595	64|51|33	3|10|7	191|220|188	13|5|4	227	149	0.000659063	0.0266907	0.933|0.77|0.756	0.906|0.967|0.969	-0.128	-0.127667
1078	gene:Solyc08g006760.2	Solyc08g006760.2	chrSL2.50ch08	-	SE	1331870_1331941_1331106_1331296_1332842_1333159	27|32|31	10|3|1	123|119|139	2|3|5	220	149	0.000902883	0.0330308	0.646|0.878|0.955	0.977|0.964|0.95	-0.137	-0.137333
1081	gene:Solyc04g007260.2	Solyc04g007260.2	chrSL2.50ch04	-	SE	977355_977465_976584_976680_980626_980727	8|18|14	2|7|4	38|19|26	0|2|2	259	149	0.000109925	0.00746048	0.697|0.597|0.668	1.0|0.845|0.882	-0.255	-0.255
1082	gene:Solyc08g078330.2	Solyc08g078330.2	chrSL2.50ch08	+	SE	62144168_62144227_62143915_62143965_62144617_62144697	0|0|0	2|1|10	3|2|5	0|1|3	208	149	1.43585e-09	1.28457e-06	0.0|0.0|0.0	1.0|0.589|0.544	-0.711	-0.711
1083	gene:Solyc08g078330.2	Solyc08g078330.2	chrSL2.50ch08	+	SE	62144418_62144521_62143915_62143965_62144617_62144697	26|8|18	2|1|10	45|35|30	0|1|3	252	149	0.000928595	0.0335082	0.885|0.825|0.516	1.0|0.954|0.855	-0.194	-0.194333
1084	gene:Solyc03g119300.2	Solyc03g119300.2	chrSL2.50ch03	+	SE	67953025_67953163_67952736_67952955_67954124_67954359	45|58|27	5|4|4	20|41|56	2|0|0	287	149	0.000144441	0.00899647	0.824|0.883|0.778	0.838|1.0|1.0	-0.118	-0.117667
1085	gene:Solyc02g082730.2	Solyc02g082730.2	chrSL2.50ch02	+	SE	46379869_46379969_46379050_46379173_46380845_46380884	9|14|6	1|0|1	22|25|31	4|3|6	249	149	0.00155674	0.0480406	0.843|1.0|0.782	0.767|0.833|0.756	0.09	0.0896667
1086	gene:Solyc05g018810.2	Solyc05g018810.2	chrSL2.50ch05	+	SE	23878101_23878138_23877984_23878002_23879263_23879625	188|129|252	50|59|81	181|212|252	16|32|29	186	149	2.51559e-09	1.9043e-06	0.751|0.637|0.714	0.901|0.841|0.874	-0.171	-0.171333
1087	gene:Solyc02g082590.2	Solyc02g082590.2	chrSL2.50ch02	+	SE	46246142_46246211_46245326_46245625_46246417_46246488	4|3|10	0|0|0	9|7|6	5|3|3	218	149	1.00763e-07	3.96642e-05	1.0|1.0|1.0	0.552|0.615|0.578	0.418	0.418333
1088	gene:Solyc10g078260.1	Solyc10g078260.1	chrSL2.50ch10	-	SE	60094429_60094516_60093977_60094096_60094606_60094801	9|10|11	0|0|0	27|54|39	5|3|3	236	149	9.62709e-05	0.00696619	1.0|1.0|1.0	0.773|0.919|0.891	0.139	0.139
1089	gene:Solyc02g091530.2	Solyc02g091530.2	chrSL2.50ch02	+	SE	52798566_52798626_52798429_52798478_52798923_52799161	3|1|4	0|0|0	14|16|21	6|1|0	209	149	0.00156314	0.0480714	1.0|1.0|1.0	0.625|0.919|1.0	0.152	0.152
1090	gene:Solyc03g043950.2	Solyc03g043950.2	chrSL2.50ch03	+	SE	7749212_7749310_7748363_7748781_7750034_7750146	88|121|66	16|25|23	407|472|530	67|24|44	247	149	7.42725e-05	0.00571028	0.768|0.745|0.634	0.786|0.922|0.879	-0.147	-0.146667
1091	gene:Solyc02g065080.2	Solyc02g065080.2	chrSL2.50ch02	-	SE	36248879_36249011_36248380_36248456_36255976_36256087	77|90|100	0|1|0	135|86|129	4|2|7	281	149	0.000459181	0.0206164	1.0|0.979|1.0	0.947|0.958|0.907	0.056	0.0556667
1092	gene:Solyc02g032200.2	Solyc02g032200.2	chrSL2.50ch02	+	SE	28004336_28004493_28003793_28004262_28005524_28005956	0|0|1	2|2|1	6|2|3	0|4|4	298	149	0.00010892	0.00746048	0.0|0.0|0.333	1.0|0.2|0.273	-0.38	-0.38
1093	gene:Solyc06g043070.2	Solyc06g043070.2	chrSL2.50ch06	-	SE	29791008_29791109_29790103_29790582_29793972_29794157	29|25|29	2|0|8	27|44|35	0|0|2	250	149	0.000588715	0.0247587	0.896|1.0|0.684	1.0|1.0|0.913	-0.111	-0.111
1094	gene:Solyc01g102660.2	Solyc01g102660.2	chrSL2.50ch01	+	SE	91407727_91407781_91406887_91406959_91407880_91407956	684|881|751	106|130|185	929|753|868	71|80|82	203	149	5.02746e-08	2.24887e-05	0.826|0.833|0.749	0.906|0.874|0.886	-0.086	-0.086
1095	gene:Solyc03g007920.2	Solyc03g007920.2	chrSL2.50ch03	+	SE	2430082_2430146_2429218_2429283_2430556_2430674	106|132|108	8|2|5	149|123|128	0|0|0	213	149	4.72032e-05	0.00411086	0.903|0.979|0.938	1.0|1.0|1.0	-0.06	-0.06
1096	gene:Solyc03g063600.2	Solyc03g063600.2	chrSL2.50ch03	+	SE	35188615_35188661_35188340_35188476_35188761_35188867	245|381|376	38|68|50	297|274|359	27|17|39	195	149	0.000476806	0.0209475	0.831|0.811|0.852	0.894|0.925|0.876	-0.067	-0.067
1097	gene:Solyc02g063130.2	Solyc02g063130.2	chrSL2.50ch02	-	SE	35177179_35177233_35176435_35176509_35177435_35177597	145|232|144	21|49|33	387|346|318	14|12|17	203	149	1.22125e-15	1.20183e-11	0.835|0.777|0.762	0.953|0.955|0.932	-0.155	-0.155333
1098	gene:Solyc10g007050.2	Solyc10g007050.2	chrSL2.50ch10	-	SE	1439446_1439480_1439173_1439356_1440715_1440888	13|11|1	0|0|0	28|39|42	4|3|5	183	149	0.000101705	0.00720054	1.0|1.0|1.0	0.851|0.914|0.872	0.121	0.121
1099	gene:Solyc05g014160.2	Solyc05g014160.2	chrSL2.50ch05	-	SE	7896725_7896850_7896398_7896520_7897131_7897370	19|34|25	0|1|0	38|42|34	1|0|8	274	149	0.000938894	0.0337214	1.0|0.949|1.0	0.954|1.0|0.698	0.099	0.099
1101	gene:Solyc02g092000.2	Solyc02g092000.2	chrSL2.50ch02	-	SE	53223843_53223999_53223647_53223687_53224856_53225033	5|24|17	0|0|0	48|39|36	1|1|6	298	149	0.000761404	0.0292694	1.0|1.0|1.0	0.96|0.951|0.75	0.113	0.113
1102	gene:Solyc10g051110.1	Solyc10g051110.1	chrSL2.50ch10	-	SE	51525151_51525279_51524312_51524486_51525499_51525652	10|6|7	4|13|2	75|57|108	10|1|9	277	149	7.53403e-05	0.00574748	0.574|0.199|0.653	0.801|0.968|0.866	-0.403	-0.403
1103	gene:Solyc04g076110.2	Solyc04g076110.2	chrSL2.50ch04	-	SE	61066172_61066200_61065939_61066048_61067268_61067429	645|665|521	74|99|70	499|398|462	20|23|30	177	149	3.16031e-09	2.22147e-06	0.88|0.85|0.862	0.955|0.936|0.928	-0.076	-0.0756667
1107	gene:Solyc08g061260.2	Solyc08g061260.2	chrSL2.50ch08	+	SE	48339413_48339484_48338803_48338947_48340497_48341043	74|73|79	2|0|0	87|112|128	3|12|11	220	149	1.41631e-06	0.000387165	0.962|1.0|1.0	0.952|0.863|0.887	0.087	0.0866667
1108	gene:Solyc10g039280.1	Solyc10g039280.1	chrSL2.50ch10	+	SE	21034913_21035036_21031611_21031824_21035409_21035503	29|26|43	0|1|0	55|63|90	7|7|8	272	149	2.60845e-06	0.000547385	1.0|0.934|1.0	0.811|0.831|0.86	0.144	0.144
1111	gene:Solyc01g107030.2	Solyc01g107030.2	chrSL2.50ch01	+	SE	94705737_94705798_94704933_94705213_94706344_94707200	62|86|73	5|4|2	117|121|108	0|0|3	210	149	0.00150504	0.0470195	0.898|0.938|0.963	1.0|1.0|0.962	-0.054	-0.0543333
1112	gene:Solyc08g007100.2	Solyc08g007100.2	chrSL2.50ch08	+	SE	1666665_1666817_1666039_1666154_1667410_1667672	21|16|34	2|0|10	26|16|33	0|0|0	298	149	4.70879e-06	0.000812968	0.84|1.0|0.63	1.0|1.0|1.0	-0.177	-0.176667
1113	gene:Solyc07g005110.2	Solyc07g005110.2	chrSL2.50ch07	+	SE	131728_131939_130538_130696_132240_132478	9|14|12	5|0|4	6|7|16	1|0|0	298	149	0.000103376	0.0072442	0.474|1.0|0.6	0.75|1.0|1.0	-0.225	-0.225333
1114	gene:Solyc11g042460.1	Solyc11g042460.1	chrSL2.50ch11	-	SE	36507383_36507456_36507227_36507289_36507683_36507751	11|1|6	0|0|1	6|9|9	1|2|6	222	149	4.15773e-05	0.00371966	1.0|1.0|0.801	0.801|0.751|0.502	0.249	0.249
1116	gene:Solyc03g078000.2	Solyc03g078000.2	chrSL2.50ch03	+	SE	48841570_48841637_48841413_48841473_48841717_48841842	4|14|3	0|1|0	28|23|27	6|0|6	216	149	0.00040177	0.0187385	1.0|0.906|1.0	0.763|1.0|0.756	0.129	0.129
1117	gene:Solyc11g008450.1	Solyc11g008450.1	chrSL2.50ch11	+	SE	2652493_2652568_2650641_2650952_2654341_2654359	23|27|37	1|6|3	47|48|57	2|0|1	224	149	0.00067078	0.0269434	0.939|0.75|0.891	0.94|1.0|0.974	-0.111	-0.111333
1118	gene:Solyc03g118370.2	Solyc03g118370.2	chrSL2.50ch03	-	SE	67266672_67266765_67266445_67266563_67267209_67267334	8|4|5	0|0|0	96|100|62	5|5|3	242	149	0.000852947	0.0320376	1.0|1.0|1.0	0.922|0.925|0.927	0.075	0.0753333
1119	gene:Solyc04g005030.2	Solyc04g005030.2	chrSL2.50ch04	-	SE	39903_40113_39562_39629_42427_42552	10|18|7	0|0|1	29|31|23	1|8|3	298	149	0.000134789	0.0085578	1.0|1.0|0.778	0.935|0.66|0.793	0.13	0.13
1120	gene:Solyc07g063240.2	Solyc07g063240.2	chrSL2.50ch07	-	SE	65759335_65759421_65758532_65758600_65760081_65760338	22|14|29	2|0|6	61|47|61	0|0|1	235	149	0.00022524	0.0121125	0.875|1.0|0.754	1.0|1.0|0.975	-0.115	-0.115333
1121	gene:Solyc02g093700.2	Solyc02g093700.2	chrSL2.50ch02	+	SE	54450141_54450231_54449803_54449921_54450357_54450619	39|46|143	4|4|12	27|13|45	0|1|0	239	149	3.91622e-05	0.00356847	0.859|0.878|0.881	1.0|0.89|1.0	-0.091	-0.0906667
1122	gene:Solyc04g015690.2	Solyc04g015690.2	chrSL2.50ch04	+	SE	6002622_6002747_6001670_6001879_6002863_6002915	35|79|58	5|0|18	55|49|52	1|0|0	274	149	1.53982e-06	0.00040955	0.792|1.0|0.637	0.968|1.0|1.0	-0.18	-0.179667
1123	gene:Solyc04g045660.2	Solyc04g045660.2	chrSL2.50ch04	-	SE	35310958_35311127_35309924_35310085_35325939_35326101	12|17|17	0|1|0	43|23|44	3|4|3	298	149	0.00039224	0.0184691	1.0|0.895|1.0	0.878|0.742|0.88	0.132	0.131667
1124	gene:Solyc06g066550.2	Solyc06g066550.2	chrSL2.50ch06	+	SE	41807522_41807645_41807144_41807280_41808258_41808318	41|49|56	0|5|4	51|68|106	0|0|0	272	149	0.000339778	0.0167188	1.0|0.843|0.885	1.0|1.0|1.0	-0.091	-0.0906667
1125	gene:Solyc04g077650.2	Solyc04g077650.2	chrSL2.50ch04	+	SE	62592170_62592242_62591913_62592051_62592525_62592639	151|305|221	22|10|1	79|79|92	0|0|0	221	149	2.61428e-06	0.000547385	0.822|0.954|0.993	1.0|1.0|1.0	-0.077	-0.077
1126	gene:Solyc04g080370.2	Solyc04g080370.2	chrSL2.50ch04	-	SE	64574066_64574185_64573529_64573768_64575430_64575507	177|311|200	13|6|21	273|209|259	7|3|1	268	149	8.59603e-06	0.00134275	0.883|0.966|0.841	0.956|0.975|0.993	-0.078	-0.078
1127	gene:Solyc05g006870.2	Solyc05g006870.2	chrSL2.50ch05	-	SE	1485512_1485635_1484873_1485257_1486089_1486270	10|30|31	0|0|0	117|163|127	10|0|12	272	149	6.80098e-05	0.00544134	1.0|1.0|1.0	0.865|1.0|0.853	0.094	0.094
1129	gene:Solyc05g013530.2	Solyc05g013530.2	chrSL2.50ch05	+	SE	6766891_6767373_6766536_6766782_6767966_6768182	117|157|93	31|20|26	114|147|187	12|8|9	298	149	3.69147e-06	0.000685429	0.654|0.797|0.641	0.826|0.902|0.912	-0.183	-0.182667
1130	gene:Solyc07g066020.2	Solyc07g066020.2	chrSL2.50ch07	+	SE	67559302_67559517_67558238_67558332_67559655_67559789	25|63|36	0|1|0	156|140|132	3|3|13	298	149	0.000293154	0.0151043	1.0|0.969|1.0	0.963|0.959|0.835	0.071	0.0706667
1131	gene:Solyc05g044630.2	Solyc05g044630.2	chrSL2.50ch05	+	SE	57235177_57235295_57234584_57234674_57236038_57236337	29|49|20	5|10|7	116|120|131	9|2|7	267	149	3.81083e-05	0.00356847	0.764|0.732|0.615	0.878|0.971|0.913	-0.217	-0.217
1132	gene:Solyc05g048810.2	Solyc05g048810.2	chrSL2.50ch05	-	SE	59499301_59499378_59499097_59499217_59499461_59499631	85|88|69	31|29|39	186|221|218	38|37|53	226	149	0.000348988	0.0169102	0.644|0.667|0.538	0.763|0.797|0.731	-0.147	-0.147333
1133	gene:Solyc01g094570.2	Solyc01g094570.2	chrSL2.50ch01	+	SE	85994122_85994181_85992603_85993308_85995371_85995500	10|5|17	2|6|0	24|41|38	0|0|0	208	149	0.000114055	0.00749731	0.782|0.374|1.0	1.0|1.0|1.0	-0.281	-0.281333
1134	gene:Solyc06g009270.2	Solyc06g009270.2	chrSL2.50ch06	-	SE	3233684_3233770_3233105_3233193_3233848_3233986	42|106|88	1|10|3	110|89|111	0|1|1	235	149	5.76074e-05	0.00472837	0.964|0.87|0.949	1.0|0.983|0.986	-0.062	-0.062
1135	gene:Solyc12g088070.1	Solyc12g088070.1	chrSL2.50ch12	-	SE	63557828_63557966_63557596_63557718_63558423_63558559	38|49|60	12|15|15	59|117|67	7|3|6	287	149	2.30526e-06	0.000515592	0.622|0.629|0.675	0.814|0.953|0.853	-0.231	-0.231333
1137	gene:Solyc05g055610.2	Solyc05g055610.2	chrSL2.50ch05	-	SE	65173915_65174151_65173455_65173591_65175330_65175460	26|31|29	1|2|4	45|35|68	0|0|1	298	149	0.00118758	0.0392181	0.929|0.886|0.784	1.0|1.0|0.971	-0.124	-0.124
1138	gene:Solyc03g114790.2	Solyc03g114790.2	chrSL2.50ch03	+	SE	64683272_64683506_64682328_64682552_64683904_64683991	22|27|34	0|0|0	63|71|66	0|7|2	298	149	0.00143159	0.0453	1.0|1.0|1.0	1.0|0.835|0.943	0.074	0.074
1139	gene:Solyc06g060380.2	Solyc06g060380.2	chrSL2.50ch06	+	SE	38401901_38401930_38400186_38400273_38402477_38402578	7|16|22	0|0|0	13|33|34	5|4|0	178	149	0.000213959	0.0116976	1.0|1.0|1.0	0.685|0.874|1.0	0.147	0.147
1140	gene:Solyc01g096620.2	Solyc01g096620.2	chrSL2.50ch01	+	SE	87689830_87690136_87689545_87689762_87691083_87691203	8|10|20	0|2|0	28|28|34	8|5|5	298	149	0.00031425	0.0157783	1.0|0.714|1.0	0.636|0.737|0.773	0.189	0.189333
1141	gene:Solyc06g068410.2	Solyc06g068410.2	chrSL2.50ch06	-	SE	42378752_42379617_42378290_42378352_42379701_42379774	1|3|1	2|4|3	11|10|8	2|0|3	298	149	0.000114241	0.00749731	0.2|0.273|0.143	0.733|1.0|0.571	-0.563	-0.562667
1142	gene:Solyc04g049090.2	Solyc04g049090.2	chrSL2.50ch04	-	SE	39554935_39555030_39554505_39554555_39555128_39555203	254|478|163	17|29|25	323|360|420	52|64|55	244	149	0.000395401	0.0185292	0.901|0.91|0.799	0.791|0.775|0.823	0.074	0.0736667
1143	gene:Solyc11g044330.1	Solyc11g044330.1	chrSL2.50ch11	-	SE	32954421_32954527_32954322_32954327_32954597_32954703	8|18|14	2|4|1	27|30|28	0|1|1	255	149	0.000863999	0.0323293	0.7|0.724|0.891	1.0|0.946|0.942	-0.191	-0.191
1144	gene:Solyc08g048450.2	Solyc08g048450.2	chrSL2.50ch08	+	SE	12869754_12869835_12868865_12868963_12870173_12870407	165|270|204	6|33|19	152|146|153	7|0|0	230	149	3.63557e-08	1.78888e-05	0.947|0.841|0.874	0.934|1.0|1.0	-0.091	-0.0906667
1146	gene:Solyc07g032240.2	Solyc07g032240.2	chrSL2.50ch07	+	SE	36546067_36546155_36544536_36544679_36546299_36546415	17|15|23	1|8|5	55|60|71	4|4|0	237	149	0.0011133	0.0377792	0.914|0.541|0.743	0.896|0.904|1.0	-0.201	-0.200667
1147	gene:Solyc12g096280.1	Solyc12g096280.1	chrSL2.50ch12	-	SE	65270496_65270806_65270172_65270301_65271085_65271150	33|20|31	0|4|6	43|40|60	2|0|0	298	149	0.00012763	0.00820919	1.0|0.714|0.721	0.915|1.0|1.0	-0.16	-0.16
1148	gene:Solyc12g035170.1	Solyc12g035170.1	chrSL2.50ch12	-	SE	60035963_60036065_60034891_60035005_60036184_60037663	0|0|1	3|7|7	3|4|2	13|10|7	251	149	0.000629618	0.025925	0.0|0.0|0.078	0.12|0.192|0.145	-0.126	-0.126333
1150	gene:Solyc12g019010.1	Solyc12g019010.1	chrSL2.50ch12	-	SE	8974182_8974412_8973895_8974091_8979428_8979493	7|8|1	0|0|0	6|0|13	6|2|2	298	149	4.78073e-08	2.24034e-05	1.0|1.0|1.0	0.333|0.0|0.765	0.634	0.634
1151	gene:Solyc12g019010.1	Solyc12g019010.1	chrSL2.50ch12	-	SE	8974313_8974412_8973895_8974091_8979428_8979493	27|36|12	0|0|0	20|34|43	6|2|2	248	149	2.96283e-05	0.00300204	1.0|1.0|1.0	0.667|0.911|0.928	0.165	0.164667
1152	gene:Solyc12g019010.1	Solyc12g019010.1	chrSL2.50ch12	-	SE	8974313_8974429_8973895_8974091_8979428_8979493	20|23|11	0|0|0	16|37|26	6|2|2	265	149	1.43759e-05	0.00186149	1.0|1.0|1.0	0.6|0.912|0.88	0.203	0.202667
1153	gene:Solyc12g019010.1	Solyc12g019010.1	chrSL2.50ch12	-	SE	8974323_8974429_8973895_8974091_8979428_8979493	14|15|9	0|0|0	15|25|39	6|2|2	255	149	2.17224e-05	0.00236976	1.0|1.0|1.0	0.594|0.88|0.919	0.202	0.202333
1154	gene:Solyc12g011180.1	Solyc12g011180.1	chrSL2.50ch12	-	SE	4022637_4022677_4022222_4022397_4022768_4022905	28|28|35	2|8|0	50|63|49	1|0|0	189	149	0.000113385	0.00749731	0.917|0.734|1.0	0.975|1.0|1.0	-0.108	-0.108
1155	gene:Solyc12g005200.1	Solyc12g005200.1	chrSL2.50ch12	-	SE	133380_133752_132826_132990_134593_134776	77|120|51	18|10|14	36|28|37	0|0|0	298	149	6.91725e-10	6.93414e-07	0.681|0.857|0.646	1.0|1.0|1.0	-0.272	-0.272
1156	gene:Solyc11g067160.1	Solyc11g067160.1	chrSL2.50ch11	+	SE	52895419_52895840_52894528_52894871_52896048_52896133	2|2|0	19|50|12	35|18|13	53|66|49	298	149	3.16812e-08	1.64092e-05	0.05|0.02|0.0	0.248|0.12|0.117	-0.138	-0.138333
1157	gene:Solyc11g065920.1	Solyc11g065920.1	chrSL2.50ch11	-	SE	51494874_51494981_51494009_51494183_51496964_51497099	76|143|73	4|16|2	97|112|135	2|3|2	256	149	0.000741001	0.0285968	0.917|0.839|0.955	0.966|0.956|0.975	-0.062	-0.062
1158	gene:Solyc11g039950.1	Solyc11g039950.1	chrSL2.50ch11	-	SE	40563512_40563658_40563334_40563382_40569929_40570089	16|10|31	47|91|77	3|5|18	78|88|84	295	149	0.000350541	0.0169102	0.147|0.053|0.169	0.019|0.028|0.098	0.075	0.0746667
1159	gene:Solyc11g040180.1	Solyc11g040180.1	chrSL2.50ch11	-	SE	39216869_39217016_39216385_39216467_39217340_39217439	22|40|39	6|9|7	57|67|72	1|1|8	296	149	0.000155808	0.00943221	0.649|0.691|0.737	0.966|0.971|0.819	-0.226	-0.226333
1160	gene:Solyc10g047140.1	Solyc10g047140.1	chrSL2.50ch10	-	SE	39905768_39905987_39901575_39901719_39906153_39906225	8|44|20	8|18|4	5|1|4	18|29|34	298	149	6.49638e-11	1.59827e-07	0.333|0.55|0.714	0.122|0.017|0.056	0.467	0.467333
1161	gene:Solyc12g011100.1	Solyc12g011100.1	chrSL2.50ch12	+	SE	3961587_3961612_3961312_3961439_3961690_3961803	6|8|3	68|77|60	0|2|0	62|71|109	174	149	3.42636e-05	0.00327367	0.07|0.082|0.041	0.0|0.024|0.0	0.056	0.0563333
1162	gene:Solyc10g012410.2	Solyc10g012410.2	chrSL2.50ch10	-	SE	5083676_5083983_5082959_5083029_5084602_5084683	28|24|21	5|0|5	20|26|37	0|0|0	298	149	6.23355e-06	0.00100564	0.737|1.0|0.677	1.0|1.0|1.0	-0.195	-0.195333
1163	gene:Solyc10g012410.2	Solyc10g012410.2	chrSL2.50ch10	-	SE	5083681_5083983_5082959_5083029_5084602_5084683	28|24|21	5|0|5	20|26|38	0|0|0	298	149	6.16425e-06	0.00100564	0.737|1.0|0.677	1.0|1.0|1.0	-0.195	-0.195333
1164	gene:Solyc09g098560.2	Solyc09g098560.2	chrSL2.50ch09	+	SE	72354980_72355311_72353911_72354529_72355537_72355775	23|28|24	0|0|0	19|9|30	1|1|5	298	149	0.000220697	0.0119936	1.0|1.0|1.0	0.905|0.818|0.75	0.176	0.175667
1165	gene:Solyc09g075760.2	Solyc09g075760.2	chrSL2.50ch09	+	SE	67386754_67386864_67383840_67384016_67387139_67387285	168|228|416	86|88|69	120|134|104	84|108|103	259	149	2.72326e-05	0.00285103	0.529|0.598|0.776	0.451|0.416|0.367	0.223	0.223
1166	gene:Solyc11g067230.1	Solyc11g067230.1	chrSL2.50ch11	-	SE	52973346_52973534_52972197_52972396_52973933_52974039	3|2|17	30|45|34	3|6|3	69|56|95	298	149	0.00155725	0.0480406	0.048|0.022|0.2	0.021|0.051|0.016	0.061	0.0606667
1168	gene:Solyc11g013840.1	Solyc11g013840.1	chrSL2.50ch11	-	SE	7258537_7258873_7257291_7257843_7259196_7259450	2|0|2	12|9|21	11|7|11	32|27|17	298	149	0.000335273	0.0166638	0.077|0.0|0.045	0.147|0.115|0.244	-0.128	-0.128
1169	gene:Solyc09g009180.2	Solyc09g009180.2	chrSL2.50ch09	-	SE	2533211_2533288_2532901_2533119_2534146_2534262	0|1|0	1|4|8	9|2|6	7|10|2	226	149	1.02892e-05	0.00151128	0.0|0.142|0.0	0.459|0.116|0.664	-0.366	-0.365667
1170	gene:Solyc08g067090.2	Solyc08g067090.2	chrSL2.50ch08	+	SE	56004689_56004771_56004423_56004462_56006265_56006383	0|0|1	2|5|10	5|3|3	7|7|4	231	149	1.15629e-05	0.00162563	0.0|0.0|0.061	0.315|0.217|0.326	-0.266	-0.265667
1171	gene:Solyc08g059760.2	Solyc08g059760.2	chrSL2.50ch08	-	SE	45232375_45232428_45231832_45231954_45234600_45234697	0|1|0	3|0|3	2|1|2	1|0|2	202	149	0.00157562	0.0481542	0.0|1.0|0.0	0.596|1.0|0.425	-0.34	-0.340333
1172	gene:Solyc11g064950.1	Solyc11g064950.1	chrSL2.50ch11	-	SE	50266001_50266464_50265074_50265346_50266564_50266616	13|5|4	49|54|41	3|0|1	74|73|86	298	149	1.63522e-06	0.000423479	0.117|0.044|0.047	0.02|0.0|0.006	0.061	0.0606667
1176	gene:Solyc07g066430.2	Solyc07g066430.2	chrSL2.50ch07	+	SE	67866912_67867162_67866587_67866842_67867343_67867490	0|0|1	9|9|18	12|4|8	31|38|33	298	149	2.83871e-05	0.00294061	0.0|0.0|0.027	0.162|0.05|0.108	-0.098	-0.0976667
1177	gene:Solyc07g066430.2	Solyc07g066430.2	chrSL2.50ch07	+	SE	67866967_67867162_67866587_67866842_67867343_67867490	0|0|1	9|9|18	11|0|6	31|38|33	298	149	0.00044941	0.0202874	0.0|0.0|0.027	0.151|0.0|0.083	-0.069	-0.069
1178	gene:Solyc07g064510.2	Solyc07g064510.2	chrSL2.50ch07	-	SE	66623591_66623672_66622321_66622452_66623969_66624435	13|10|9	20|21|19	34|30|14	13|8|3	230	149	7.10485e-09	4.36993e-06	0.296|0.236|0.235	0.629|0.708|0.751	-0.44	-0.440333
1179	gene:Solyc07g055340.2	Solyc07g055340.2	chrSL2.50ch07	-	SE	63404547_63404716_63402817_63402973_63405406_63405716	0|0|0	20|23|6	10|12|4	74|50|65	298	149	4.3608e-05	0.00386618	0.0|0.0|0.0	0.063|0.107|0.03	-0.067	-0.0666667
1181	gene:Solyc07g054420.2	Solyc07g054420.2	chrSL2.50ch07	+	SE	62738644_62739144_62735987_62736384_62740795_62741564	0|1|0	1|2|3	13|2|11	9|4|5	298	149	9.69428e-06	0.00145265	0.0|0.2|0.0	0.419|0.2|0.524	-0.314	-0.314333
1182	gene:Solyc07g049720.2	Solyc07g049720.2	chrSL2.50ch07	-	SE	60063380_60063506_60063132_60063301_60063676_60063766	152|178|197	2|10|10	197|180|213	3|0|1	275	149	1.26666e-05	0.00168448	0.976|0.906|0.914	0.973|1.0|0.991	-0.056	-0.056
1183	gene:Solyc07g049720.2	Solyc07g049720.2	chrSL2.50ch07	-	SE	60063398_60063484_60063132_60063301_60063676_60063766	79|82|117	2|10|10	106|110|140	3|0|1	235	149	2.89946e-06	0.000581038	0.962|0.839|0.881	0.957|1.0|0.989	-0.088	-0.088
1184	gene:Solyc07g044830.2	Solyc07g044830.2	chrSL2.50ch07	+	SE	57879283_57879467_57878960_57879004_57881879_57882054	39|38|55	1|0|0	39|58|44	3|4|1	298	149	0.00162982	0.0492136	0.951|1.0|1.0	0.867|0.879|0.957	0.083	0.0826667
1185	gene:Solyc07g043600.2	Solyc07g043600.2	chrSL2.50ch07	+	SE	57550912_57551010_57549852_57550143_57552372_57552621	0|0|0	12|19|6	1|5|6	58|17|41	247	149	0.00115128	0.0388005	0.0|0.0|0.0	0.01|0.151|0.081	-0.081	-0.0806667
1186	gene:Solyc03g083150.2	Solyc03g083150.2	chrSL2.50ch03	+	SE	52978131_52978206_52977244_52977397_52984905_52985205	0|0|2	3|10|32	0|5|5	14|19|15	224	149	0.0011696	0.0390621	0.0|0.0|0.04	0.0|0.149|0.181	-0.097	-0.0966667
1187	gene:Solyc03g006490.2	Solyc03g006490.2	chrSL2.50ch03	+	SE	1075998_1076132_1074626_1074906_1076396_1076517	34|65|40	108|104|98	41|54|49	33|35|42	283	149	9.55102e-09	5.52892e-06	0.142|0.248|0.177	0.395|0.448|0.381	-0.219	-0.219
1188	gene:Solyc03g006490.2	Solyc03g006490.2	chrSL2.50ch03	+	SE	1075998_1076186_1074626_1074906_1076396_1076517	78|133|79	108|104|98	68|84|87	33|35|42	298	149	1.68802e-06	0.000425942	0.265|0.39|0.287	0.507|0.545|0.509	-0.206	-0.206333
1189	gene:Solyc10g045240.1	Solyc10g045240.1	chrSL2.50ch10	+	SE	32332398_32332422_32331960_32332178_32332511_32332614	14|3|7	0|0|0	31|38|43	7|0|2	173	149	0.00132918	0.0431697	1.0|1.0|1.0	0.792|1.0|0.949	0.086	0.0863333
1190	gene:Solyc07g008850.2	Solyc07g008850.2	chrSL2.50ch07	-	SE	3826560_3826827_3826381_3826446_3827387_3827489	2|3|4	8|11|23	0|2|0	31|23|38	298	149	0.000868379	0.0323332	0.111|0.12|0.08	0.0|0.042|0.0	0.09	0.0896667
1191	gene:Solyc07g063590.2	Solyc07g063590.2	chrSL2.50ch07	+	SE	66036992_66037062_66036742_66036843_66037546_66037750	0|0|0	3|8|7	8|2|3	26|33|33	219	149	0.000338877	0.0167188	0.0|0.0|0.0	0.173|0.04|0.058	-0.09	-0.0903333
1192	gene:Solyc02g094430.2	Solyc02g094430.2	chrSL2.50ch02	-	SE	54957465_54957528_54956958_54957089_54958033_54958142	0|0|1	2|12|15	12|8|10	6|11|24	212	149	3.11558e-08	1.64092e-05	0.0|0.0|0.045	0.584|0.338|0.227	-0.368	-0.368
1193	gene:Solyc02g092920.2	Solyc02g092920.2	chrSL2.50ch02	+	SE	53874355_53874460_53872760_53872928_53875650_53876118	0|0|6	1|1|1	6|1|0	0|0|1	254	149	0.000236959	0.0126734	0.0|0.0|0.779	1.0|1.0|0.0	-0.407	-0.407
1194	gene:Solyc05g007020.2	Solyc05g007020.2	chrSL2.50ch05	-	SE	1610461_1610526_1610233_1610313_1610742_1610835	150|155|177	12|6|31	186|171|140	14|5|0	214	149	0.000832844	0.0314964	0.897|0.947|0.799	0.902|0.96|1.0	-0.073	-0.073
1195	gene:Solyc10g080130.1	Solyc10g080130.1	chrSL2.50ch10	+	SE	61518778_61518876_61518622_61518692_61519775_61519842	0|0|2	2|1|2	14|11|12	20|9|4	247	149	0.000571328	0.0242346	0.0|0.0|0.376	0.297|0.424|0.644	-0.33	-0.329667
1196	gene:Solyc02g087140.2	Solyc02g087140.2	chrSL2.50ch02	+	SE	49642206_49642459_49641448_49641592_49642770_49642878	13|16|43	38|35|65	25|5|9	66|49|80	298	149	0.000143601	0.00899647	0.146|0.186|0.249	0.159|0.049|0.053	0.107	0.106667
1197	gene:Solyc02g087140.2	Solyc02g087140.2	chrSL2.50ch02	+	SE	49642343_49642459_49641448_49641592_49642770_49642878	7|11|37	38|35|65	13|6|9	66|49|80	265	149	0.000566963	0.0241536	0.094|0.15|0.242	0.1|0.064|0.059	0.088	0.0876667
1198	gene:Solyc03g119300.2	Solyc03g119300.2	chrSL2.50ch03	+	SE	67953030_67953163_67952736_67952955_67954124_67954359	12|27|15	5|4|4	4|22|27	2|0|0	282	149	0.00048314	0.0211315	0.559|0.781|0.665	0.514|1.0|1.0	-0.17	-0.169667
1200	gene:Solyc05g018810.2	Solyc05g018810.2	chrSL2.50ch05	+	SE	23878101_23878129_23877984_23878002_23879263_23879625	155|108|193	50|59|81	149|184|212	16|32|29	177	149	7.04618e-10	6.93414e-07	0.723|0.606|0.667	0.887|0.829|0.86	-0.193	-0.193333
1201	gene:Solyc05g018810.2	Solyc05g018810.2	chrSL2.50ch05	+	SE	23878101_23878189_23877984_23878002_23879263_23879625	384|232|511	50|59|81	404|420|536	16|32|29	237	149	8.65232e-11	1.70295e-07	0.828|0.712|0.799	0.941|0.892|0.921	-0.138	-0.138333
1202	gene:Solyc05g018810.2	Solyc05g018810.2	chrSL2.50ch05	+	SE	23878101_23878252_23877984_23878002_23879263_23879625	822|478|1058	50|59|81	850|846|1145	16|32|29	298	149	2.95997e-12	9.70967e-09	0.892|0.802|0.867	0.964|0.93|0.952	-0.095	-0.095
1203	gene:Solyc12g007310.1	Solyc12g007310.1	chrSL2.50ch12	-	SE	1705040_1705108_1703926_1704131_1705253_1705392	0|1|0	21|41|15	9|5|6	45|71|79	217	149	0.000164079	0.00961132	0.0|0.016|0.0	0.121|0.046|0.05	-0.067	-0.067
1204	gene:Solyc07g062080.2	Solyc07g062080.2	chrSL2.50ch07	+	SE	64908837_64908914_64908221_64908281_64909007_64909157	1|0|0	13|21|11	11|4|2	9|10|6	226	149	8.04655e-08	3.29942e-05	0.048|0.0|0.0	0.446|0.209|0.18	-0.262	-0.262333
1205	gene:Solyc07g062080.2	Solyc07g062080.2	chrSL2.50ch07	+	SE	64908847_64908914_64908221_64908281_64909007_64909157	2|0|0	13|21|11	4|4|11	9|10|6	216	149	4.0528e-07	0.000142442	0.096|0.0|0.0	0.235|0.216|0.558	-0.304	-0.304333
1207	gene:Solyc02g080270.2	Solyc02g080270.2	chrSL2.50ch02	-	SE	44546766_44547034_44544002_44545052_44547607_44547737	2|7|6	14|32|16	1|1|2	28|26|29	298	149	0.000499168	0.0217359	0.067|0.099|0.158	0.018|0.019|0.033	0.085	0.0846667
1209	gene:Solyc08g066200.2	Solyc08g066200.2	chrSL2.50ch08	+	SE	54640770_54640913_54639770_54640706_54641462_54641539	2|4|1	0|0|0	1|1|2	4|1|0	292	149	0.000307964	0.0155419	1.0|1.0|1.0	0.113|0.338|1.0	0.516	0.516333
1210	gene:Solyc08g066200.2	Solyc08g066200.2	chrSL2.50ch08	+	SE	54640778_54640913_54639770_54640706_54641462_54641539	2|2|1	0|0|0	1|2|4	4|1|0	284	149	0.00117268	0.0390621	1.0|1.0|1.0	0.116|0.512|1.0	0.457	0.457333
1211	gene:Solyc08g066200.2	Solyc08g066200.2	chrSL2.50ch08	+	SE	54640815_54640913_54639770_54640706_54641462_54641539	2|2|3	0|0|0	1|1|2	4|1|0	247	149	0.000685867	0.0272515	1.0|1.0|1.0	0.131|0.376|1.0	0.498	0.497667
1212	gene:Solyc02g076870.2	Solyc02g076870.2	chrSL2.50ch02	+	SE	41988536_41988680_41988312_41988380_41989341_41989605	15|9|5	0|0|0	10|21|29	6|2|2	293	149	4.87712e-06	0.000827514	1.0|1.0|1.0	0.459|0.842|0.881	0.273	0.272667
1213	gene:Solyc02g076870.2	Solyc02g076870.2	chrSL2.50ch02	+	SE	41988540_41988607_41988312_41988380_41989341_41989605	6|20|6	0|0|0	26|24|35	6|2|2	216	149	5.76571e-05	0.00472837	1.0|1.0|1.0	0.749|0.892|0.923	0.145	0.145333
1214	gene:Solyc05g015220.2	Solyc05g015220.2	chrSL2.50ch05	-	SE	10078127_10078164_10077349_10077499_10078249_10078306	0|0|1	16|24|18	11|1|2	37|26|33	186	149	0.000158988	0.00954023	0.0|0.0|0.043	0.192|0.03|0.046	-0.075	-0.075
1215	gene:Solyc02g071170.2	Solyc02g071170.2	chrSL2.50ch02	+	SE	40659579_40659710_40658909_40659069_40659822_40659900	58|49|52	0|7|3	113|101|128	0|0|0	280	149	7.17538e-05	0.00569459	1.0|0.788|0.902	1.0|1.0|1.0	-0.103	-0.103333
1216	gene:Solyc00g009120.2	Solyc00g009120.2	chrSL2.50ch00	+	SE	8831597_8831649_8831367_8831518_8832353_8832475	17|24|48	0|0|0	15|22|21	1|1|5	201	149	0.00112331	0.0379879	1.0|1.0|1.0	0.917|0.942|0.757	0.128	0.128
1217	gene:Solyc03g082820.2	Solyc03g082820.2	chrSL2.50ch03	+	SE	52676300_52676471_52676127_52676201_52676563_52677127	52|26|25	24|36|27	11|36|9	57|52|70	298	149	2.98953e-05	0.00300204	0.52|0.265|0.316	0.088|0.257|0.06	0.232	0.232
1218	gene:Solyc02g065080.2	Solyc02g065080.2	chrSL2.50ch02	-	SE	36248962_36249011_36248380_36248456_36255976_36256087	15|13|10	0|1|0	28|14|25	4|2|7	198	149	3.27649e-05	0.00319247	1.0|0.907|1.0	0.84|0.84|0.729	0.166	0.166
1220	gene:Solyc02g032330.2	Solyc02g032330.2	chrSL2.50ch02	+	SE	28219386_28219567_28219166_28219246_28226130_28226329	15|8|12	7|6|3	7|3|14	20|24|24	298	149	1.50076e-05	0.00189346	0.517|0.4|0.667	0.149|0.059|0.226	0.383	0.383333
1221	gene:Solyc12g017920.1	Solyc12g017920.1	chrSL2.50ch12	-	SE	7799342_7799446_7797592_7797797_7801043_7801232	1|2|4	0|0|0	15|8|3	2|3|2	253	149	1.46777e-05	0.00187588	1.0|1.0|1.0	0.815|0.611|0.469	0.368	0.368333
1222	gene:Solyc03g044740.2	Solyc03g044740.2	chrSL2.50ch03	+	SE	10462230_10462669_10460419_10460903_10462743_10462881	5|2|3	29|36|22	20|30|22	66|53|62	298	149	3.21037e-05	0.00319124	0.079|0.027|0.064	0.132|0.221|0.151	-0.111	-0.111333
1223	gene:Solyc03g044740.2	Solyc03g044740.2	chrSL2.50ch03	+	SE	10462242_10462669_10460419_10460903_10462743_10462881	2|2|3	29|36|22	14|13|18	66|53|62	298	149	0.000475759	0.0209475	0.033|0.027|0.064	0.096|0.109|0.127	-0.069	-0.0693333
1224	gene:Solyc06g043070.2	Solyc06g043070.2	chrSL2.50ch06	-	SE	29790972_29791303_29790103_29790582_29793972_29794157	9|18|16	2|0|8	19|16|17	0|0|2	298	149	0.000732452	0.0283782	0.692|1.0|0.5	1.0|1.0|0.81	-0.206	-0.206
1225	gene:Solyc06g043070.2	Solyc06g043070.2	chrSL2.50ch06	-	SE	29790979_29791303_29790103_29790582_29793972_29794157	9|16|17	2|0|8	19|16|17	0|0|2	298	149	0.00067625	0.0270527	0.692|1.0|0.515	1.0|1.0|0.81	-0.201	-0.201
1226	gene:Solyc08g076130.2	Solyc08g076130.2	chrSL2.50ch08	-	SE	60166021_60166288_60165233_60165325_60166383_60166644	1|3|2	7|10|5	12|14|15	6|15|10	298	149	0.000166707	0.00965035	0.067|0.13|0.167	0.5|0.318|0.429	-0.294	-0.294333
1227	gene:Solyc02g005200.2	Solyc02g005200.2	chrSL2.50ch02	-	SE	7266854_7267288_7266426_7266598_7267359_7267830	42|64|34	0|6|3	76|102|115	1|0|0	298	149	0.000253287	0.0134011	1.0|0.842|0.85	0.974|1.0|1.0	-0.094	-0.094
1228	gene:Solyc02g005200.2	Solyc02g005200.2	chrSL2.50ch02	-	SE	7266904_7267288_7266426_7266598_7267359_7267830	38|48|33	0|6|3	74|98|116	1|0|0	298	149	0.000119854	0.00781114	1.0|0.8|0.846	0.974|1.0|1.0	-0.109	-0.109333
1229	gene:Solyc02g005200.2	Solyc02g005200.2	chrSL2.50ch02	-	SE	7267218_7267261_7266426_7266598_7267359_7267830	41|26|27	0|6|3	70|76|94	1|0|0	192	149	0.000256332	0.0134897	1.0|0.771|0.875	0.982|1.0|1.0	-0.112	-0.112
1230	gene:Solyc01g112310.2	Solyc01g112310.2	chrSL2.50ch01	+	SE	98388546_98388822_98383231_98383698_98393407_98393616	1|1|1	1|1|1	8|3|7	0|2|0	298	149	0.000221811	0.0119936	0.333|0.333|0.333	1.0|0.429|1.0	-0.477	-0.476667
1231	gene:Solyc01g112310.2	Solyc01g112310.2	chrSL2.50ch01	+	SE	98388546_98388846_98383231_98383698_98393407_98393616	0|0|0	1|1|1	2|0|2	0|2|0	298	149	0.00141752	0.0449995	0.0|0.0|0.0	1.0|0.0|1.0	-0.667	-0.666667
1232	gene:Solyc01g102660.2	Solyc01g102660.2	chrSL2.50ch01	+	SE	91407698_91407781_91406887_91406959_91407880_91407956	211|274|250	106|130|185	283|225|244	71|80|82	232	149	3.25896e-05	0.00319247	0.561|0.575|0.465	0.719|0.644|0.656	-0.139	-0.139333
1233	gene:Solyc01g102660.2	Solyc01g102660.2	chrSL2.50ch01	+	SE	91407727_91407775_91406887_91406959_91407880_91407956	138|161|137	106|130|185	198|178|202	71|80|82	197	149	1.42294e-07	5.38581e-05	0.496|0.484|0.359	0.678|0.627|0.651	-0.206	-0.205667
1234	gene:Solyc01g106350.2	Solyc01g106350.2	chrSL2.50ch01	+	SE	94281388_94281463_94281161_94281309_94281555_94281668	0|0|1	3|2|4	5|0|4	4|8|11	224	149	0.000637214	0.0261284	0.0|0.0|0.143	0.454|0.0|0.195	-0.169	-0.168667
1235	gene:Solyc09g090460.2	Solyc09g090460.2	chrSL2.50ch09	+	SE	69972058_69972210_69971454_69971568_69972297_69972369	0|1|0	12|19|20	4|8|3	54|28|48	298	149	0.00154146	0.0478533	0.0|0.026|0.0	0.036|0.125|0.03	-0.055	-0.055
1238	gene:Solyc02g083180.2	Solyc02g083180.2	chrSL2.50ch02	-	SE	46677824_46677885_46677397_46677574_46678012_46678145	0|0|1	1|1|0	2|3|6	8|2|0	210	149	0.00087396	0.0323332	0.0|0.0|1.0	0.151|0.516|1.0	-0.222	-0.222333
1239	gene:Solyc01g111130.2	Solyc01g111130.2	chrSL2.50ch01	-	SE	97504335_97504587_97503415_97503540_97504776_97505146	0|1|3	17|11|9	11|3|15	22|21|22	298	149	0.000476261	0.0209475	0.0|0.043|0.143	0.2|0.067|0.254	-0.112	-0.111667
1240	gene:Solyc01g111130.2	Solyc01g111130.2	chrSL2.50ch01	-	SE	97504335_97504609_97503415_97503540_97504776_97505146	0|0|3	17|11|9	8|1|10	22|21|22	298	149	0.00108243	0.0372454	0.0|0.0|0.143	0.154|0.023|0.185	-0.073	-0.073
1241	gene:Solyc01g010150.2	Solyc01g010150.2	chrSL2.50ch01	+	SE	4940008_4940045_4939804_4939850_4940390_4940458	3|2|1	0|0|0	16|8|5	0|3|3	186	149	0.0015735	0.0481542	1.0|1.0|1.0	1.0|0.681|0.572	0.249	0.249
1242	gene:Solyc01g034150.2	Solyc01g034150.2	chrSL2.50ch01	-	SE	36255432_36255498_36251783_36251820_36256428_36256568	0|0|0	7|24|13	3|7|0	7|20|21	215	149	7.7067e-05	0.00578944	0.0|0.0|0.0	0.229|0.195|0.0	-0.141	-0.141333
1243	gene:Solyc03g078570.2	Solyc03g078570.2	chrSL2.50ch03	-	SE	51180322_51180396_51179972_51180084_51180666_51180737	0|0|0	1|2|1	0|4|9	9|2|4	223	149	1.15633e-05	0.00162563	0.0|0.0|0.0	0.0|0.572|0.601	-0.391	-0.391
1244	gene:Solyc10g078920.1	Solyc10g078920.1	chrSL2.50ch10	+	SE	60571378_60571428_60571239_60571306_60571592_60571691	17|8|5	6|4|0	22|24|36	1|0|0	199	149	5.60238e-06	0.000934459	0.68|0.6|1.0	0.943|1.0|1.0	-0.221	-0.221
1247	gene:Solyc05g007180.2	Solyc05g007180.2	chrSL2.50ch05	+	SE	1797355_1797498_1796892_1797276_1797637_1798023	0|0|0	8|4|6	20|51|24	108|88|102	292	149	2.23114e-06	0.000510621	0.0|0.0|0.0	0.086|0.228|0.107	-0.14	-0.140333
1248	gene:Solyc05g007180.2	Solyc05g007180.2	chrSL2.50ch05	+	SE	1797435_1797498_1796892_1797276_1797637_1798023	0|0|0	8|4|6	12|24|19	108|88|102	212	149	1.78214e-05	0.0020633	0.0|0.0|0.0	0.072|0.161|0.116	-0.116	-0.116333
1249	gene:Solyc09g091050.2	Solyc09g091050.2	chrSL2.50ch09	+	SE	70396143_70396238_70396004_70396050_70396608_70396722	12|14|8	0|0|0	34|30|28	6|2|2	244	149	4.45474e-05	0.0039142	1.0|1.0|1.0	0.776|0.902|0.895	0.142	0.142333
1250	gene:Solyc02g093460.2	Solyc02g093460.2	chrSL2.50ch02	+	SE	54327582_54327640_54327063_54327174_54327706_54327816	0|0|0	13|28|7	9|7|4	51|75|55	207	149	7.79614e-05	0.00581226	0.0|0.0|0.0	0.113|0.063|0.05	-0.075	-0.0753333
1251	gene:Solyc01g103950.2	Solyc01g103950.2	chrSL2.50ch01	-	SE	92427305_92427407_92426457_92426522_92427765_92427900	0|0|1	4|4|5	2|7|3	12|15|18	251	149	0.000609541	0.0253101	0.0|0.0|0.106	0.09|0.217|0.09	-0.097	-0.097
1252	gene:Solyc02g063130.2	Solyc02g063130.2	chrSL2.50ch02	-	SE	35177179_35177232_35176435_35176509_35177435_35177597	47|74|39	21|49|33	106|100|87	14|12|17	202	149	4.31033e-10	6.0597e-07	0.623|0.527|0.466	0.848|0.86|0.791	-0.294	-0.294333
1253	gene:Solyc01g105120.2	Solyc01g105120.2	chrSL2.50ch01	-	SE	93387098_93387223_93383299_93383877_93387304_93387407	6|2|3	14|23|9	2|2|0	53|34|51	274	149	0.000192824	0.0106606	0.189|0.045|0.153	0.02|0.031|0.0	0.112	0.112
1255	gene:Solyc05g006240.2	Solyc05g006240.2	chrSL2.50ch05	-	SE	900581_900704_900238_900328_900928_900979	0|2|7	39|91|62	11|23|12	97|64|104	272	149	2.93026e-05	0.00300204	0.0|0.012|0.058	0.058|0.164|0.059	-0.07	-0.0703333
1256	gene:Solyc05g006240.2	Solyc05g006240.2	chrSL2.50ch05	-	SE	900597_900704_900238_900328_900928_900979	0|0|5	39|91|62	10|21|12	97|64|104	256	149	2.67528e-07	9.75091e-05	0.0|0.0|0.045	0.057|0.16|0.063	-0.078	-0.0783333
1257	gene:Solyc05g014160.2	Solyc05g014160.2	chrSL2.50ch05	-	SE	7896725_7896783_7896398_7896520_7897131_7897370	4|18|9	0|1|0	13|12|7	1|0|8	207	149	0.00159554	0.0486122	1.0|0.928|1.0	0.903|1.0|0.386	0.213	0.213
1259	gene:Solyc06g034080.2	Solyc06g034080.2	chrSL2.50ch06	-	SE	23631847_23632082_23629097_23629101_23634854_23634967	0|0|8	5|6|14	0|0|0	5|5|7	298	149	0.00165015	0.049661	0.0|0.0|0.222	0.0|0.0|0.0	0.074	0.074
1260	gene:Solyc10g051110.1	Solyc10g051110.1	chrSL2.50ch10	-	SE	51525151_51525261_51524312_51524486_51525499_51525652	3|5|3	4|13|2	35|33|69	10|1|9	259	149	1.23222e-06	0.000346466	0.301|0.181|0.463	0.668|0.95|0.815	-0.496	-0.496
1261	gene:Solyc03g097240.2	Solyc03g097240.2	chrSL2.50ch03	-	SE	59546148_59546452_59545606_59545684_59547196_59547323	11|12|24	18|28|34	4|7|4	26|27|32	298	149	0.00010422	0.0072442	0.234|0.176|0.261	0.071|0.115|0.059	0.142	0.142
1262	gene:Solyc03g097240.2	Solyc03g097240.2	chrSL2.50ch03	-	SE	59546148_59546462_59545606_59545684_59547196_59547323	16|11|25	18|28|34	6|7|4	26|27|32	298	149	0.000164	0.00961132	0.308|0.164|0.269	0.103|0.115|0.059	0.155	0.154667
1263	gene:Solyc03g097240.2	Solyc03g097240.2	chrSL2.50ch03	-	SE	59546148_59546538_59545606_59545684_59547196_59547323	11|11|24	18|28|34	5|7|4	26|27|32	298	149	0.000321559	0.0160633	0.234|0.164|0.261	0.088|0.115|0.059	0.132	0.132333
1264	gene:Solyc02g088110.2	Solyc02g088110.2	chrSL2.50ch02	-	SE	50303572_50303659_50303374_50303437_50304138_50304348	3|1|6	23|10|24	16|13|19	27|20|24	236	149	5.28387e-05	0.0044588	0.076|0.059|0.136	0.272|0.291|0.333	-0.208	-0.208333
1265	gene:Solyc02g090110.2	Solyc02g090110.2	chrSL2.50ch02	-	SE	51731798_51732282_51731514_51731589_51734647_51735435	0|7|9	16|26|23	2|0|0	11|12|15	298	149	0.000436943	0.0200932	0.0|0.119|0.164	0.083|0.0|0.0	0.067	0.0666667
1266	gene:Solyc11g005170.1	Solyc11g005170.1	chrSL2.50ch11	+	SE	150289_150348_150025_150082_150551_150607	1|5|20	43|89|48	3|3|6	101|119|119	208	149	0.000532151	0.0227691	0.016|0.039|0.23	0.021|0.018|0.035	0.07	0.0703333
1268	gene:Solyc10g008990.2	Solyc10g008990.2	chrSL2.50ch10	+	SE	3023393_3023434_3022922_3023039_3023586_3023685	30|28|41	3|4|1	39|27|56	0|0|0	190	149	0.00129817	0.0423286	0.887|0.846|0.97	1.0|1.0|1.0	-0.099	-0.099
1269	gene:Solyc11g007200.1	Solyc11g007200.1	chrSL2.50ch11	+	SE	1623218_1623293_1621985_1621994_1623709_1623966	26|30|35	0|6|5	21|31|27	0|0|0	224	149	1.571e-05	0.00190867	1.0|0.769|0.823	1.0|1.0|1.0	-0.136	-0.136
1270	gene:Solyc04g076110.2	Solyc04g076110.2	chrSL2.50ch04	-	SE	61066172_61066317_61065939_61066048_61067268_61067429	128|157|93	74|99|70	85|84|78	20|23|30	294	149	2.04267e-05	0.00232602	0.467|0.446|0.402	0.683|0.649|0.569	-0.195	-0.195333
1272	gene:Solyc10g008420.2	Solyc10g008420.2	chrSL2.50ch10	-	SE	2541011_2541299_2540365_2540485_2541447_2542828	99|91|118	5|3|9	146|149|146	1|0|0	298	149	7.02278e-07	0.000222939	0.908|0.938|0.868	0.986|1.0|1.0	-0.091	-0.0906667
1273	gene:Solyc04g079070.2	Solyc04g079070.2	chrSL2.50ch04	-	SE	63652258_63652591_63652099_63652145_63652721_63652793	3|3|6	0|0|0	49|38|62	11|15|16	298	149	8.90991e-07	0.000274008	1.0|1.0|1.0	0.69|0.559|0.66	0.364	0.363667
1275	gene:Solyc10g038060.1	Solyc10g038060.1	chrSL2.50ch10	+	SE	19124495_19124590_19121226_19121306_19124776_19125003	0|0|0	7|7|12	1|4|6	10|12|18	244	149	2.66416e-05	0.00281914	0.0|0.0|0.0	0.058|0.169|0.169	-0.132	-0.132
1276	gene:Solyc03g005120.2	Solyc03g005120.2	chrSL2.50ch03	-	SE	80713_80759_79781_79871_80945_81235	46|28|29	0|1|4	96|93|122	21|6|21	195	149	0.000896984	0.0329374	1.0|0.955|0.847	0.777|0.922|0.816	0.096	0.0956667
1277	gene:Solyc09g009960.2	Solyc09g009960.2	chrSL2.50ch09	-	SE	3413790_3414003_3413189_3413309_3414082_3414238	1|3|0	22|27|24	15|0|11	36|32|28	298	149	0.000139654	0.00880982	0.022|0.053|0.0	0.172|0.0|0.164	-0.087	-0.087
1278	gene:Solyc10g076740.1	Solyc10g076740.1	chrSL2.50ch10	-	SE	59685650_59685747_59683409_59683623_59686076_59686153	35|26|62	0|0|0	133|104|100	3|4|7	246	149	0.000444687	0.0202874	1.0|1.0|1.0	0.964|0.94|0.896	0.067	0.0666667
1279	gene:Solyc10g076740.1	Solyc10g076740.1	chrSL2.50ch10	-	SE	59685709_59685788_59683409_59683623_59686076_59686153	12|12|22	0|0|0	67|63|69	3|4|7	228	149	0.000114277	0.00749731	1.0|1.0|1.0	0.936|0.911|0.866	0.096	0.0956667
1282	gene:Solyc06g063230.2	Solyc06g063230.2	chrSL2.50ch06	+	SE	39936989_39937026_39936425_39936562_39937125_39937171	12|13|6	0|2|0	35|29|40	15|6|17	186	149	1.25022e-05	0.00168448	1.0|0.839|1.0	0.651|0.795|0.653	0.247	0.246667
1283	gene:Solyc01g090290.2	Solyc01g090290.2	chrSL2.50ch01	+	SE	83963659_83963989_83963442_83963581_83964409_83964727	39|30|51	0|0|9	29|24|22	0|0|0	298	149	0.000445492	0.0202874	1.0|1.0|0.739	1.0|1.0|1.0	-0.087	-0.087
1284	gene:Solyc01g090290.2	Solyc01g090290.2	chrSL2.50ch01	+	SE	83963880_83963992_83963442_83963581_83964409_83964727	41|55|52	0|0|9	60|47|48	0|0|0	261	149	0.00111067	0.0377792	1.0|1.0|0.767	1.0|1.0|1.0	-0.078	-0.0776667
1285	gene:Solyc01g090290.2	Solyc01g090290.2	chrSL2.50ch01	+	SE	83963880_83964245_83963442_83963581_83964409_83964727	41|55|54	0|0|9	59|47|48	0|0|0	298	149	0.00078283	0.0298598	1.0|1.0|0.75	1.0|1.0|1.0	-0.083	-0.0833333
1286	gene:Solyc01g090290.2	Solyc01g090290.2	chrSL2.50ch01	+	SE	83963883_83963989_83963442_83963581_83964409_83964727	33|24|44	0|0|9	27|23|22	0|0|0	255	149	0.000429798	0.0198575	1.0|1.0|0.741	1.0|1.0|1.0	-0.086	-0.0863333
1287	gene:Solyc01g090290.2	Solyc01g090290.2	chrSL2.50ch01	+	SE	83963897_83963989_83963442_83963581_83964409_83964727	25|19|26	0|0|9	19|14|16	0|0|0	241	149	0.000648997	0.0265012	1.0|1.0|0.641	1.0|1.0|1.0	-0.12	-0.119667
1289	gene:Solyc02g069580.2	Solyc02g069580.2	chrSL2.50ch02	-	SE	39431856_39431878_39431088_39431253_39432023_39432077	0|1|0	4|3|4	7|0|4	2|2|5	171	149	7.36523e-05	0.00571028	0.0|0.225|0.0	0.753|0.0|0.411	-0.313	-0.313
1290	gene:Solyc01g107030.2	Solyc01g107030.2	chrSL2.50ch01	+	SE	94705669_94705798_94704933_94705213_94706344_94707200	72|77|109	5|4|2	115|126|115	0|0|3	278	149	0.00153512	0.0478073	0.885|0.912|0.967	1.0|1.0|0.954	-0.063	-0.0633333
1291	gene:Solyc01g107030.2	Solyc01g107030.2	chrSL2.50ch01	+	SE	94705711_94705798_94704933_94705213_94706344_94707200	40|63|71	5|4|2	81|72|72	0|0|3	236	149	0.00150232	0.0470195	0.835|0.909|0.957	1.0|1.0|0.938	-0.079	-0.079
1292	gene:Solyc02g086870.2	Solyc02g086870.2	chrSL2.50ch02	-	SE	49474406_49474479_49473034_49473091_49475098_49475150	14|2|4	0|4|2	11|15|26	0|0|0	222	149	0.000382928	0.0181173	1.0|0.251|0.573	1.0|1.0|1.0	-0.392	-0.392
1294	gene:Solyc10g009000.2	Solyc10g009000.2	chrSL2.50ch10	+	SE	3035937_3036033_3034935_3035026_3036525_3036651	16|23|42	9|2|2	43|56|37	0|3|0	245	149	0.000190248	0.0106377	0.52|0.875|0.927	1.0|0.919|1.0	-0.199	-0.199
1295	gene:Solyc01g080510.2	Solyc01g080510.2	chrSL2.50ch01	+	SE	79760750_79760805_79760113_79760368_79761549_79761628	52|64|53	4|3|7	51|61|51	0|0|2	204	149	0.000109198	0.00746048	0.905|0.94|0.847	1.0|1.0|0.949	-0.086	-0.0856667
1296	gene:Solyc01g080510.2	Solyc01g080510.2	chrSL2.50ch01	+	SE	79760762_79760800_79760113_79760368_79761549_79761628	41|43|46	4|3|7	35|62|68	0|0|2	187	149	2.62096e-05	0.00280357	0.891|0.919|0.84	1.0|1.0|0.964	-0.105	-0.104667
1297	gene:Solyc01g080510.2	Solyc01g080510.2	chrSL2.50ch01	+	SE	79760762_79760831_79760113_79760368_79761549_79761628	43|47|46	4|3|7	36|67|69	0|0|2	218	149	1.55821e-05	0.00190867	0.88|0.915|0.818	1.0|1.0|0.959	-0.115	-0.115333
1300	gene:Solyc01g103020.2	Solyc01g103020.2	chrSL2.50ch01	+	SE	91690985_91691040_91690652_91690721_91691313_91691430	2|1|0	24|67|33	11|1|13	59|84|71	204	149	9.28018e-05	0.00676491	0.057|0.011|0.0	0.12|0.009|0.118	-0.06	-0.0596667
1302	gene:Solyc01g103020.2	Solyc01g103020.2	chrSL2.50ch01	+	SE	91690985_91691232_91690652_91690721_91691313_91691430	2|1|0	24|67|33	15|4|11	59|84|71	298	149	2.14105e-05	0.00236742	0.04|0.007|0.0	0.113|0.023|0.072	-0.054	-0.0536667
1303	gene:Solyc01g099460.1	Solyc01g099460.1	chrSL2.50ch01	+	SE	89709572_89709675_89708646_89708710_89709749_89709833	0|1|0	1|2|2	2|2|3	1|0|2	252	149	1.88796e-06	0.000442366	0.0|0.228|0.0	0.542|1.0|0.47	-0.595	-0.594667
1304	gene:Solyc02g030080.2	Solyc02g030080.2	chrSL2.50ch02	-	SE	25048318_25048387_25047705_25048229_25051121_25051233	85|89|70	2|7|3	96|94|132	0|0|1	218	149	0.000250582	0.0133296	0.967|0.897|0.941	1.0|1.0|0.989	-0.061	-0.0613333
1305	gene:Solyc06g065270.2	Solyc06g065270.2	chrSL2.50ch06	-	SE	40707479_40707613_40706736_40706883_40707729_40707858	75|66|53	2|8|2	137|157|191	0|1|3	283	149	9.82232e-05	0.00705558	0.952|0.813|0.933	1.0|0.988|0.971	-0.087	-0.087
1306	gene:Solyc03g118750.2	Solyc03g118750.2	chrSL2.50ch03	+	SE	67582874_67582965_67582135_67582273_67583063_67583207	0|0|0	4|10|5	2|4|13	15|31|21	240	149	1.53031e-05	0.00190631	0.0|0.0|0.0	0.076|0.074|0.278	-0.143	-0.142667
1309	gene:Solyc01g108210.2	Solyc01g108210.2	chrSL2.50ch01	+	SE	95573749_95573832_95573508_95573627_95574130_95574281	14|33|25	71|141|123	0|0|1	21|20|13	232	149	4.62435e-07	0.000156925	0.112|0.131|0.115	0.0|0.0|0.047	0.104	0.103667
1310	gene:Solyc01g108210.2	Solyc01g108210.2	chrSL2.50ch01	+	SE	95573766_95573832_95573508_95573627_95574130_95574281	2|15|24	71|141|123	0|0|0	21|20|13	215	149	1.20366e-05	0.00164961	0.019|0.069|0.119	0.0|0.0|0.0	0.069	0.069
1311	gene:Solyc04g017700.2	Solyc04g017700.2	chrSL2.50ch04	-	SE	7770537_7770840_7769754_7770167_7771321_7771816	1|7|5	5|10|9	2|3|1	36|13|19	298	149	0.00072994	0.0283782	0.091|0.259|0.217	0.027|0.103|0.026	0.137	0.137
1313	gene:Solyc03g097180.2	Solyc03g097180.2	chrSL2.50ch03	-	SE	59502756_59503108_59500544_59500660_59503969_59504071	22|34|39	1|5|1	49|58|55	0|0|0	298	149	0.00133879	0.0433391	0.917|0.773|0.951	1.0|1.0|1.0	-0.12	-0.119667
1315	gene:Solyc04g050470.2	Solyc04g050470.2	chrSL2.50ch04	-	SE	47276549_47276677_47274778_47275061_47276738_47276829	37|31|23	1|0|0	69|68|76	0|6|9	277	149	0.000150641	0.00930433	0.952|1.0|1.0	1.0|0.859|0.82	0.091	0.091
1316	gene:Solyc03g114280.2	Solyc03g114280.2	chrSL2.50ch03	+	SE	64301395_64301695_64299369_64299435_64302135_64302255	0|2|2	8|10|16	16|13|17	24|22|29	298	149	1.59351e-05	0.00191241	0.0|0.091|0.059	0.25|0.228|0.227	-0.185	-0.185
1317	gene:Solyc03g114280.2	Solyc03g114280.2	chrSL2.50ch03	+	SE	64301401_64301695_64299369_64299435_64302135_64302255	0|2|1	8|10|16	16|14|12	24|22|29	298	149	2.95946e-06	0.000581038	0.0|0.091|0.03	0.25|0.241|0.171	-0.18	-0.180333
1319	gene:Solyc05g013660.2	Solyc05g013660.2	chrSL2.50ch05	-	SE	6963666_6963836_6963446_6963558_6965111_6965258	10|11|2	2|4|2	28|7|21	0|0|2	298	149	3.85509e-05	0.00356847	0.714|0.579|0.333	1.0|1.0|0.84	-0.405	-0.404667
1321	gene:Solyc04g025880.2	Solyc04g025880.2	chrSL2.50ch04	-	SE	20518912_20518968_20517444_20518640_20519160_20519415	8|8|2	5|6|0	5|1|3	17|15|6	205	149	0.00129224	0.0423286	0.538|0.492|1.0	0.176|0.046|0.267	0.514	0.513667
1322	gene:Solyc04g005030.2	Solyc04g005030.2	chrSL2.50ch04	-	SE	39877_40113_39562_39629_42427_42552	7|18|3	0|0|1	20|20|13	1|8|3	298	149	0.00011197	0.00749731	1.0|1.0|0.6	0.909|0.556|0.684	0.15	0.150333
1323	gene:Solyc07g063240.2	Solyc07g063240.2	chrSL2.50ch07	-	SE	65759142_65759420_65758532_65758600_65760081_65760338	15|37|12	2|0|6	45|46|58	0|0|1	298	149	0.000169115	0.00967594	0.789|1.0|0.5	1.0|1.0|0.967	-0.226	-0.226
1324	gene:Solyc02g093700.2	Solyc02g093700.2	chrSL2.50ch02	+	SE	54450020_54450079_54449803_54449921_54450357_54450619	17|22|46	4|4|12	9|8|13	0|1|0	208	149	1.20691e-05	0.00164961	0.753|0.798|0.733	1.0|0.851|1.0	-0.189	-0.189
1325	gene:Solyc02g093700.2	Solyc02g093700.2	chrSL2.50ch02	+	SE	54450020_54450228_54449803_54449921_54450357_54450619	17|26|48	4|4|12	11|8|13	0|1|0	298	149	9.22046e-06	0.00141779	0.68|0.765|0.667	1.0|0.8|1.0	-0.229	-0.229333
1326	gene:Solyc01g102820.2	Solyc01g102820.2	chrSL2.50ch01	-	SE	91522534_91522580_91522255_91522338_91523144_91523200	20|14|12	0|0|0	46|32|39	6|0|3	195	149	0.000967051	0.034481	1.0|1.0|1.0	0.854|1.0|0.909	0.079	0.079
1327	gene:Solyc01g102820.2	Solyc01g102820.2	chrSL2.50ch01	-	SE	91522552_91522580_91522255_91522338_91523144_91523200	9|10|8	0|0|0	20|16|22	6|0|3	177	149	7.39271e-05	0.00571028	1.0|1.0|1.0	0.737|1.0|0.861	0.134	0.134
1328	gene:Solyc06g071420.2	Solyc06g071420.2	chrSL2.50ch06	+	SE	43941368_43941718_43940770_43940844_43941983_43942049	9|5|8	0|0|1	22|32|27	1|1|12	298	149	0.00042044	0.0195168	1.0|1.0|0.8	0.917|0.941|0.529	0.138	0.137667
1329	gene:Solyc06g071420.2	Solyc06g071420.2	chrSL2.50ch06	+	SE	43941406_43941826_43940770_43940844_43941983_43942049	4|10|5	0|0|1	11|9|15	1|1|12	298	149	8.48611e-05	0.00627614	1.0|1.0|0.714	0.846|0.818|0.385	0.222	0.221667
1331	gene:Solyc04g015690.2	Solyc04g015690.2	chrSL2.50ch04	+	SE	6002622_6002777_6001670_6001879_6002863_6002915	17|29|19	5|0|18	16|17|29	1|0|0	298	149	1.30888e-05	0.00171743	0.63|1.0|0.345	0.889|1.0|1.0	-0.305	-0.304667
1332	gene:Solyc02g082550.2	Solyc02g082550.2	chrSL2.50ch02	+	SE	46224025_46224148_46223453_46223650_46224390_46225179	13|3|8	2|6|3	3|0|1	5|4|11	272	149	0.000132011	0.00843584	0.781|0.215|0.594	0.247|0.0|0.047	0.432	0.432
1333	gene:Solyc01g106740.2	Solyc01g106740.2	chrSL2.50ch01	-	SE	94480501_94480571_94479680_94479779_94480646_94480718	4|0|1	47|41|42	1|19|10	68|79|74	219	149	0.000576779	0.0243609	0.055|0.0|0.016	0.01|0.141|0.084	-0.055	-0.0546667
1334	gene:Solyc04g049710.2	Solyc04g049710.2	chrSL2.50ch04	-	SE	43145078_43145104_43144845_43145018_43145202_43145336	9|15|27	5|5|1	18|14|14	0|0|0	175	149	3.94045e-06	0.000706607	0.605|0.719|0.958	1.0|1.0|1.0	-0.239	-0.239333
1335	gene:Solyc04g056390.2	Solyc04g056390.2	chrSL2.50ch04	-	SE	54164775_54164964_54164137_54164682_54165075_54165178	2|0|2	4|4|0	2|2|3	0|1|1	298	149	0.00061224	0.0253154	0.2|0.0|1.0	1.0|0.5|0.6	-0.3	-0.3
1336	gene:Solyc06g066550.2	Solyc06g066550.2	chrSL2.50ch06	+	SE	41807522_41807849_41807144_41807280_41808258_41808318	41|48|56	0|5|4	51|68|109	0|0|0	298	149	0.000209797	0.0115341	1.0|0.828|0.875	1.0|1.0|1.0	-0.099	-0.099
1337	gene:Solyc06g071880.2	Solyc06g071880.2	chrSL2.50ch06	-	SE	44285003_44285046_44284073_44284304_44285147_44285184	12|14|7	0|0|0	4|6|11	4|0|2	192	149	0.00129898	0.0423286	1.0|1.0|1.0	0.437|1.0|0.81	0.251	0.251
1339	gene:Solyc04g077650.2	Solyc04g077650.2	chrSL2.50ch04	+	SE	62592170_62592413_62591913_62592051_62592525_62592639	131|286|195	22|10|1	70|61|79	0|0|0	298	149	1.81024e-06	0.000434502	0.749|0.935|0.99	1.0|1.0|1.0	-0.109	-0.108667
1340	gene:Solyc04g080370.2	Solyc04g080370.2	chrSL2.50ch04	-	SE	64574066_64574139_64573529_64573768_64575430_64575507	79|113|79	13|6|21	94|70|98	7|3|1	222	149	0.000192542	0.0106606	0.803|0.927|0.716	0.9|0.94|0.985	-0.126	-0.126333
1341	gene:Solyc05g006100.2	Solyc05g006100.2	chrSL2.50ch05	+	SE	825606_825750_824705_825066_826618_827085	10|6|5	5|3|9	16|12|32	1|1|4	293	149	3.88096e-05	0.00356847	0.504|0.504|0.22	0.891|0.859|0.803	-0.442	-0.441667
1342	gene:Solyc05g006100.2	Solyc05g006100.2	chrSL2.50ch05	+	SE	825606_825774_824705_825066_826618_827085	33|16|28	5|3|9	33|25|59	1|1|4	298	149	0.000800987	0.0304344	0.767|0.727|0.609	0.943|0.926|0.881	-0.216	-0.215667
1343	gene:Solyc04g015030.2	Solyc04g015030.2	chrSL2.50ch04	+	SE	5240098_5240593_5238945_5239151_5240801_5240892	0|0|0	15|28|46	11|13|15	94|88|94	298	149	1.09778e-06	0.000317742	0.0|0.0|0.0	0.055|0.069|0.074	-0.066	-0.066
1344	gene:Solyc03g098440.2	Solyc03g098440.2	chrSL2.50ch03	+	SE	60739473_60739537_60737918_60738592_60739698_60739748	0|1|2	42|44|26	19|15|14	122|77|113	213	149	2.70255e-06	0.00055408	0.0|0.016|0.051	0.098|0.12|0.08	-0.077	-0.077
1346	gene:Solyc11g012900.1	Solyc11g012900.1	chrSL2.50ch11	-	SE	5693106_5693328_5692411_5692445_5693479_5693697	5|10|12	26|25|26	0|2|1	37|61|43	298	149	5.74568e-10	6.93414e-07	0.088|0.167|0.188	0.0|0.016|0.011	0.139	0.138667
1347	gene:Solyc01g005820.2	Solyc01g005820.2	chrSL2.50ch01	+	SE	539585_539801_539199_539277_540174_540342	174|215|328	283|430|256	208|180|203	479|455|495	298	149	0.001109	0.0377792	0.235|0.2|0.39	0.178|0.165|0.17	0.104	0.104
1348	gene:Solyc01g005820.2	Solyc01g005820.2	chrSL2.50ch01	+	SE	539675_539801_539199_539277_540174_540342	147|186|275	283|430|256	169|163|169	479|455|495	275	149	0.000708883	0.0277933	0.22|0.19|0.368	0.16|0.163|0.156	0.1	0.0996667
1349	gene:Solyc01g005820.2	Solyc01g005820.2	chrSL2.50ch01	+	SE	539679_539801_539199_539277_540174_540342	144|186|259	283|430|256	162|161|162	479|455|495	271	149	0.000343606	0.0167398	0.219|0.192|0.357	0.157|0.163|0.152	0.099	0.0986667
1350	gene:Solyc05g013530.2	Solyc05g013530.2	chrSL2.50ch05	+	SE	6766891_6766929_6766536_6766782_6767966_6768182	27|35|23	31|20|26	20|46|46	12|8|9	187	149	0.000501678	0.021749	0.41|0.582|0.413	0.57|0.821|0.803	-0.263	-0.263
1351	gene:Solyc05g013530.2	Solyc05g013530.2	chrSL2.50ch05	+	SE	6766891_6766942_6766536_6766782_6767966_6768182	32|50|29	31|20|26	30|50|53	12|8|9	200	149	0.000376259	0.0178877	0.435|0.651|0.454	0.651|0.823|0.814	-0.249	-0.249333
1352	gene:Solyc05g013530.2	Solyc05g013530.2	chrSL2.50ch05	+	SE	6766891_6767322_6766536_6766782_6767966_6768182	212|260|151	31|20|26	180|218|256	12|8|9	298	149	9.7424e-06	0.00145265	0.774|0.867|0.744	0.882|0.932|0.934	-0.121	-0.121
1353	gene:Solyc05g013530.2	Solyc05g013530.2	chrSL2.50ch05	+	SE	6766891_6767349_6766536_6766782_6767966_6768182	117|159|94	31|20|26	114|149|187	12|8|9	298	149	4.02093e-06	0.000706607	0.654|0.799|0.644	0.826|0.903|0.912	-0.181	-0.181333
1354	gene:Solyc05g025790.2	Solyc05g025790.2	chrSL2.50ch05	-	SE	36737248_36737335_36736132_36736480_36737954_36738139	2|0|0	0|2|1	3|2|1	1|0|0	236	149	0.000164061	0.00961132	1.0|0.0|0.0	0.654|1.0|1.0	-0.551	-0.551333
1358	gene:Solyc05g018340.2	Solyc05g018340.2	chrSL2.50ch05	+	SE	20578360_20578589_20573842_20574017_20579065_20579911	4|2|7	2|4|0	3|9|8	0|1|0	298	149	0.000287674	0.0149	0.5|0.2|1.0	1.0|0.818|1.0	-0.373	-0.372667
1360	gene:Solyc05g044630.2	Solyc05g044630.2	chrSL2.50ch05	+	SE	57235177_57235349_57234584_57234674_57236038_57236337	15|24|8	5|10|7	56|57|64	9|2|7	298	149	0.000165186	0.00961894	0.6|0.545|0.364	0.757|0.934|0.821	-0.334	-0.334333
1361	gene:Solyc05g044630.2	Solyc05g044630.2	chrSL2.50ch05	+	SE	57235196_57235295_57234584_57234674_57236038_57236337	11|21|9	5|10|7	48|52|58	9|2|7	248	149	7.38961e-05	0.00571028	0.569|0.558|0.436	0.762|0.94|0.833	-0.324	-0.324
1362	gene:Solyc05g048810.2	Solyc05g048810.2	chrSL2.50ch05	-	SE	59499297_59499378_59499097_59499217_59499461_59499631	28|25|16	31|29|39	61|60|69	38|37|53	230	149	0.00117889	0.0390621	0.369|0.358|0.21	0.51|0.512|0.458	-0.181	-0.181
1363	gene:Solyc01g094570.2	Solyc01g094570.2	chrSL2.50ch01	+	SE	85994122_85994195_85992603_85993308_85995371_85995500	1|0|7	2|6|0	7|18|18	0|0|0	222	149	6.80248e-06	0.00107973	0.251|0.0|1.0	1.0|1.0|1.0	-0.583	-0.583
1364	gene:Solyc12g088070.1	Solyc12g088070.1	chrSL2.50ch12	-	SE	63557828_63557946_63557596_63557718_63558423_63558559	19|28|20	12|15|15	32|68|25	7|3|6	267	149	1.73167e-05	0.00202873	0.469|0.51|0.427	0.718|0.927|0.699	-0.313	-0.312667
1368	gene:Solyc06g009690.1	Solyc06g009690.1	chrSL2.50ch06	-	SE	3634869_3634941_3633967_3634018_3635028_3635128	1|4|8	35|18|61	1|0|1	44|32|46	221	149	0.000474241	0.0209475	0.019|0.13|0.081	0.015|0.0|0.014	0.067	0.067
1369	gene:Solyc08g081640.2	Solyc08g081640.2	chrSL2.50ch08	-	SE	64627023_64627099_64626369_64626572_64627416_64628211	0|0|0	4|10|14	1|2|8	14|8|22	225	149	3.33756e-05	0.00322009	0.0|0.0|0.0	0.045|0.142|0.194	-0.127	-0.127
1370	gene:Solyc06g035720.2	Solyc06g035720.2	chrSL2.50ch06	-	SE	24819149_24819205_24818746_24818979_24819653_24819781	1|10|5	0|0|0	50|30|42	0|6|7	205	149	0.000100826	0.00719004	1.0|1.0|1.0	1.0|0.784|0.813	0.134	0.134333
1371	gene:Solyc03g114790.2	Solyc03g114790.2	chrSL2.50ch03	+	SE	64683259_64683506_64682328_64682552_64683904_64683991	10|16|26	0|0|0	45|40|39	0|7|2	298	149	0.000152568	0.00932559	1.0|1.0|1.0	1.0|0.741|0.907	0.117	0.117333
1372	gene:Solyc03g114790.2	Solyc03g114790.2	chrSL2.50ch03	+	SE	64683313_64683506_64682328_64682552_64683904_64683991	10|17|23	0|0|0	45|40|39	0|7|2	298	149	0.000156229	0.00943221	1.0|1.0|1.0	1.0|0.741|0.907	0.117	0.117333
1373	gene:Solyc06g050230.2	Solyc06g050230.2	chrSL2.50ch06	-	SE	32770531_32770634_32769987_32770193_32770720_32771155	5|4|14	46|55|37	0|4|8	80|103|97	252	149	0.000301464	0.0152923	0.06|0.041|0.183	0.0|0.022|0.046	0.072	0.072
1375	gene:Solyc06g060780.2	Solyc06g060780.2	chrSL2.50ch06	-	SE	38802766_38802834_38801365_38801430_38803502_38803609	4|17|8	0|0|0	14|13|9	0|5|2	217	149	0.000262357	0.0137332	1.0|1.0|1.0	1.0|0.641|0.755	0.201	0.201333
1376	gene:Solyc01g096620.2	Solyc01g096620.2	chrSL2.50ch01	+	SE	87690011_87690136_87689545_87689762_87691083_87691203	5|9|18	0|2|0	27|32|31	8|5|5	274	149	0.000604867	0.0253101	1.0|0.71|1.0	0.647|0.777|0.771	0.172	0.171667
1377	gene:Solyc01g096620.2	Solyc01g096620.2	chrSL2.50ch01	+	SE	87690017_87690136_87689545_87689762_87691083_87691203	4|7|16	0|2|0	25|23|29	8|5|5	268	149	0.000731345	0.0283782	1.0|0.661|1.0	0.635|0.719|0.763	0.181	0.181333
1378	gene:Solyc08g078370.2	Solyc08g078370.2	chrSL2.50ch08	-	SE	62198317_62198386_62197978_62198053_62198755_62198833	1|1|0	9|11|9	3|8|5	13|9|10	218	149	2.19132e-05	0.00236976	0.071|0.059|0.0	0.136|0.378|0.255	-0.213	-0.213
1379	gene:Solyc11g044330.1	Solyc11g044330.1	chrSL2.50ch11	-	SE	32954415_32954526_32954322_32954327_32954597_32954703	5|2|4	2|4|1	7|6|8	0|1|1	260	149	0.000182644	0.0102914	0.589|0.223|0.696	1.0|0.775|0.821	-0.363	-0.362667
1380	gene:Solyc11g044330.1	Solyc11g044330.1	chrSL2.50ch11	-	SE	32954415_32954527_32954322_32954327_32954597_32954703	12|20|18	2|4|1	32|39|36	0|1|1	261	149	0.00117255	0.0390621	0.774|0.741|0.911	1.0|0.957|0.954	-0.162	-0.161667
1381	gene:Solyc11g044330.1	Solyc11g044330.1	chrSL2.50ch11	-	SE	32954417_32954527_32954322_32954327_32954597_32954703	7|25|18	2|4|1	31|33|31	0|1|1	259	149	0.00163028	0.0492136	0.668|0.782|0.912	1.0|0.95|0.947	-0.178	-0.178333
1382	gene:Solyc11g044330.1	Solyc11g044330.1	chrSL2.50ch11	-	SE	32954419_32954526_32954322_32954327_32954597_32954703	5|5|11	2|4|1	15|11|5	0|1|1	256	149	0.000873111	0.0323332	0.593|0.421|0.865	1.0|0.865|0.744	-0.243	-0.243333
1383	gene:Solyc11g044330.1	Solyc11g044330.1	chrSL2.50ch11	-	SE	32954443_32954527_32954322_32954327_32954597_32954703	5|16|15	2|4|1	18|28|24	0|1|1	233	149	0.00103978	0.0364146	0.615|0.719|0.906	1.0|0.947|0.939	-0.215	-0.215333
