# Supplementary material for: A Ralstonia solanacearum Effector Targets Splicing Factor SR34a to Reprogram Alternative Splicing and Regulate Plant Immunity
Source: Plants (Basel). 2025 Feb 10;14(4):534. doi: 10.3390/plants14040534 (PMC11859261; doi:10.3390/plants14040534)
Supplement: Supplementary file 1 [file plants-14-00534-s001.zip › Table S5 rMATS.gene_KEGG_enrichment.xlsx]

## Sheet: rMATS.gene_KEGG_enrichment
id	Description	Significant	Annotated	Pvalue	Qvalue	Signi_id	Signi_symbol
ko03040	Spliceosome	20/312	216/7048	0.00135461	0.156455	gene:Solyc08g061000.2,gene:Solyc01g079250.2,gene:Solyc12g035130.1,gene:Solyc02g061840.2,gene:Solyc12g044860.1,gene:Solyc10g055640.1,gene:Solyc11g039950.1,gene:Solyc04g074040.2,gene:Solyc03g082380.2,gene:Solyc11g073280.1,gene:Solyc11g011130.1,gene:Solyc02g062240.2,gene:Solyc02g085570.2,gene:Solyc01g096520.2,gene:Solyc01g103020.2,gene:Solyc01g105140.2,gene:Solyc04g014460.2,gene:Solyc02g083320.2,gen…	Solyc08g061000.2,Solyc01g079250.2,Solyc12g035130.1,Solyc02g061840.2,Solyc12g044860.1,Solyc10g055640.1,Solyc11g039950.1,Solyc04g074040.2,Solyc03g082380.2,Solyc11g073280.1,Solyc11g011130.1,Solyc02g062240.2,Solyc02g085570.2,Solyc01g096520.2,Solyc01g103020.2,Solyc01g105140.2,Solyc04g014460.2,Solyc02g083320.2,Solyc09g015930.2,Solyc01g005820.2
ko04139	Mitophagy - yeast	9/312	62/7048	0.00148632	0.156455	gene:Solyc09g011320.2,gene:Solyc11g065100.1,gene:Solyc02g092640.2,gene:Solyc06g061000.2,gene:Solyc08g063050.2,gene:Solyc05g050680.2,gene:Solyc01g108050.2,gene:Solyc02g062240.2,gene:Solyc01g106050.2	Solyc09g011320.2,Solyc11g065100.1,Solyc02g092640.2,Solyc06g061000.2,Solyc08g063050.2,Solyc05g050680.2,Solyc01g108050.2,Solyc02g062240.2,Solyc01g106050.2
ko03018	RNA degradation	14/312	134/7048	0.00232096	0.162874	gene:Solyc08g075010.2,gene:Solyc05g016240.2,gene:Solyc05g010240.2,gene:Solyc06g071460.2,gene:Solyc06g075390.2,gene:Solyc05g046360.2,gene:Solyc10g006220.2,gene:Solyc03g093520.2,gene:Solyc03g059010.2,gene:Solyc06g075590.2,gene:Solyc09g018690.2,gene:Solyc09g010300.2,gene:Solyc06g068410.2,gene:Solyc10g080130.1	Solyc08g075010.2,Solyc05g016240.2,Solyc05g010240.2,Solyc06g071460.2,Solyc06g075390.2,Solyc05g046360.2,Solyc10g006220.2,Solyc03g093520.2,Solyc03g059010.2,Solyc06g075590.2,Solyc09g018690.2,Solyc09g010300.2,Solyc06g068410.2,Solyc10g080130.1
ko04115	p53 signaling pathway	6/312	37/7048	0.00521962	0.274717	gene:Solyc12g005950.1,gene:Solyc09g008430.2,gene:Solyc01g107750.2,gene:Solyc12g095860.1,gene:Solyc10g044910.1,gene:Solyc08g067960.2	Solyc12g005950.1,Solyc09g008430.2,Solyc01g107750.2,Solyc12g095860.1,Solyc10g044910.1,Solyc08g067960.2
ko04068	FoxO signaling pathway	8/312	67/7048	0.00903342	0.321355	gene:Solyc12g094620.1,gene:Solyc12g049310.1,gene:Solyc01g107750.2,gene:Solyc12g095860.1,gene:Solyc06g048410.2,gene:Solyc10g081610.1,gene:Solyc03g118070.2,gene:Solyc07g032240.2	Solyc12g094620.1,Solyc12g049310.1,Solyc01g107750.2,Solyc12g095860.1,Solyc06g048410.2,Solyc10g081610.1,Solyc03g118070.2,Solyc07g032240.2
ko00564	Glycerophospholipid metabolism	11/312	110/7048	0.00915861	0.321355	gene:Solyc12g006870.1,gene:Solyc06g048920.2,gene:Solyc03g118750.2,gene:Solyc06g060780.2,gene:Solyc02g068430.2,gene:Solyc02g068360.2,gene:Solyc06g009270.2,gene:Solyc06g068090.2,gene:Solyc09g020190.2,gene:Solyc04g049550.2,gene:Solyc01g091950.2	Solyc12g006870.1,Solyc06g048920.2,Solyc03g118750.2,Solyc06g060780.2,Solyc02g068430.2,Solyc02g068360.2,Solyc06g009270.2,Solyc06g068090.2,Solyc09g020190.2,Solyc04g049550.2,Solyc01g091950.2
ko00400	Phenylalanine, tyrosine and tryptophan biosynthesis	7/312	56/7048	0.0111987	0.336804	gene:Solyc04g049350.2,gene:Solyc03g111850.2,gene:Solyc04g051860.2,gene:Solyc11g072520.1,gene:Solyc02g094420.2,gene:Solyc06g050630.2,gene:Solyc06g051410.2	Solyc04g049350.2,Solyc03g111850.2,Solyc04g051860.2,Solyc11g072520.1,Solyc02g094420.2,Solyc06g050630.2,Solyc06g051410.2
ko04214	Apoptosis - fly	4/312	25/7048	0.022833	0.600869	gene:Solyc01g007740.2,gene:Solyc01g108050.2,gene:Solyc07g008720.2,gene:Solyc01g106050.2	Solyc01g007740.2,Solyc01g108050.2,Solyc07g008720.2,Solyc01g106050.2
ko04140	Autophagy - animal	8/312	83/7048	0.029839	0.694818	gene:Solyc09g011320.2,gene:Solyc02g082470.2,gene:Solyc02g090330.2,gene:Solyc12g049310.1,gene:Solyc02g069100.2,gene:Solyc01g107750.2,gene:Solyc10g086350.1,gene:Solyc01g006230.2	Solyc09g011320.2,Solyc02g082470.2,Solyc02g090330.2,Solyc12g049310.1,Solyc02g069100.2,Solyc01g107750.2,Solyc10g086350.1,Solyc01g006230.2
ko00630	Glyoxylate and dicarboxylate metabolism	8/312	86/7048	0.0358655	0.694818	gene:Solyc08g065490.2,gene:Solyc03g034220.2,gene:Solyc01g073740.2,gene:Solyc12g094620.1,gene:Solyc10g007600.2,gene:Solyc02g092530.2,gene:Solyc04g015100.2,gene:Solyc03g120430.2	Solyc08g065490.2,Solyc03g034220.2,Solyc01g073740.2,Solyc12g094620.1,Solyc10g007600.2,Solyc02g092530.2,Solyc04g015100.2,Solyc03g120430.2
ko00250	Alanine, aspartate and glutamate metabolism	6/312	56/7048	0.0363043	0.694818	gene:Solyc10g078550.1,gene:Solyc07g041280.2,gene:Solyc07g043310.2,gene:Solyc06g007180.2,gene:Solyc04g055200.2,gene:Solyc04g025530.2	Solyc10g078550.1,Solyc07g041280.2,Solyc07g043310.2,Solyc06g007180.2,Solyc04g055200.2,Solyc04g025530.2
ko00510	N-Glycan biosynthesis	5/312	45/7048	0.0473136	0.734285	gene:Solyc09g074900.2,gene:Solyc03g005800.2,gene:Solyc01g112240.2,gene:Solyc05g056130.2,gene:Solyc05g015220.2	Solyc09g074900.2,Solyc03g005800.2,Solyc01g112240.2,Solyc05g056130.2,Solyc05g015220.2
ko00531	Glycosaminoglycan degradation	3/312	19/7048	0.0492187	0.734285	gene:Solyc06g084590.2,gene:Solyc03g115500.2,gene:Solyc06g062660.2	Solyc06g084590.2,Solyc03g115500.2,Solyc06g062660.2
ko00513	Various types of N-glycan biosynthesis	4/312	33/7048	0.0561651	0.734285	gene:Solyc09g074900.2,gene:Solyc03g005800.2,gene:Solyc01g112240.2,gene:Solyc05g056130.2	Solyc09g074900.2,Solyc03g005800.2,Solyc01g112240.2,Solyc05g056130.2
ko00643	Styrene degradation	2/312	9/7048	0.0572358	0.734285	gene:Solyc12g014100.1,gene:Solyc01g102660.2	Solyc12g014100.1,Solyc01g102660.2
ko03083	Polycomb repressive complex	5/312	49/7048	0.064145	0.734285	gene:Solyc09g091440.2,gene:Solyc06g061000.2,gene:Solyc05g050680.2,gene:Solyc03g007470.2,gene:Solyc10g081610.1	Solyc09g091440.2,Solyc06g061000.2,Solyc05g050680.2,Solyc03g007470.2,Solyc10g081610.1
ko00710	Carbon fixation in photosynthetic organisms	8/312	98/7048	0.0679754	0.734285	gene:Solyc07g066600.2,gene:Solyc03g034220.2,gene:Solyc09g008130.2,gene:Solyc05g050120.2,gene:Solyc04g076880.2,gene:Solyc05g014470.2,gene:Solyc05g014480.2,gene:Solyc08g013860.2	Solyc07g066600.2,Solyc03g034220.2,Solyc09g008130.2,Solyc05g050120.2,Solyc04g076880.2,Solyc05g014470.2,Solyc05g014480.2,Solyc08g013860.2
ko04668	TNF signaling pathway	2/312	10/7048	0.0695013	0.734285	gene:Solyc01g108050.2,gene:Solyc01g106050.2	Solyc01g108050.2,Solyc01g106050.2
ko00460	Cyanoamino acid metabolism	5/312	51/7048	0.0736693	0.734285	gene:Solyc09g075070.2,gene:Solyc08g065490.2,gene:Solyc02g092530.2,gene:Solyc09g075060.2,gene:Solyc01g074030.2	Solyc09g075070.2,Solyc08g065490.2,Solyc02g092530.2,Solyc09g075060.2,Solyc01g074030.2
ko04142	Lysosome	8/312	101/7048	0.0781058	0.734285	gene:Solyc10g085430.1,gene:Solyc01g109640.2,gene:Solyc01g100820.2,gene:Solyc06g084590.2,gene:Solyc02g069100.2,gene:Solyc02g093700.2,gene:Solyc06g062660.2,gene:Solyc03g005120.2	Solyc10g085430.1,Solyc01g109640.2,Solyc01g100820.2,Solyc06g084590.2,Solyc02g069100.2,Solyc02g093700.2,Solyc06g062660.2,Solyc03g005120.2
ko00910	Nitrogen metabolism	4/312	37/7048	0.0791694	0.734285	gene:Solyc10g078550.1,gene:Solyc09g010970.2,gene:Solyc02g092530.2,gene:Solyc05g005490.2	Solyc10g078550.1,Solyc09g010970.2,Solyc02g092530.2,Solyc05g005490.2
ko04136	Autophagy - other	4/312	37/7048	0.0791694	0.734285	gene:Solyc09g011320.2,gene:Solyc02g090330.2,gene:Solyc12g049310.1,gene:Solyc01g006230.2	Solyc09g011320.2,Solyc02g090330.2,Solyc12g049310.1,Solyc01g006230.2
ko04712	Circadian rhythm - plant	5/312	53/7048	0.0839213	0.734285	gene:Solyc12g005950.1,gene:Solyc02g092640.2,gene:Solyc06g061000.2,gene:Solyc05g050680.2,gene:Solyc06g069690.2	Solyc12g005950.1,Solyc02g092640.2,Solyc06g061000.2,Solyc05g050680.2,Solyc06g069690.2
ko04520	Adherens junction	3/312	24/7048	0.0875896	0.734285	gene:Solyc02g092640.2,gene:Solyc06g061000.2,gene:Solyc05g050680.2	Solyc02g092640.2,Solyc06g061000.2,Solyc05g050680.2
ko00333	Prodigiosin biosynthesis	2/312	12/7048	0.0962287	0.734285	gene:Solyc03g111060.2,gene:Solyc01g006980.2	Solyc03g111060.2,Solyc01g006980.2
ko00540	Lipopolysaccharide biosynthesis	2/312	12/7048	0.0962287	0.734285	gene:Solyc12g008790.1,gene:Solyc07g008850.2	Solyc12g008790.1,Solyc07g008850.2
ko00260	Glycine, serine and threonine metabolism	6/312	73/7048	0.103269	0.734285	gene:Solyc08g065490.2,gene:Solyc07g044840.2,gene:Solyc04g009960.2,gene:Solyc07g008310.2,gene:Solyc03g120430.2,gene:Solyc02g065080.2	Solyc08g065490.2,Solyc07g044840.2,Solyc04g009960.2,Solyc07g008310.2,Solyc03g120430.2,Solyc02g065080.2
ko00970	Aminoacyl-tRNA biosynthesis	5/312	57/7048	0.106543	0.734285	gene:Solyc03g119280.2,gene:Solyc12g008570.1,gene:Solyc05g009220.2,gene:Solyc02g091290.2,gene:Solyc01g106740.2	Solyc03g119280.2,Solyc12g008570.1,Solyc05g009220.2,Solyc02g091290.2,Solyc01g106740.2
ko03008	Ribosome biogenesis in eukaryotes	7/312	91/7048	0.107528	0.734285	gene:Solyc02g092640.2,gene:Solyc03g046350.2,gene:Solyc06g061000.2,gene:Solyc05g050680.2,gene:Solyc06g005200.2,gene:Solyc09g090460.2,gene:Solyc02g030080.2	Solyc02g092640.2,Solyc03g046350.2,Solyc06g061000.2,Solyc05g050680.2,Solyc06g005200.2,Solyc09g090460.2,Solyc02g030080.2
ko04064	NF-kappa B signaling pathway	5/312	58/7048	0.112623	0.734285	gene:Solyc02g092640.2,gene:Solyc06g061000.2,gene:Solyc03g044260.2,gene:Solyc05g050680.2,gene:Solyc02g090110.2	Solyc02g092640.2,Solyc06g061000.2,Solyc03g044260.2,Solyc05g050680.2,Solyc02g090110.2
ko04130	SNARE interactions in vesicular transport	4/312	42/7048	0.113446	0.734285	gene:Solyc03g115760.2,gene:Solyc11g069230.1,gene:Solyc06g008520.2,gene:Solyc03g122090.2	Solyc03g115760.2,Solyc11g069230.1,Solyc06g008520.2,Solyc03g122090.2
ko04066	HIF-1 signaling pathway	6/312	75/7048	0.113771	0.734285	gene:Solyc07g066600.2,gene:Solyc09g008130.2,gene:Solyc03g093520.2,gene:Solyc06g082150.2,gene:Solyc05g014470.2,gene:Solyc05g014480.2	Solyc07g066600.2,Solyc09g008130.2,Solyc03g093520.2,Solyc06g082150.2,Solyc05g014470.2,Solyc05g014480.2
ko00563	Glycosylphosphatidylinositol (GPI)-anchor biosynthesis	3/312	27/7048	0.115099	0.734285	gene:Solyc09g059600.2,gene:Solyc00g007090.2,gene:Solyc04g017700.2	Solyc09g059600.2,Solyc00g007090.2,Solyc04g017700.2
ko00232	Caffeine metabolism	1/312	3/7048	0.127029	0.786555	gene:Solyc11g065920.1	Solyc11g065920.1
ko04137	Mitophagy - animal	4/312	45/7048	0.136661	0.821877	gene:Solyc11g065100.1,gene:Solyc02g092640.2,gene:Solyc06g061000.2,gene:Solyc05g050680.2	Solyc11g065100.1,Solyc02g092640.2,Solyc06g061000.2,Solyc05g050680.2
ko00511	Other glycan degradation	2/312	15/7048	0.140541	0.821877	gene:Solyc06g062660.2,gene:Solyc11g042460.1	Solyc06g062660.2,Solyc11g042460.1
ko03430	Mismatch repair	6/312	83/7048	0.160779	0.844384	gene:Solyc02g078390.2,gene:Solyc02g091620.1,gene:Solyc03g025890.1,gene:Solyc01g098520.2,gene:Solyc01g110640.1,gene:Solyc04g045660.2	Solyc02g078390.2,Solyc02g091620.1,Solyc03g025890.1,Solyc01g098520.2,Solyc01g110640.1,Solyc04g045660.2
ko00604	Glycosphingolipid biosynthesis - ganglio series	1/312	4/7048	0.16569	0.844384	gene:Solyc06g062660.2	Solyc06g062660.2
ko04217	Necroptosis	5/312	66/7048	0.166821	0.844384	gene:Solyc10g078550.1,gene:Solyc01g108050.2,gene:Solyc11g006500.1,gene:Solyc01g106050.2,gene:Solyc11g067230.1	Solyc10g078550.1,Solyc01g108050.2,Solyc11g006500.1,Solyc01g106050.2,Solyc11g067230.1
ko00565	Ether lipid metabolism	3/312	33/7048	0.177934	0.844384	gene:Solyc06g068090.2,gene:Solyc09g020190.2,gene:Solyc01g091950.2	Solyc06g068090.2,Solyc09g020190.2,Solyc01g091950.2
ko00650	Butanoate metabolism	3/312	33/7048	0.177934	0.844384	gene:Solyc07g043310.2,gene:Solyc04g015100.2,gene:Solyc04g025530.2	Solyc07g043310.2,Solyc04g015100.2,Solyc04g025530.2
ko04919	Thyroid hormone signaling pathway	4/312	50/7048	0.179099	0.844384	gene:Solyc12g006650.1,gene:Solyc09g091440.2,gene:Solyc09g020190.2,gene:Solyc03g093520.2	Solyc12g006650.1,Solyc09g091440.2,Solyc09g020190.2,Solyc03g093520.2
ko00730	Thiamine metabolism	2/312	18/7048	0.188201	0.844384	gene:Solyc06g065270.2,gene:Solyc01g103950.2	Solyc06g065270.2,Solyc01g103950.2
ko03070	Bacterial secretion system	2/312	18/7048	0.188201	0.844384	gene:Solyc11g066110.1,gene:Solyc01g091580.2	Solyc11g066110.1,Solyc01g091580.2
ko02024	Quorum sensing	5/312	69/7048	0.189398	0.844384	gene:Solyc11g066110.1,gene:Solyc09g020190.2,gene:Solyc01g091580.2,gene:Solyc01g079240.2,gene:Solyc04g025530.2	Solyc11g066110.1,Solyc09g020190.2,Solyc01g091580.2,Solyc01g079240.2,Solyc04g025530.2
ko04120	Ubiquitin mediated proteolysis	12/312	204/7048	0.192638	0.844384	gene:Solyc12g005950.1,gene:Solyc03g044260.2,gene:Solyc01g056340.2,gene:Solyc10g012240.2,gene:Solyc09g008430.2,gene:Solyc02g062680.2,gene:Solyc03g007470.2,gene:Solyc06g070980.2,gene:Solyc01g067120.2,gene:Solyc06g043150.2,gene:Solyc03g019730.2,gene:Solyc08g067960.2	Solyc12g005950.1,Solyc03g044260.2,Solyc01g056340.2,Solyc10g012240.2,Solyc09g008430.2,Solyc02g062680.2,Solyc03g007470.2,Solyc06g070980.2,Solyc01g067120.2,Solyc06g043150.2,Solyc03g019730.2,Solyc08g067960.2
ko00860	Porphyrin metabolism	4/312	52/7048	0.197185	0.844384	gene:Solyc08g065480.2,gene:Solyc04g079320.2,gene:Solyc03g005080.2,gene:Solyc01g086650.2	Solyc08g065480.2,Solyc04g079320.2,Solyc03g005080.2,Solyc01g086650.2
ko03015	mRNA surveillance pathway	9/312	146/7048	0.197928	0.844384	gene:Solyc09g011930.2,gene:Solyc08g061000.2,gene:Solyc05g054980.2,gene:Solyc12g095890.1,gene:Solyc11g073280.1,gene:Solyc11g011130.1,gene:Solyc04g014460.2,gene:Solyc11g040180.1,gene:Solyc08g066200.2	Solyc09g011930.2,Solyc08g061000.2,Solyc05g054980.2,Solyc12g095890.1,Solyc11g073280.1,Solyc11g011130.1,Solyc04g014460.2,Solyc11g040180.1,Solyc08g066200.2
ko04621	NOD-like receptor signaling pathway	6/312	89/7048	0.200684	0.844384	gene:Solyc12g049310.1,gene:Solyc02g069100.2,gene:Solyc01g108050.2,gene:Solyc11g010200.1,gene:Solyc01g106050.2,gene:Solyc02g090110.2	Solyc12g049310.1,Solyc02g069100.2,Solyc01g108050.2,Solyc11g010200.1,Solyc01g106050.2,Solyc02g090110.2
ko00362	Benzoate degradation	1/312	5/7048	0.202644	0.844384	gene:Solyc04g015100.2	Solyc04g015100.2
ko00670	One carbon pool by folate	2/312	19/7048	0.204552	0.844384	gene:Solyc08g065490.2,gene:Solyc02g091290.2	Solyc08g065490.2,Solyc02g091290.2
ko00600	Sphingolipid metabolism	3/312	36/7048	0.212242	0.849859	gene:Solyc10g085430.1,gene:Solyc06g062660.2,gene:Solyc11g042460.1	Solyc10g085430.1,Solyc06g062660.2,Solyc11g042460.1
ko04146	Peroxisome	7/312	110/7048	0.213952	0.849859	gene:Solyc12g094620.1,gene:Solyc10g007600.2,gene:Solyc06g007700.2,gene:Solyc06g048410.2,gene:Solyc01g079240.2,gene:Solyc11g065920.1,gene:Solyc07g055340.2	Solyc12g094620.1,Solyc10g007600.2,Solyc06g007700.2,Solyc06g048410.2,Solyc01g079240.2,Solyc11g065920.1,Solyc07g055340.2
ko03013	Nucleocytoplasmic transport	7/312	113/7048	0.233526	0.878915	gene:Solyc08g080260.2,gene:Solyc08g061000.2,gene:Solyc03g044260.2,gene:Solyc07g006010.2,gene:Solyc11g073280.1,gene:Solyc11g011130.1,gene:Solyc04g014460.2	Solyc08g080260.2,Solyc08g061000.2,Solyc03g044260.2,Solyc07g006010.2,Solyc11g073280.1,Solyc11g011130.1,Solyc04g014460.2
ko04112	Cell cycle - Caulobacter	2/312	21/7048	0.237651	0.878915	gene:Solyc03g083250.2,gene:Solyc01g102990.2	Solyc03g083250.2,Solyc01g102990.2
ko04978	Mineral absorption	2/312	21/7048	0.237651	0.878915	gene:Solyc08g061610.2,gene:Solyc11g007200.1	Solyc08g061610.2,Solyc11g007200.1
ko04964	Proximal tubule bicarbonate reclamation	1/312	6/7048	0.237966	0.878915	gene:Solyc10g078550.1	Solyc10g078550.1
ko04914	Progesterone-mediated oocyte maturation	3/312	39/7048	0.247821	0.899533	gene:Solyc02g062680.2,gene:Solyc12g095860.1,gene:Solyc06g043150.2	Solyc02g062680.2,Solyc12g095860.1,Solyc06g043150.2
ko04218	Cellular senescence	5/312	77/7048	0.254202	0.907056	gene:Solyc02g081520.2,gene:Solyc01g107750.2,gene:Solyc12g095860.1,gene:Solyc09g009340.1,gene:Solyc01g105630.2	Solyc02g081520.2,Solyc01g107750.2,Solyc12g095860.1,Solyc09g009340.1,Solyc01g105630.2
ko00440	Phosphonate and phosphinate metabolism	1/312	7/7048	0.271729	0.937803	gene:Solyc02g068430.2	Solyc02g068430.2
ko03082	ATP-dependent chromatin remodeling	1/312	7/7048	0.271729	0.937803	gene:Solyc09g091440.2	Solyc09g091440.2
ko00900	Terpenoid backbone biosynthesis	4/312	61/7048	0.28409	0.96021	gene:Solyc04g015100.2,gene:Solyc02g086870.2,gene:Solyc01g102820.2,gene:Solyc04g056390.2	Solyc04g015100.2,Solyc02g086870.2,Solyc01g102820.2,Solyc04g056390.2
ko04623	Cytosolic DNA-sensing pathway	2/312	24/7048	0.28767	0.96021	gene:Solyc03g031690.2,gene:Solyc06g036000.2	Solyc03g031690.2,Solyc06g036000.2
ko00906	Carotenoid biosynthesis	3/312	43/7048	0.296465	0.96021	gene:Solyc01g108210.2,gene:Solyc12g098710.1,gene:Solyc06g036260.2	Solyc01g108210.2,Solyc12g098710.1,Solyc06g036260.2
ko00999	Biosynthesis of various plant secondary metabolites	3/312	43/7048	0.296465	0.96021	gene:Solyc09g075070.2,gene:Solyc09g075060.2,gene:Solyc01g074030.2	Solyc09g075070.2,Solyc09g075060.2,Solyc01g074030.2
ko04975	Fat digestion and absorption	1/312	8/7048	0.304	0.96675	gene:Solyc04g015100.2	Solyc04g015100.2
ko00500	Starch and sucrose metabolism	9/312	165/7048	0.307944	0.96675	gene:Solyc09g075070.2,gene:Solyc04g082400.2,gene:Solyc08g005780.2,gene:Solyc01g094580.2,gene:Solyc09g075060.2,gene:Solyc03g083910.2,gene:Solyc03g083960.2,gene:Solyc04g053120.2,gene:Solyc01g074030.2	Solyc09g075070.2,Solyc04g082400.2,Solyc08g005780.2,Solyc01g094580.2,Solyc09g075060.2,Solyc03g083910.2,Solyc03g083960.2,Solyc04g053120.2,Solyc01g074030.2
ko00280	Valine, leucine and isoleucine degradation	5/312	85/7048	0.323498	0.96675	gene:Solyc09g065540.2,gene:Solyc08g078130.2,gene:Solyc11g069180.1,gene:Solyc04g015100.2,gene:Solyc01g090700.2	Solyc09g065540.2,Solyc08g078130.2,Solyc11g069180.1,Solyc04g015100.2,Solyc01g090700.2
ko00680	Methane metabolism	4/312	65/7048	0.324481	0.96675	gene:Solyc08g065490.2,gene:Solyc07g044840.2,gene:Solyc03g093520.2,gene:Solyc02g065080.2	Solyc08g065490.2,Solyc07g044840.2,Solyc03g093520.2,Solyc02g065080.2
ko04213	Longevity regulating pathway - multiple species	4/312	66/7048	0.334653	0.96675	gene:Solyc09g091440.2,gene:Solyc12g094620.1,gene:Solyc06g048410.2,gene:Solyc03g118070.2	Solyc09g091440.2,Solyc12g094620.1,Solyc06g048410.2,Solyc03g118070.2
ko00760	Nicotinate and nicotinamide metabolism	2/312	27/7048	0.33732	0.96675	gene:Solyc03g121730.2,gene:Solyc07g062150.2	Solyc03g121730.2,Solyc07g062150.2
ko04924	Renin secretion	2/312	27/7048	0.33732	0.96675	gene:Solyc02g069100.2,gene:Solyc01g105630.2	Solyc02g069100.2,Solyc01g105630.2
ko04011	MAPK signaling pathway - yeast	4/312	67/7048	0.344839	0.96675	gene:Solyc06g048920.2,gene:Solyc12g094620.1,gene:Solyc11g010200.1,gene:Solyc03g121820.2	Solyc06g048920.2,Solyc12g094620.1,Solyc11g010200.1,Solyc03g121820.2
ko00010	Glycolysis / Gluconeogenesis	8/312	152/7048	0.35946	0.96675	gene:Solyc07g066600.2,gene:Solyc07g044840.2,gene:Solyc09g008130.2,gene:Solyc03g093520.2,gene:Solyc04g076880.2,gene:Solyc05g014470.2,gene:Solyc05g014480.2,gene:Solyc02g065080.2	Solyc07g066600.2,Solyc07g044840.2,Solyc09g008130.2,Solyc03g093520.2,Solyc04g076880.2,Solyc05g014470.2,Solyc05g014480.2,Solyc02g065080.2
ko04622	RIG-I-like receptor signaling pathway	1/312	10/7048	0.364328	0.96675	gene:Solyc12g049310.1	Solyc12g049310.1
ko04744	Phototransduction	1/312	10/7048	0.364328	0.96675	gene:Solyc01g105630.2	Solyc01g105630.2
ko04745	Phototransduction - fly	1/312	10/7048	0.364328	0.96675	gene:Solyc01g105630.2	Solyc01g105630.2
ko04971	Gastric acid secretion	1/312	10/7048	0.364328	0.96675	gene:Solyc01g105630.2	Solyc01g105630.2
ko04014	Ras signaling pathway	3/312	50/7048	0.382307	0.96675	gene:Solyc02g069370.2,gene:Solyc06g068090.2,gene:Solyc01g105630.2	Solyc02g069370.2,Solyc06g068090.2,Solyc01g105630.2
ko04152	AMPK signaling pathway	6/312	113/7048	0.384352	0.96675	gene:Solyc05g054980.2,gene:Solyc01g080350.2,gene:Solyc10g086350.1,gene:Solyc03g093520.2,gene:Solyc06g082150.2,gene:Solyc03g118070.2	Solyc05g054980.2,Solyc01g080350.2,Solyc10g086350.1,Solyc03g093520.2,Solyc06g082150.2,Solyc03g118070.2
ko03450	Non-homologous end-joining	1/312	11/7048	0.392508	0.96675	gene:Solyc09g009340.1	Solyc09g009340.1
ko04392	Hippo signaling pathway - multiple species	1/312	11/7048	0.392508	0.96675	gene:Solyc03g121820.2	Solyc03g121820.2
ko04740	Olfactory transduction	1/312	11/7048	0.392508	0.96675	gene:Solyc01g105630.2	Solyc01g105630.2
ko04138	Autophagy - yeast	4/312	72/7048	0.395735	0.96675	gene:Solyc09g011320.2,gene:Solyc03g115760.2,gene:Solyc12g049310.1,gene:Solyc01g006230.2	Solyc09g011320.2,Solyc03g115760.2,Solyc12g049310.1,Solyc01g006230.2
ko04210	Apoptosis	2/312	32/7048	0.417401	0.96675	gene:Solyc02g082470.2,gene:Solyc02g069100.2	Solyc02g082470.2,Solyc02g069100.2
ko04713	Circadian entrainment	1/312	12/7048	0.419442	0.96675	gene:Solyc01g105630.2	Solyc01g105630.2
ko04923	Regulation of lipolysis in adipocytes	1/312	12/7048	0.419442	0.96675	gene:Solyc03g098020.2	Solyc03g098020.2
ko04925	Aldosterone synthesis and secretion	1/312	12/7048	0.419442	0.96675	gene:Solyc01g105630.2	Solyc01g105630.2
ko00053	Ascorbate and aldarate metabolism	4/312	75/7048	0.426009	0.96675	gene:Solyc01g097340.2,gene:Solyc11g006570.1,gene:Solyc06g005160.2,gene:Solyc08g059760.2	Solyc01g097340.2,Solyc11g006570.1,Solyc06g005160.2,Solyc08g059760.2
ko04624	Toll and Imd signaling pathway	3/312	54/7048	0.430454	0.96675	gene:Solyc03g007470.2,gene:Solyc10g083120.1,gene:Solyc02g090110.2	Solyc03g007470.2,Solyc10g083120.1,Solyc02g090110.2
ko00196	Photosynthesis - antenna proteins	2/312	33/7048	0.432851	0.96675	gene:Solyc07g022900.2,gene:Solyc05g056070.2	Solyc07g022900.2,Solyc05g056070.2
ko04212	Longevity regulating pathway - worm	7/312	141/7048	0.433651	0.96675	gene:Solyc09g011320.2,gene:Solyc12g094620.1,gene:Solyc05g010240.2,gene:Solyc01g107750.2,gene:Solyc04g050560.2,gene:Solyc06g048410.2,gene:Solyc01g060080.2	Solyc09g011320.2,Solyc12g094620.1,Solyc05g010240.2,Solyc01g107750.2,Solyc04g050560.2,Solyc06g048410.2,Solyc01g060080.2
ko04211	Longevity regulating pathway	4/312	76/7048	0.436021	0.96675	gene:Solyc12g094620.1,gene:Solyc02g090330.2,gene:Solyc06g048410.2,gene:Solyc03g118070.2	Solyc12g094620.1,Solyc02g090330.2,Solyc06g048410.2,Solyc03g118070.2
ko04922	Glucagon signaling pathway	5/312	98/7048	0.438812	0.96675	gene:Solyc03g093520.2,gene:Solyc01g060080.2,gene:Solyc03g118070.2,gene:Solyc01g105630.2,gene:Solyc07g032240.2	Solyc03g093520.2,Solyc01g060080.2,Solyc03g118070.2,Solyc01g105630.2,Solyc07g032240.2
ko04122	Sulfur relay system	1/312	13/7048	0.445186	0.96675	gene:Solyc07g066580.2	Solyc07g066580.2
ko03060	Protein export	3/312	56/7048	0.454031	0.96675	gene:Solyc09g009180.2,gene:Solyc11g066110.1,gene:Solyc01g091580.2	Solyc09g009180.2,Solyc11g066110.1,Solyc01g091580.2
ko04612	Antigen processing and presentation	5/312	100/7048	0.456318	0.96675	gene:Solyc09g007290.2,gene:Solyc01g087240.2,gene:Solyc02g069100.2,gene:Solyc04g048900.2,gene:Solyc03g118040.2	Solyc09g007290.2,Solyc01g087240.2,Solyc02g069100.2,Solyc04g048900.2,Solyc03g118040.2
ko04912	GnRH signaling pathway	2/312	35/7048	0.463075	0.96675	gene:Solyc06g068090.2,gene:Solyc01g105630.2	Solyc06g068090.2,Solyc01g105630.2
ko04141	Protein processing in endoplasmic reticulum	12/312	257/7048	0.467373	0.96675	gene:Solyc09g009180.2,gene:Solyc07g047970.2,gene:Solyc02g082470.2,gene:Solyc01g097440.2,gene:Solyc02g063130.2,gene:Solyc03g007470.2,gene:Solyc01g067120.2,gene:Solyc02g085840.2,gene:Solyc04g048900.2,gene:Solyc03g118040.2,gene:Solyc05g056130.2,gene:Solyc05g015220.2	Solyc09g009180.2,Solyc07g047970.2,Solyc02g082470.2,Solyc01g097440.2,Solyc02g063130.2,Solyc03g007470.2,Solyc01g067120.2,Solyc02g085840.2,Solyc04g048900.2,Solyc03g118040.2,Solyc05g056130.2,Solyc05g015220.2
ko04970	Salivary secretion	1/312	14/7048	0.469792	0.96675	gene:Solyc01g105630.2	Solyc01g105630.2
ko00562	Inositol phosphate metabolism	4/312	80/7048	0.475527	0.96675	gene:Solyc11g005910.1,gene:Solyc01g107750.2,gene:Solyc11g006570.1,gene:Solyc09g020190.2	Solyc11g005910.1,Solyc01g107750.2,Solyc11g006570.1,Solyc09g020190.2
ko00230	Purine metabolism	5/312	104/7048	0.490848	0.96675	gene:Solyc03g063600.2,gene:Solyc03g121730.2,gene:Solyc06g065270.2,gene:Solyc09g098580.2,gene:Solyc11g065920.1	Solyc03g063600.2,Solyc03g121730.2,Solyc06g065270.2,Solyc09g098580.2,Solyc11g065920.1
ko00920	Sulfur metabolism	2/312	37/7048	0.492336	0.96675	gene:Solyc08g014340.2,gene:Solyc07g066580.2	Solyc08g014340.2,Solyc07g066580.2
ko04727	GABAergic synapse	2/312	37/7048	0.492336	0.96675	gene:Solyc03g013440.2,gene:Solyc04g025530.2	Solyc03g013440.2,Solyc04g025530.2
ko00905	Brassinosteroid biosynthesis	1/312	15/7048	0.49331	0.96675	gene:Solyc02g089160.2	Solyc02g089160.2
ko00620	Pyruvate metabolism	6/312	128/7048	0.502872	0.96675	gene:Solyc09g075450.2,gene:Solyc04g015100.2,gene:Solyc05g050120.2,gene:Solyc04g076880.2,gene:Solyc08g013860.2,gene:Solyc12g007310.1	Solyc09g075450.2,Solyc04g015100.2,Solyc05g050120.2,Solyc04g076880.2,Solyc08g013860.2,Solyc12g007310.1
ko04070	Phosphatidylinositol signaling system	4/312	83/7048	0.504459	0.96675	gene:Solyc11g005910.1,gene:Solyc01g107750.2,gene:Solyc06g009270.2,gene:Solyc01g105630.2	Solyc11g005910.1,Solyc01g107750.2,Solyc06g009270.2,Solyc01g105630.2
ko00052	Galactose metabolism	3/312	61/7048	0.51106	0.96675	gene:Solyc03g083910.2,gene:Solyc03g093520.2,gene:Solyc06g062660.2	Solyc03g083910.2,Solyc03g093520.2,Solyc06g062660.2
ko03050	Proteasome	3/312	61/7048	0.51106	0.96675	gene:Solyc04g009410.2,gene:Solyc10g081130.1,gene:Solyc10g008170.2	Solyc04g009410.2,Solyc10g081130.1,Solyc10g008170.2
ko00750	Vitamin B6 metabolism	1/312	16/7048	0.515788	0.96675	gene:Solyc11g069290.1	Solyc11g069290.1
ko00220	Arginine biosynthesis	2/312	39/7048	0.520572	0.96675	gene:Solyc10g078550.1,gene:Solyc03g043950.2	Solyc10g078550.1,Solyc03g043950.2
ko00020	Citrate cycle (TCA cycle)	3/312	62/7048	0.52209	0.96675	gene:Solyc01g073740.2,gene:Solyc09g075450.2,gene:Solyc04g076880.2	Solyc01g073740.2,Solyc09g075450.2,Solyc04g076880.2
ko04114	Oocyte meiosis	6/312	131/7048	0.525737	0.96675	gene:Solyc02g062680.2,gene:Solyc01g067120.2,gene:Solyc06g073780.2,gene:Solyc11g010200.1,gene:Solyc12g095860.1,gene:Solyc01g105630.2	Solyc02g062680.2,Solyc01g067120.2,Solyc06g073780.2,Solyc11g010200.1,Solyc12g095860.1,Solyc01g105630.2
ko00720	Carbon fixation pathways in prokaryotes	2/312	40/7048	0.534293	0.96675	gene:Solyc09g075450.2,gene:Solyc04g015100.2	Solyc09g075450.2,Solyc04g015100.2
ko04330	Notch signaling pathway	1/312	17/7048	0.537271	0.96675	gene:Solyc09g091440.2	Solyc09g091440.2
ko04657	IL-17 signaling pathway	1/312	17/7048	0.537271	0.96675	gene:Solyc03g082380.2	Solyc03g082380.2
ko04750	Inflammatory mediator regulation of TRP channels	1/312	17/7048	0.537271	0.96675	gene:Solyc01g105630.2	Solyc01g105630.2
ko04016	MAPK signaling pathway - plant	10/312	227/7048	0.553226	0.980357	gene:Solyc08g061610.2,gene:Solyc02g090390.2,gene:Solyc12g094620.1,gene:Solyc04g074500.2,gene:Solyc02g082960.2,gene:Solyc10g047140.1,gene:Solyc10g085570.1,gene:Solyc01g108280.2,gene:Solyc08g081690.2,gene:Solyc01g105630.2	Solyc08g061610.2,Solyc02g090390.2,Solyc12g094620.1,Solyc04g074500.2,Solyc02g082960.2,Solyc10g047140.1,Solyc10g085570.1,Solyc01g108280.2,Solyc08g081690.2,Solyc01g105630.2
ko00450	Selenocompound metabolism	1/312	18/7048	0.557805	0.980357	gene:Solyc05g055000.2	Solyc05g055000.2
ko03022	Basal transcription factors	2/312	43/7048	0.573819	0.980357	gene:Solyc06g065700.2,gene:Solyc10g079360.1	Solyc06g065700.2,Solyc10g079360.1
ko00030	Pentose phosphate pathway	3/312	67/7048	0.575119	0.980357	gene:Solyc07g045540.2,gene:Solyc03g093520.2,gene:Solyc05g012110.2	Solyc07g045540.2,Solyc03g093520.2,Solyc05g012110.2
ko04270	Vascular smooth muscle contraction	1/312	19/7048	0.57743	0.980357	gene:Solyc01g105630.2	Solyc01g105630.2
ko04916	Melanogenesis	1/312	19/7048	0.57743	0.980357	gene:Solyc01g105630.2	Solyc01g105630.2
ko04918	Thyroid hormone synthesis	1/312	19/7048	0.57743	0.980357	gene:Solyc03g118040.2	Solyc03g118040.2
ko04920	Adipocytokine signaling pathway	2/312	44/7048	0.586442	0.987691	gene:Solyc03g118070.2,gene:Solyc01g079240.2	Solyc03g118070.2,Solyc01g079240.2
ko00430	Taurine and hypotaurine metabolism	1/312	20/7048	0.596187	0.988044	gene:Solyc04g025530.2	Solyc04g025530.2
ko00960	Tropane, piperidine and pyridine alkaloid biosynthesis	2/312	45/7048	0.598786	0.988044	gene:Solyc04g007400.2,gene:Solyc03g096660.1	Solyc04g007400.2,Solyc03g096660.1
ko04145	Phagosome	4/312	94/7048	0.603735	0.988044	gene:Solyc02g069370.2,gene:Solyc04g048900.2,gene:Solyc03g118040.2,gene:Solyc03g122090.2	Solyc02g069370.2,Solyc04g048900.2,Solyc03g118040.2,Solyc03g122090.2
ko04361	Axon regeneration	2/312	46/7048	0.610853	0.988044	gene:Solyc01g107750.2,gene:Solyc06g009270.2	Solyc01g107750.2,Solyc06g009270.2
ko00061	Fatty acid biosynthesis	3/312	71/7048	0.61481	0.988044	gene:Solyc01g079240.2,gene:Solyc03g111060.2,gene:Solyc01g006980.2	Solyc01g079240.2,Solyc03g111060.2,Solyc01g006980.2
ko04150	mTOR signaling pathway	3/312	71/7048	0.61481	0.988044	gene:Solyc09g011320.2,gene:Solyc01g080350.2,gene:Solyc01g107750.2	Solyc09g011320.2,Solyc01g080350.2,Solyc01g107750.2
ko04261	Adrenergic signaling in cardiomyocytes	2/312	47/7048	0.622641	0.988386	gene:Solyc05g054980.2,gene:Solyc01g105630.2	Solyc05g054980.2,Solyc01g105630.2
ko00780	Biotin metabolism	1/312	22/7048	0.631247	0.988386	gene:Solyc03g111060.2	Solyc03g111060.2
ko04110	Cell cycle	7/312	172/7048	0.644801	0.988386	gene:Solyc09g091440.2,gene:Solyc02g062680.2,gene:Solyc01g067120.2,gene:Solyc06g073780.2,gene:Solyc11g010200.1,gene:Solyc12g095860.1,gene:Solyc06g043150.2	Solyc09g091440.2,Solyc02g062680.2,Solyc01g067120.2,Solyc06g073780.2,Solyc11g010200.1,Solyc12g095860.1,Solyc06g043150.2
ko03320	PPAR signaling pathway	2/312	49/7048	0.645388	0.988386	gene:Solyc01g079240.2,gene:Solyc05g050120.2	Solyc01g079240.2,Solyc05g050120.2
ko04371	Apelin signaling pathway	2/312	51/7048	0.66704	0.988386	gene:Solyc03g118070.2,gene:Solyc01g105630.2	Solyc03g118070.2,Solyc01g105630.2
ko04151	PI3K-Akt signaling pathway	4/312	103/7048	0.67538	0.988386	gene:Solyc05g054980.2,gene:Solyc01g107750.2,gene:Solyc11g010200.1,gene:Solyc12g095860.1	Solyc05g054980.2,Solyc01g107750.2,Solyc11g010200.1,Solyc12g095860.1
ko04728	Dopaminergic synapse	2/312	52/7048	0.677461	0.988386	gene:Solyc05g054980.2,gene:Solyc01g105630.2	Solyc05g054980.2,Solyc01g105630.2
ko04625	C-type lectin receptor signaling pathway	1/312	25/7048	0.678229	0.988386	gene:Solyc01g105630.2	Solyc01g105630.2
ko04111	Cell cycle - yeast	5/312	129/7048	0.682324	0.988386	gene:Solyc02g062680.2,gene:Solyc01g067120.2,gene:Solyc06g073780.2,gene:Solyc06g043150.2,gene:Solyc02g067290.2	Solyc02g062680.2,Solyc01g067120.2,Solyc06g073780.2,Solyc06g043150.2,Solyc02g067290.2
ko04144	Endocytosis	9/312	228/7048	0.686607	0.988386	gene:Solyc02g069370.2,gene:Solyc08g076130.2,gene:Solyc06g068090.2,gene:Solyc10g086350.1,gene:Solyc11g006500.1,gene:Solyc03g006610.2,gene:Solyc12g089340.1,gene:Solyc11g067230.1,gene:Solyc02g080270.2	Solyc02g069370.2,Solyc08g076130.2,Solyc06g068090.2,Solyc10g086350.1,Solyc11g006500.1,Solyc03g006610.2,Solyc12g089340.1,Solyc11g067230.1,Solyc02g080270.2
ko04015	Rap1 signaling pathway	1/312	26/7048	0.692524	0.988386	gene:Solyc01g105630.2	Solyc01g105630.2
ko04928	Parathyroid hormone synthesis, secretion and action	1/312	26/7048	0.692524	0.988386	gene:Solyc06g068090.2	Solyc06g068090.2
ko00240	Pyrimidine metabolism	3/312	81/7048	0.702717	0.988386	gene:Solyc01g056850.2,gene:Solyc03g121730.2,gene:Solyc01g079650.2	Solyc01g056850.2,Solyc03g121730.2,Solyc01g079650.2
ko00340	Histidine metabolism	1/312	27/7048	0.706186	0.988386	gene:Solyc10g005930.1	Solyc10g005930.1
ko04921	Oxytocin signaling pathway	2/312	57/7048	0.725632	0.988386	gene:Solyc03g118070.2,gene:Solyc01g105630.2	Solyc03g118070.2,Solyc01g105630.2
ko04071	Sphingolipid signaling pathway	3/312	84/7048	0.725909	0.988386	gene:Solyc05g054980.2,gene:Solyc01g107750.2,gene:Solyc06g068090.2	Solyc05g054980.2,Solyc01g107750.2,Solyc06g068090.2
ko03250	Viral life cycle - HIV-1	1/312	29/7048	0.731721	0.988386	gene:Solyc11g067230.1	Solyc11g067230.1
ko04216	Ferroptosis	1/312	29/7048	0.731721	0.988386	gene:Solyc01g079240.2	Solyc01g079240.2
ko04024	cAMP signaling pathway	2/312	59/7048	0.743133	0.988386	gene:Solyc06g068090.2,gene:Solyc01g105630.2	Solyc06g068090.2,Solyc01g105630.2
ko01040	Biosynthesis of unsaturated fatty acids	1/312	30/7048	0.743646	0.988386	gene:Solyc11g073130.1	Solyc11g073130.1
ko00310	Lysine degradation	2/312	60/7048	0.75152	0.988386	gene:Solyc07g017610.2,gene:Solyc04g015100.2	Solyc07g017610.2,Solyc04g015100.2
ko00350	Tyrosine metabolism	2/312	60/7048	0.75152	0.988386	gene:Solyc12g014100.1,gene:Solyc01g102660.2	Solyc12g014100.1,Solyc01g102660.2
ko04710	Circadian rhythm	2/312	60/7048	0.75152	0.988386	gene:Solyc01g067120.2,gene:Solyc03g118070.2	Solyc01g067120.2,Solyc03g118070.2
ko00561	Glycerolipid metabolism	3/312	88/7048	0.754608	0.988386	gene:Solyc03g098020.2,gene:Solyc06g009270.2,gene:Solyc03g120430.2	Solyc03g098020.2,Solyc06g009270.2,Solyc03g120430.2
ko04722	Neurotrophin signaling pathway	3/312	88/7048	0.754608	0.988386	gene:Solyc11g010200.1,gene:Solyc01g105630.2,gene:Solyc02g090110.2	Solyc11g010200.1,Solyc01g105630.2,Solyc02g090110.2
ko00591	Linoleic acid metabolism	1/312	31/7048	0.755043	0.988386	gene:Solyc08g029000.2	Solyc08g029000.2
ko03420	Nucleotide excision repair	4/312	117/7048	0.768023	0.988386	gene:Solyc02g063130.2,gene:Solyc03g031690.2,gene:Solyc02g085840.2,gene:Solyc06g073870.2	Solyc02g063130.2,Solyc03g031690.2,Solyc02g085840.2,Solyc06g073870.2
ko04723	Retrograde endocannabinoid signaling	3/312	92/7048	0.780846	0.988386	gene:Solyc08g080240.2,gene:Solyc03g013440.2,gene:Solyc03g098020.2	Solyc08g080240.2,Solyc03g013440.2,Solyc03g098020.2
ko00380	Tryptophan metabolism	2/312	64/7048	0.782752	0.988386	gene:Solyc12g094620.1,gene:Solyc04g015100.2	Solyc12g094620.1,Solyc04g015100.2
ko04915	Estrogen signaling pathway	1/312	34/7048	0.78629	0.988386	gene:Solyc01g105630.2	Solyc01g105630.2
ko04072	Phospholipase D signaling pathway	2/312	66/7048	0.79704	0.988386	gene:Solyc06g009270.2,gene:Solyc06g068090.2	Solyc06g009270.2,Solyc06g068090.2
ko04350	TGF-beta signaling pathway	2/312	67/7048	0.803869	0.988386	gene:Solyc09g091440.2,gene:Solyc01g067120.2	Solyc09g091440.2,Solyc01g067120.2
ko04613	Neutrophil extracellular trap formation	1/312	36/7048	0.804882	0.988386	gene:Solyc09g091440.2	Solyc09g091440.2
ko00480	Glutathione metabolism	4/312	124/7048	0.805945	0.988386	gene:Solyc04g050560.2,gene:Solyc07g045540.2,gene:Solyc06g005160.2,gene:Solyc08g059760.2	Solyc04g050560.2,Solyc07g045540.2,Solyc06g005160.2,Solyc08g059760.2
ko00071	Fatty acid degradation	2/312	68/7048	0.810493	0.988386	gene:Solyc04g015100.2,gene:Solyc01g079240.2	Solyc04g015100.2,Solyc01g079240.2
ko04720	Long-term potentiation	1/312	38/7048	0.82186	0.988386	gene:Solyc01g105630.2	Solyc01g105630.2
ko04340	Hedgehog signaling pathway	1/312	39/7048	0.829789	0.988386	gene:Solyc01g067120.2	Solyc01g067120.2
ko04962	Vasopressin-regulated water reabsorption	1/312	39/7048	0.829789	0.988386	gene:Solyc02g069370.2	Solyc02g069370.2
ko00410	beta-Alanine metabolism	2/312	72/7048	0.835038	0.988386	gene:Solyc01g090700.2,gene:Solyc04g025530.2	Solyc01g090700.2,Solyc04g025530.2
ko00062	Fatty acid elongation	1/312	40/7048	0.837366	0.988386	gene:Solyc11g073130.1	Solyc11g073130.1
ko03020	RNA polymerase	3/312	104/7048	0.845988	0.988386	gene:Solyc03g031690.2,gene:Solyc06g073870.2,gene:Solyc06g036000.2	Solyc03g031690.2,Solyc06g073870.2,Solyc06g036000.2
ko04310	Wnt signaling pathway	4/312	135/7048	0.855238	0.988386	gene:Solyc02g092640.2,gene:Solyc06g061000.2,gene:Solyc05g050680.2,gene:Solyc01g067120.2	Solyc02g092640.2,Solyc06g061000.2,Solyc05g050680.2,Solyc01g067120.2
ko04390	Hippo signaling pathway	1/312	44/7048	0.864456	0.988386	gene:Solyc11g010200.1	Solyc11g010200.1
ko04391	Hippo signaling pathway - fly	1/312	44/7048	0.864456	0.988386	gene:Solyc11g010200.1	Solyc11g010200.1
ko04724	Glutamatergic synapse	1/312	44/7048	0.864456	0.988386	gene:Solyc06g068090.2	Solyc06g068090.2
ko04972	Pancreatic secretion	1/312	44/7048	0.864456	0.988386	gene:Solyc10g086350.1	Solyc10g086350.1
ko04510	Focal adhesion	1/312	45/7048	0.870494	0.988386	gene:Solyc01g107750.2	Solyc01g107750.2
ko04013	MAPK signaling pathway - fly	2/312	80/7048	0.875707	0.988386	gene:Solyc03g007470.2,gene:Solyc06g048410.2	Solyc03g007470.2,Solyc06g048410.2
ko00051	Fructose and mannose metabolism	2/312	81/7048	0.880086	0.988386	gene:Solyc03g093520.2,gene:Solyc06g082150.2	Solyc03g093520.2,Solyc06g082150.2
ko00785	Lipoic acid metabolism	1/312	47/7048	0.881777	0.988386	gene:Solyc04g079750.2	Solyc04g079750.2
ko00130	Ubiquinone and other terpenoid-quinone biosynthesis	1/312	49/7048	0.89208	0.988386	gene:Solyc11g069050.1	Solyc11g069050.1
ko04660	T cell receptor signaling pathway	1/312	49/7048	0.89208	0.988386	gene:Solyc05g054980.2	Solyc05g054980.2
ko04721	Synaptic vesicle cycle	2/312	84/7048	0.892385	0.988386	gene:Solyc08g079520.2,gene:Solyc03g013440.2	Solyc08g079520.2,Solyc03g013440.2
ko04530	Tight junction	2/312	85/7048	0.896218	0.988386	gene:Solyc10g086350.1,gene:Solyc03g118070.2	Solyc10g086350.1,Solyc03g118070.2
ko00270	Cysteine and methionine metabolism	3/312	117/7048	0.896979	0.988386	gene:Solyc08g014340.2,gene:Solyc07g066580.2,gene:Solyc10g007050.2	Solyc08g014340.2,Solyc07g066580.2,Solyc10g007050.2
ko00770	Pantothenate and CoA biosynthesis	1/312	52/7048	0.905881	0.988386	gene:Solyc09g009960.2	Solyc09g009960.2
ko04620	Toll-like receptor signaling pathway	1/312	52/7048	0.905881	0.988386	gene:Solyc02g090110.2	Solyc02g090110.2
ko04113	Meiosis - yeast	2/312	88/7048	0.906969	0.988386	gene:Solyc02g062680.2,gene:Solyc06g073780.2	Solyc02g062680.2,Solyc06g073780.2
ko03410	Base excision repair	1/312	53/7048	0.910078	0.988386	gene:Solyc06g073400.2	Solyc06g073400.2
ko04020	Calcium signaling pathway	1/312	53/7048	0.910078	0.988386	gene:Solyc01g105630.2	Solyc01g105630.2
ko03460	Fanconi anemia pathway	2/312	91/7048	0.916674	0.988386	gene:Solyc01g034150.2,gene:Solyc04g045660.2	Solyc01g034150.2,Solyc04g045660.2
ko04010	MAPK signaling pathway	2/312	91/7048	0.916674	0.988386	gene:Solyc02g082230.2,gene:Solyc02g090110.2	Solyc02g082230.2,Solyc02g090110.2
ko04022	cGMP-PKG signaling pathway	1/312	56/7048	0.921584	0.988386	gene:Solyc01g105630.2	Solyc01g105630.2
ko04341	Hedgehog signaling pathway - fly	1/312	56/7048	0.921584	0.988386	gene:Solyc01g067120.2	Solyc01g067120.2
ko04910	Insulin signaling pathway	2/312	101/7048	0.942593	0.988386	gene:Solyc03g118070.2,gene:Solyc01g105630.2	Solyc03g118070.2,Solyc01g105630.2
ko04626	Plant-pathogen interaction	7/312	257/7048	0.942995	0.988386	gene:Solyc10g047140.1,gene:Solyc10g079890.1,gene:Solyc07g047960.2,gene:Solyc05g053230.2,gene:Solyc08g081690.2,gene:Solyc01g105630.2,gene:Solyc04g049160.2	Solyc10g047140.1,Solyc10g079890.1,Solyc07g047960.2,Solyc05g053230.2,Solyc08g081690.2,Solyc01g105630.2,Solyc04g049160.2
ko00640	Propanoate metabolism	1/312	66/7048	0.950338	0.988386	gene:Solyc01g090700.2	Solyc01g090700.2
ko00983	Drug metabolism - other enzymes	2/312	111/7048	0.960739	0.988386	gene:Solyc04g050560.2,gene:Solyc11g065920.1	Solyc04g050560.2,Solyc11g065920.1
ko00330	Arginine and proline metabolism	1/312	73/7048	0.963943	0.988386	gene:Solyc08g048450.2	Solyc08g048450.2
ko00520	Amino sugar and nucleotide sugar metabolism	4/312	184/7048	0.966222	0.988386	gene:Solyc01g097340.2,gene:Solyc02g082960.2,gene:Solyc10g081440.1,gene:Solyc02g069580.2	Solyc01g097340.2,Solyc02g082960.2,Solyc10g081440.1,Solyc02g069580.2
ko04666	Fc gamma R-mediated phagocytosis	1/312	75/7048	0.967097	0.988386	gene:Solyc06g068090.2	Solyc06g068090.2
ko03440	Homologous recombination	2/312	116/7048	0.967611	0.988386	gene:Solyc02g081520.2,gene:Solyc09g009340.1	Solyc02g081520.2,Solyc09g009340.1
ko04075	Plant hormone signal transduction	10/312	381/7048	0.977341	0.988386	gene:Solyc07g043580.2,gene:Solyc02g090390.2,gene:Solyc01g080540.2,gene:Solyc04g074500.2,gene:Solyc06g084410.2,gene:Solyc07g005140.2,gene:Solyc10g047140.1,gene:Solyc10g085570.1,gene:Solyc11g064950.1,gene:Solyc01g108280.2	Solyc07g043580.2,Solyc02g090390.2,Solyc01g080540.2,Solyc04g074500.2,Solyc06g084410.2,Solyc07g005140.2,Solyc10g047140.1,Solyc10g085570.1,Solyc11g064950.1,Solyc01g108280.2
ko00980	Metabolism of xenobiotics by cytochrome P450	1/312	84/7048	0.978212	0.988386	gene:Solyc04g050560.2	Solyc04g050560.2
ko00982	Drug metabolism - cytochrome P450	1/312	88/7048	0.981863	0.988386	gene:Solyc04g050560.2	Solyc04g050560.2
ko04714	Thermogenesis	4/312	206/7048	0.983486	0.988386	gene:Solyc08g080240.2,gene:Solyc03g098020.2,gene:Solyc03g118070.2,gene:Solyc01g079240.2	Solyc08g080240.2,Solyc03g098020.2,Solyc03g118070.2,Solyc01g079240.2
ko03010	Ribosome	11/312	446/7048	0.9908	0.988386	gene:Solyc10g007980.2,gene:Solyc02g070310.2,gene:Solyc01g010540.2,gene:Solyc02g070570.2,gene:Solyc01g088460.2,gene:Solyc01g097870.2,gene:Solyc06g071880.2,gene:Solyc03g111230.2,gene:Solyc05g008010.2,gene:Solyc06g066660.2,gene:Solyc10g038060.1	Solyc10g007980.2,Solyc02g070310.2,Solyc01g010540.2,Solyc02g070570.2,Solyc01g088460.2,Solyc01g097870.2,Solyc06g071880.2,Solyc03g111230.2,Solyc05g008010.2,Solyc06g066660.2,Solyc10g038060.1
ko00040	Pentose and glucuronate interconversions	2/312	148/7048	0.990842	0.988386	gene:Solyc04g077030.2,gene:Solyc03g116580.2	Solyc04g077030.2,Solyc03g116580.2
ko02020	Two-component system	1/312	107/7048	0.992421	0.988386	gene:Solyc04g015100.2	Solyc04g015100.2
ko00195	Photosynthesis	2/312	179/7048	0.997416	0.988386	gene:Solyc07g044860.2,gene:Solyc07g066310.2	Solyc07g044860.2,Solyc07g066310.2
ko00940	Phenylpropanoid biosynthesis	1/312	208/7048	0.99993	0.988386	gene:Solyc11g069050.1	Solyc11g069050.1
ko00190	Oxidative phosphorylation	1/312	319/7048	1	0.988386	gene:Solyc08g080240.2	Solyc08g080240.2
