# Supplementary material for: A Ralstonia solanacearum Effector Targets Splicing Factor SR34a to Reprogram Alternative Splicing and Regulate Plant Immunity
Source: Plants (Basel). 2025 Feb 10;14(4):534. doi: 10.3390/plants14040534 (PMC11859261; doi:10.3390/plants14040534)
Supplement: Supplementary file 1 [file plants-14-00534-s001.zip › Table S7 The sequences of seven subcellular nuclear localization type III secretion system effectors and the Sequences of 15 Splicing Factors..xls]

## Sheet: effector sequence
	Gene name	cDNA Sequence	Length	Vector
RSp0876	RipAB	ATGAGCCACAGCAAAATCAAGGCTGGCGGACACGGCAGCAGCGGGATCGGCAACGATTTCACGCCGGCGAAGACGCCCGCCCCGGCCACCCCGGCTCCGCAGTCGCAGCAGGTCAACGACCTGCTCGGCCGCGGCGTCGGCAACGCGCTGAACAAGAGCAACCTCGGTTCGGACTCGCAGACCTGGACCCCGGGCAGCACGATGGTCTCGCTCAAGTCGCGCTCGTCGTCGAGCCACAAGCCCGACACGGGCGGCGATACGAAGCCGGACTCGACATCCGGCGGCAAACGCAAGCGCGACGACGAAACCGATCCGAACGCGGAAACCGAAGGCGGCAAGAAGAAAAAGAAGCGCGACGATGAGAACGATTCCAGCCAGGCCGGCGGCGCCGGCAGCTCG…	174 nt	pDT7-GFP
RSc0868	RipP2	ATGAAGGTCAGTAGCGCAAACGCAGGCGTACCCGCCAGTTCGGCAGACAACACTAGCGCGCGCCCCTCGCAGACGAATGCGGACACAACCCCATTGGGCCGCCGCCGCAGGGCACCGGATGATGCACCGGGCAGCCCTCCTGCGCGCAGACAGCGGCAAGACTCTCCAGAAGACTCCGCGCAAACCATGTTCCGCCGAGCTGGCATGACTTCGCTGCCGCCATCCCCGGCTACTTCTGAACATGTGCCACTCCTAGACAATCGGCCGACGCTCGAACGGATGGGTGTGGATCATCCTTTGCCGGGGCGCACGTGGTACGAGACCGGGCACACCACTGCATCGCTTGCTGATCGAACTTCCACCGCATCTGCGGCCCAGGTGGCCAGCTCGTCACGGAGT…	489 nt	pDT7-GFP
RSp1130	RipN	ATGGATGCAGGCCGACTCCCCCCATCGTTTGTACCGCCCGCAACGCTATCCCCCGATGCCACCGCCGGCGACCACACCATCCAGACGCAGAACGAGCCACCGCGCTCTCCGAGAAAGCGCGCCTCGGACGTGACCAGCAACCTGCCGCGCCCGGCACGCCAGCCATCCGCTGAGCCGCTCGAACCGGCCTCACCTGGCCAGGCGCCCTCCGGCTTCCGGACCGTGCCGCTGCCGGCGTCGACATCCTCGACCGTCACTCAAACCGAAGCCATCCAGCCCGCGCCGGCCCGCATCGACCCGCCCCTCCTGCAGCAGAGCATGGCGGCATGGCTTCCCGCCGATGTCTACGACAACGCGCGCTTCACCGCCCGCTCGATCCGGGAATATGCGCAGGAGCAA…	474 nt	pDT7-GFP
RSp0875	RipAC	ATGCCTATCCTTCCACGCCTATTCCATCGAACATCGCGCACGTCGTCCGCCGACACGCAACGCGACGCCAGGACACCGCCGAACGCCTCGCCGCTGCATGGAGAACCGGGACGGACCCCGCGCTCAAGAGGGGAGCTTGGCCGCAACCTGCGTCTGCGCAGCAACGCGCAGACGAGCGGCACCCCTGGCACTCCGGCACGCCCCCAGATCCGCGCCTCGGCGTCGCGCACCGCACCGAGCACCCCACAGCACCCGCAGGGAACCGAAGGCACTCGCACGGTTCCGAACAGCCCGTTGCACAACGATGCTCGCGTGTTCAGAGAACGCGCAGACCACACCGGGTTGTCGGCCTGGCGCACCGAGATGCTGACCCGGTTTATCGAACACAGCCGCAAACAC…	984 nt	pDT7-GFP
RSp0822	RipAF1	ATGGGTTTGCCACGGATCCCCTCAATCTTCAGGCCTTCGTCTACCGCGTCGCCGGACGCCCGCCGAACCGATCCCGAGCACACCCCGCCGCATGCGCCGCCGCGTCGGCCGAAAAATCGCGGGCTCGGCGCGCTACTGGATTTACCGCGTCTCGTGCGCGGCAGAAGGGACGGGGCTTCCACGTCGATGGATGGGCCGGCCATCGGCGCGCCGCCGGCCTCGCCGCCCGCGGGCTTCAAGCTGCCCCGGCAGAACGCGCTCAATGCCGAGGGCATCTGCGCGCTCGAGCGGCAGTTCCCGCCCCCTTCGTCGGGCCCCTCGTCGGGCCCCTTATTGCGGCCATCGCCATCGGGACAGGCGTCCGCGTCGAATCCGCTCCCGGTCCGCACGCTGGCGGAG…	350 nt	pDT7-GFP
RSc0826	RipP1	ATGAAAAGACTATTCAGAGCATTGGGCGTCAGTCAACCGACTAGGACGTATACACCCACAACGGACACAACCTCCCCTGCAGCCGCAACGCCGGAGAGTTCACGCAATTCGTCCCCGGAGAGCTCGCGAAGCCCGTCCCCGGTCCGTTCTCGCTCCCGCAATCATCCTGACCTGAGCGACTTGCCGAGTCGGCCTCGAAGGAAAGCTGAAATGCTGGCTGAGTCAATCCAGAGCGCACGCGATAGAGGGGTGGATCCCGAGTTCATTTCGTACGCGGAGACAACGCTGCACAACCTCGCGAGTCATACTCAGCCGTCCGTCATGGAAACAAATCTGGACATCCGGCACCTCGACACCATCGTGCAGTCCTACCGGTACAACAACCTGAACCTTCAGGCG…	368 nt	pDT7-GFP
RSp0877	RipX	ATGTCAGTCGGAAACATCCAGAGCCCGTCGAACCTCCCGGGTCTGCAGAACCTGAACCTCAACACCAACACCAACAGCCAGCAATCGGGCCAGTCCGTGCAAGACCTGATCAAGCAGGTCGAGAAGGACATCCTCAACATCATCGCAGCCCTCGTGCAGAAGGCCGCACAGTCGGCGGGCGGCAACACCGGTAACACCGGCAACGCGCCGGCGAAGGACGGCAATGCCAACGCGGGCGCCAACGACCCGAGCAAGAACGACCCGAGCAAGAGCCAGGGTCCGCAGTCGGCCAACAAGACCGGCAACGTCGACGACGCCAACAACCAGGATCCGATGCAAGCGCTGATGCAGCTGCTGGAAGACCTGGTGAAGCTGCTGAAGGCGGCCCTGCACATGCAG…	344 nt	pDT7-GFP

## Sheet: splicing fators sequence
ITAG gene ID	NCBI Gene ID	Gene Name	CDS sequence
Solyc02g085420.4.1	XM_004232346.4	U1-70K	ATGGGAGACTTCAACGATGCCTTCATGCGGAACAACCCTAACGTTCAGGCCCGTGCAAAGGCCCAGAATCGCGCTAATGTCATGCAACTCAAGCTGATTGGTCAAAGTCATCCAACTGGGTTGACTGCTAATCTTCTGAAGTTGTTTGAGCCCCGACCACCTTTGGAGTACAAACCACCCCCTGAGAAGAGAAAATGCCCTTCATATACTGGGATGGCACAATTTGTTAGTAACTTCGCTCAACCTGGTGATCCAGAATATGCTCCACCAATCCCTGAGGTTGAAACCCCGACTGAACGAAGAGCTAGGATCCACAAGATACGGCTGGAGGAGGGTGCTAAAAAGGCTGCTGAGGAGCTTGAAAAATATGATCCTAGCAGCGACCCAAATGCTACCGGG…
Solyc10g083640.2.1	XM_010313944.3	U2AF35	ATGGCGGAGCATTTGGCTTCTATATTCGGTACAGAGAAAGACAGGGTGAATTGCCCTTTCTACTTTAAGATCGGAGCGTGTCGGCATGGTGACCGCTGTTCCAGGCTTCACACAAAGCCTAGCATCAGTCCCACGTTGGTTCTCTCTAACATGTACCAGCGTCCTGATATGATCACCCCTGGTGTTGACCCTCAAGGCCAGCCCCTTGACCCTCGCCAGATCCAGCGTCACTTCGAGGACTTCTATGAAGATTTATTTGAAGAGCTTAGCAAGTATGGAGAGATTGAAAACCTCAACATCTGTGACAATTTAGCTGACCACATGGTTGGTAATGTGTATGTCCAGTTCAGAGAGGAAGATCACGCTGCAAGTGCGCTTCAGAATCTTACAGGAAGATTT…
Solyc10g005590.5.1	XM_010328924.2	SR45	ATGGCGAAACCAGGTCGAGGCCGTGCGGCTTCACCGTCAGGCTCGTCTTCTCGTTCCCGGTCTCGTTCCCGTTCCCGGTCTCGCTCTTACACTCCTTCAAACTCTCGCTCCTCAAGTTCGCGTTCTCCATCTCGATCTAGATCCCGCTCCAGATCAATTTCTTCATCTTCCTCTGCTTCCCGGAGTGCAAGTTCTCGCAGCCCTAGTCGTCGCCCTCCATCTCAACGAAAAAGCCCTGCTGGAGTATCTAAGCGAGGCCGCTCGCCGCCACCACCACCAGAGTCTAAGAAAGCTTCTCCACCTCCAAGGAAAGTATCTCCTATACCTGAGTCGCGTGTAATTCATGTGGATCAACTCAGCAGGAATGTCAATGAAAACCATTTGAAAGAAATATTTGGT…
Solyc02g085570.4.1	XM_004232336.4	U2AF65c	ATGCAGGAATATGAAGGTAATGGAGAAGATATAGAGAATAATGGTTCTTCTCCTTACAGTGACTCCAAGTCTCAGCATACTTCTCGTGACCCCGAGAAAGAAAGGGGCTCATCAAGAAGCAGGGAGAAGGAGAGGGAGAAAGGGCGTGATAAAGACCGGGACAGGGACAGGAATAGAGATAGAGATAGAGACAGGGACAGAGGTAAGGAAAGGGACAAAGATAGGGATAGGGACAGAGAGAGGGAGAAGGACCGTGATCGTCATCACAGAGATCGTCATAGGGATCGGAGTGATAGGAGGGAGAGGATCAGAGATCGAGATGAAGATGATCTTCAGCGAACTCGAGATTACGATAGGCGAAGAGACAATGACAAAGATAGAGAGGACCGACAGAGACAC…
Solyc01g099810.3.1	XR_003248078.1	SR30	ATGGGTCGTCTAAGTCGGACTATCTACGTTGGAAATCTTCCTGGTGATATTCGGGAGAGAGAAGTAGAAGATTTGTTTTACAAGTATGGTCCCATTGTGGAAATTGATTTGAAAGTTCCACCTAGACCACCTGGTTATGCGTTCGTAGAGTTTGAAGATCCTCGTGATGCTGATGATGCCATTCGTGGGCGTGATGGCTATGACTTTGACGGGCATCGCTTGCGAGTTGAACTTGCACATGGTGGGCGAGGATCATCATCATATGATCGCCACAGTAGTTACAGTAGTGCGAGTCGCAGTGGACTTTCTAGGCGCTCTGACTATCGCGTACTGGTCTCTGGACTACCGTCTTCTGCCTCATGGCAAGACTTGAAGGATCATATGCGACGAGCTGGAGAT…
Solyc09g075090.1.1	XR_743292.3	SR34	ATGAGTCGGTCGAGTAGGACACTTTATGTTGGCAATCTTCCTGGTGATGTTCGTGAGCGTGAAGTGGAAGATCTCTTTTACAAGTATGGACCGATTGCACATATTGAGCTGAAAATTCCACCAAGACCCCCTGGTTATGCTTTTGTTGAGTTTGAAGAGGCTCGTGATGCTGAAGATGCTATTCGTGGTCGTGATGGCTATGATTTTGATGGGCACCGTCTGCGGGTTGAGCTTGCACATGGCGGGCGTGGTAACTCATCATCAAATGATCGTTATGGTGGTGGCGGTGGCGGCCGTGGTCAGCGTGGTGGAGGAGTGTCAAGACGTTCAGATTATCGAGTGTTAGTTACAGGATTACCCCATTCAGCATCGTGGCAGGATCTCAAGGATCACATGCGC…
Solyc03g082380.4.1	XM_010319755.3	SR34a	ATGAGTGGCCGCTTTTCACGCTCAATCTACGTTGGCAACCTACCAGCAGATATAAAGGAACTGGAAGTTGAAGATCTGTTCTACAAGTATGGTCGTATATTGGACATTGAGTTGAAGATTCCACCTCGCCCTCCTTGCTACTGTTTTGTGGAGTTTGAAAGTTCTCGAGATGCTGAAGATGCCATCAGGGGTAGGGATGGCTACAACTTTGATGGCTGTAGGCTGAGGGTTGAGCTTGCTCATGGAGGAAGAGGGCCATCATCTTCAAGTGATCGCAGAGGCAGTTATGGCAGCGGTGGCGGTGGAGGTGGAGGGCGCCATGGCATTTCTCGGCATTCTGATTACCGAGTTATTATTCGAGGTCTTCCATCTTCTGCTTCTTGGCAAGATTTGAAGGAT…
Solyc06g009060.4.1	XM_010323549.3	SR34b	ATGAGTCGTTCAAGTAGGACGATTTATGTTGGTAATCTTCCTGGTGATATTCGTGAGCGAGAAGTGGAGGATCTGTTCTACAAGTATGGCCCGATAGCACATATTGATCTGAAAATTCCACCAAGACCCCCAGGTTATGCTTTTGTTGAGTTTGAAGAGGCACGCGATGCTGAGGATGCTATTCGTGGGCGCGATGGCTATGAATTTGATGGGCATCGTTTGAGGGTTGAGCTTGCACATGGTGGGCGTGGTAACTCATCGTCAGATCGTTATAATAGTGGCAATAATAGTGGCCATAATGGTGGTCGTAATAATCACAAATTTGGAGCGCCCAAACGTACCGAGTATCGAGTTTTAGTTACCGGATTGCCCCATTCAGCATCCTGGCAGGATCTCAAG…
Solyc04g074040.3.1	XM_004237855.4	SC35	ATGTCTCACTTCGGTAGATCAGGCCCACCGGACATCAAAGACACCTACTCTCTGCTCGTTCTCAACGTTACTTTTCGTACCACTGCTGATGACTTGTTTCCTCTATTTGATAAGTATGGAAAAGTAGTCGATGTCTTTATCCCTAGAGACCGAAGGACTGGAGATTCTAGGGGTTTTGCATTTGTGCGCTACAAGTATCAGGATGAGGCTCAAAAAGCAGTGGAAAAGCTTGATGGAAGAGTTGTAGATGGTCGGGAAATCATGGTTCGATTTGCGAAGTACGGCCCTAATGCTGAGAGAATTGACAAAGGTAGAATTTTGGAGCCTGTACAAAGGCCAAAAGGGAGGTCAAGAAGCCGCAGTCCTAGACCAAGGCATCGTGATCATAGGGACAAGGAT…
Solyc01g105140.3.1	XM_010316793.3	SC35a	ATGTCGCACTTCGGGAGAACTGGCCCGCCGGACATCGCTGATACTTACTCTCTCCTCGTACTCAACATCACTTTCCGTACCTCGGCGGATGATCTCTTTCCTCTTTTCGACAAGTATGGGAAGGTTGTGGATATCTTCATTCCCCGGGACAGAAGGACCGGTGAGTCACGTGGGTTTGCGTTTGTTCGTTACAAGTATGCAGAGGAAGCACAAAAGGCTGTAGATAGGCTTGATGGAAGAGTGGTTGATGGACGGGAAATGGCTGTTCAATTCGCCAAATATGGGCCAAATGCAGAACGAATTCACCAAGGGAGGATCATTGAGAAAGTTCCTGGCTTCAAGGGAAGCTCAAGAAGCAGAAGCCCTCGTAGAAGATACCGTGATGACTATCATAGAGAT…
Solyc01g080660.3.1	XM_015205522.2	SCL28	ATGGGAAGGTACAGAAGCCGTAGTCGGAGCCTTAGCAGAAGTTACAGTCCCGTGAGACGTAAACGCCACGATGAACCACGTGACCGGCGCCGAGAACGTCGCTCTCCGGGACCTTCTGGCCTTCTCGTTCGTAATATCCCCCTTAGCGCCAGGCCAGAAGATCTTAGGGTCCCCTTTGAACGCTATGGTCCCATAAGAGATGTTTATCTTCCCAAGAATTATCACACTGGGGAACCACGAGGATTTGGCTTTGTGAAGTTCCGTTATGCCGAAGATGCAGCTGAAGCAAAAGCACACTTGAACAATACAGTTATTGGTGGACGTGATATTAGGATTGTTTTTGCTGAGGATAATCGAAAGACCCCTCGAGAAATGCGCAAGGTCTTAAGCACAAGTGGA…
Solyc01g005820.4.1	XM_004228615.4	SCL33	ATGAGGAGGAGAAGTTACAGCCCATCACCACCAAGAGGTTATGGCAGAAGAGGAAGGAGTCCAAGTCCCAGAGGTCGATATGCTGGTCATGGTAGAGATGGTCCGACTAGTCTTTTAGTTCGAAACCTTCGCCATGATTGTCGGCCAGAAGACCTCAGGAGGCCATTCGGGCAATTTGGCCCTGTGAAGGATATTTACTTGCCAAAGGACTACTACACTGGTGAACCACGAGGCTTTGGATTTGTCCAGTTTGTGGATCCTGCTGATGCTGCAGATGCTAAGTATCAGATGGATGGACAAGGTTTTCAAGGTCGGCAACTGACTGTGGTTTTTGCAGAGGAAAACAGGAAAAAACCTACTGAAATGAGATCTAGGGAACGCAGTGGAAGTCATAGGAGT…
Solyc01g096180.4.1	XM_004229956.4	RS31	ATGAGGCCTTTATTCGTGGGGAATATCGAGTATGATATACGTCAACCAGAACTGGAGCGATTGTTCTCCAAGTATGGAAGGATCGAGCGTCTTGACATGAAATCTGGCTTTGCGTTTGTCTACTTTGAGGATGAGCGTGATGCAGCTGATGCCATCCGTTGTCTTGATAACATGCCATTTGGGTATGACAAGCGCCGGTTATCAGTAGAATGGGCAAAGGGTGACCGTGTTCAACCTCGTGATGATTCCAAGGTTTCAGCAAACCAAAGACCAACAAGATCTTTGTTTGTCATTAATTTTGACCCTATTCGCACTAGGGTGCGTGACATAGAGAGGCATTTTGAACCGTATGGAAAGATCCTTAATGTTCGAATACGCCGAAATTTTGCGTTTGTGCAA…
Solyc03g026240.4.1	XM_026029800.1	RS31a	ATGAGGCCAATTTTCTGTGGTAACTTTGAGTTTGAAACCAGACAGCCTGAGCTGGAAAGGCTTTTCAAAAGATACGGGAAGGTTGATAGGGTGGATATGAAGTCTGGTTTTGCTTTTGTTTATATGGATGATGAAAGAGATGCAAAGGATGCTATTCAGGGGCTTGACCGAATAGAATTTGGCAGAAAGGGACGGAGGCTTCGTGTTGAGTGGTCTAAGGAAGAACGGAGCAGGAAGCCTGAGGGTTCTAAAAAATCTTCATCAAGCTTCAGAGTTTCCAAGACCTTGTTTGTCATAAATTTTGATCCATATAATACTAGGACAAGGGATCTGGAAAGGCACTTTGATCCATATGGAAAAATACTCAATATAAGGATCCGAAGAAATTTTGGATTTATT…
Solyc05g054920.5.1	XM_004239708.4	RS2Z32	ATGCCGCGGTATGATGACAGGTATGGTGGCACACGCCTATATGTTGGACATTTGTCTTCCCGGACGCGATCTCGAGACTTGGAGGACGTCTTTAGCAGATATGGGAGAGTACGTGATGTGGATATGAAGCGTGACTATGCTTTTGTGGAGTTTAGTGATCCTCGAGATGCCGATGATGCAAGATACGGCCTAAATGGGCGAGATGTTGATGGAAGTCGTGTTATCGTGGAGTTCGCCAAAGGGGTGCCTCGTGGTCCAGGTGGATCTCGAGAGTTTGGTGGCAGAGGTCCTCCTCCAGGTACTGGTCGTTGCTTTAATTGTGGAATTGATGGACATTGGGCTCGAGATTGTAAAGCTGGGGACTGGAAGAACAAGTGTTACCGCTGTGGAGACCGAGGT…
