# Supplementary material for: A Ralstonia solanacearum Effector Targets Splicing Factor SR34a to Reprogram Alternative Splicing and Regulate Plant Immunity
Source: Plants (Basel). 2025 Feb 10;14(4):534. doi: 10.3390/plants14040534 (PMC11859261; doi:10.3390/plants14040534)
Supplement: Supplementary file 1 [file plants-14-00534-s001.zip › TableS1 Statistics of alternative splicing events.xlsx]

## Sheet: AS_count
AS type	Count	Percentage
IR	10325	0.1732
ES	9841	0.165
A5SS	14439	0.2422
A3SS	24325	0.408
MXE	697	0.0117
