# Supplementary material for: A Ralstonia solanacearum Effector Targets Splicing Factor SR34a to Reprogram Alternative Splicing and Regulate Plant Immunity
Source: Plants (Basel). 2025 Feb 10;14(4):534. doi: 10.3390/plants14040534 (PMC11859261; doi:10.3390/plants14040534)
Supplement: Supplementary file 1 [file plants-14-00534-s001.zip › TableS2 Differentially Expressed Genes (DEGs) and Differentially Alternatively Spliced Genes (DASGs).xlsx]

## Sheet: B_vs_A.gene_DE.signi.addAnno
Gene id	MeanTPM (B)	MeanTPM (A)	log2FoldChange	pValue	qValue	result	GeneName	GeneDescription	GO	KEGG	KOG
gene:Solyc06g009710.2	0.027121	0.752348	-4.79392	0.000151327	0.000502362	down	Solyc06g009710.2	-	GO:0000981,GO:0000988,GO:0000989,GO:0001067,GO:0001076,GO:0001134,GO:0001135,GO:0003674,GO:0003676,GO:0003677,GO:0003700,GO:0005488,GO:0005575,GO:0005622,GO:0005623,GO:0005634,GO:0006355,GO:0006357,GO:0006950,GO:0006970,GO:0008150,GO:0008152,GO:0008285,GO:0009058,GO:0009314,GO:0009411,GO:0009416,GO:0009628,GO:0009651,GO:0009719,GO:0009723,GO:0009725,GO:0009733,GO:0009812,GO:0009813,GO:0009889,GO:…	-	KOG0048-Transcription factor, Myb superfamily[K]
gene:Solyc10g008510.1	0.0519837	0.43607	-3.06843	0.00424496	0.0104131	down	Solyc10g008510.1	-	GO:0003674,GO:0003676,GO:0003723,GO:0003824,GO:0004518,GO:0004519,GO:0005488,GO:0005575,GO:0005622,GO:0005623,GO:0006139,GO:0006725,GO:0006807,GO:0008150,GO:0008152,GO:0009451,GO:0009987,GO:0016070,GO:0016787,GO:0016788,GO:0034641,GO:0043170,GO:0043226,GO:0043227,GO:0043229,GO:0043231,GO:0043412,GO:0044237,GO:0044238,GO:0044424,GO:0044464,GO:0046483,GO:0071704,GO:0090304,GO:0090305,GO:0097159,GO:…	-	KOG4422-Uncharacterized conserved protein[S]
gene:Solyc06g006090.1	3.0125	23.3879	-2.95673	1.15686e-19	1.88439e-18	down	Solyc06g006090.1	-	-	-	-
gene:Solyc01g009040.2	1.61782	10.5438	-2.70427	2.06582e-15	2.47588e-14	down	Solyc01g009040.2	-	-	-	KOG0653-Cyclin B and related kinase-activating proteins[D]
gene:Solyc02g087890.2	66.0519	4.50031	3.8755	7.94474e-72	9.73689e-70	up	Solyc02g087890.2	-	-	-	-
gene:Solyc01g100600.2	1.19986	7.56354	-2.6562	3.54322e-06	1.52806e-05	down	Solyc01g100600.2	-	GO:0005575,GO:0005622,GO:0005623,GO:0005737,GO:0005768,GO:0010008,GO:0012505,GO:0016020,GO:0031090,GO:0031410,GO:0031982,GO:0043226,GO:0043227,GO:0043229,GO:0044422,GO:0044424,GO:0044433,GO:0044440,GO:0044444,GO:0044446,GO:0044464,GO:0097708,GO:0098588,GO:0098805	-	KOG0379-Kelch repeat-containing proteins[R]
gene:Solyc07g052240.2	1.91173	12.233	-2.67782	2.19545e-24	4.79575e-23	down	Solyc07g052240.2	-	-	-	KOG1263-Multicopper oxidases[Q]
gene:Solyc04g009440.2	257.053	40.5624	2.66385	3.30128e-103	8.1705e-101	up	Solyc04g009440.2	-	GO:0001067,GO:0001666,GO:0003674,GO:0003676,GO:0003677,GO:0003700,GO:0005488,GO:0005575,GO:0005622,GO:0005623,GO:0005737,GO:0006082,GO:0006355,GO:0006790,GO:0006807,GO:0006950,GO:0008150,GO:0008152,GO:0009507,GO:0009536,GO:0009611,GO:0009628,GO:0009787,GO:0009788,GO:0009889,GO:0009966,GO:0009968,GO:0009987,GO:0010468,GO:0010556,GO:0010646,GO:0010648,GO:0016143,GO:0019219,GO:0019222,GO:0019748,GO:…	-	-
gene:Solyc11g045440.1	1.13192	0.164269	2.78463	0.000756718	0.0021881	up	Solyc11g045440.1	-	-	-	-
gene:Solyc01g094100.2	0.2333	0.0001	11.188	0.000125432	0.000422281	up	Solyc01g094100.2	-	-	-	KOG0157-Cytochrome P450 CYP4/CYP19/CYP26 subfamilies[QI]
gene:Solyc12g007250.1	0.0001	4.63312	-15.4997	9.74768e-13	9.20666e-12	down	Solyc12g007250.1	-	-	-	-
gene:Solyc07g066150.1	309.953	1910.67	-2.62396	8.76999e-14	9.15497e-13	down	Solyc07g066150.1	-	-	K08905-ko00195 Photosynthesis	-
gene:Solyc03g094000.2	0.0330583	0.897311	-4.76252	0.000243025	0.000776146	down	Solyc03g094000.2	-	-	-	-
gene:Solyc02g077130.1	0.0001	0.688953	-12.7502	0.00285548	0.0073011	down	Solyc02g077130.1	-	-	-	-
gene:Solyc03g116480.1	66.9586	9.04928	2.88739	2.24703e-51	1.60004e-49	up	Solyc03g116480.1	-	GO:0003674,GO:0003824,GO:0004842,GO:0005488,GO:0005515,GO:0006355,GO:0006464,GO:0006508,GO:0006511,GO:0006807,GO:0008134,GO:0008150,GO:0008152,GO:0009056,GO:0009057,GO:0009889,GO:0009987,GO:0010468,GO:0010498,GO:0010556,GO:0016567,GO:0016740,GO:0019219,GO:0019222,GO:0019538,GO:0019787,GO:0019941,GO:0030163,GO:0031146,GO:0031323,GO:0031326,GO:0032446,GO:0036211,GO:0043161,GO:0043170,GO:0043412,GO:…	-	-
gene:Solyc10g078840.1	0.63102	0.0162417	5.27991	0.000657974	0.00192816	up	Solyc10g078840.1	-	-	-	-
gene:Solyc10g081390.1	3.6259	29.7588	-3.0369	5.73607e-22	1.0896e-20	down	Solyc10g081390.1	-	-	-	-
gene:Solyc06g073260.2	14.4737	96.7336	-2.74058	1.88139e-22	3.68643e-21	down	Solyc06g073260.2	-	GO:0000427,GO:0000428,GO:0001101,GO:0001871,GO:0003674,GO:0003676,GO:0003677,GO:0003723,GO:0005488,GO:0005575,GO:0005576,GO:0005622,GO:0005623,GO:0005737,GO:0005773,GO:0005777,GO:0005840,GO:0005911,GO:0005975,GO:0005996,GO:0006139,GO:0006355,GO:0006364,GO:0006396,GO:0006412,GO:0006417,GO:0006518,GO:0006725,GO:0006807,GO:0006950,GO:0006952,GO:0006996,GO:0007154,GO:0007623,GO:0008150,GO:0008152,GO:…	-	KOG0747-Putative NAD+-dependent epimerases[G]
gene:Solyc01g110340.2	1.82551	12.6343	-2.79098	4.84031e-22	9.26346e-21	down	Solyc01g110340.2	-	GO:0000003,GO:0003006,GO:0007275,GO:0008150,GO:0009664,GO:0009791,GO:0009827,GO:0009828,GO:0009900,GO:0009987,GO:0010047,GO:0010154,GO:0016043,GO:0022414,GO:0032501,GO:0032502,GO:0032504,GO:0042545,GO:0045229,GO:0048608,GO:0048609,GO:0048731,GO:0048856,GO:0061458,GO:0071554,GO:0071555,GO:0071669,GO:0071840,GO:1990059	K01179-ko00500 Starch and sucrose metabolism;ko02020 Two-component system	-
gene:Solyc11g063510.1	60.8159	5.52071	3.46152	1.50416e-45	8.39312e-44	up	Solyc11g063510.1	-	-	-	-
gene:Solyc05g014710.2	1.20804	8.17836	-2.75914	3.85545e-15	4.49603e-14	down	Solyc05g014710.2	-	-	-	-
gene:Solyc10g082060.1	0.0332407	0.524051	-3.97869	0.0107984	0.023968	down	Solyc10g082060.1	-	GO:0006355,GO:0008150,GO:0009889,GO:0009890,GO:0009892,GO:0010468,GO:0010556,GO:0010558,GO:0010605,GO:0010629,GO:0019219,GO:0019222,GO:0031323,GO:0031324,GO:0031326,GO:0031327,GO:0045892,GO:0045934,GO:0048519,GO:0048523,GO:0050789,GO:0050794,GO:0051171,GO:0051172,GO:0051252,GO:0051253,GO:0060255,GO:0065007,GO:0080090,GO:1902679,GO:1903506,GO:1903507,GO:2000112,GO:2000113,GO:2001141	-	-
gene:Solyc01g059900.2	0.0001	4.86189	-15.5692	3.43884e-11	2.80252e-10	down	Solyc01g059900.2	-	-	-	-
gene:Solyc08g066260.2	11.3874	1.0328	3.4628	1.51021e-25	3.47457e-24	up	Solyc08g066260.2	-	-	-	KOG0629-Glutamate decarboxylase and related proteins[E]
gene:Solyc06g060840.1	2.50147	0.178318	3.81025	1.01305e-05	4.07073e-05	up	Solyc06g060840.1	-	-	-	-
gene:Solyc03g025350.2	1.79651	12.9312	-2.84758	3.13102e-09	2.0227e-08	down	Solyc03g025350.2	-	-	-	KOG2639-Sodium sulfate symporter and related arsenite permeases[P]
gene:Solyc01g066520.2	188.021	26.612	2.82075	7.75052e-214	8.59028e-211	up	Solyc01g066520.2	-	GO:0003674,GO:0003824,GO:0004147,GO:0005488,GO:0005515,GO:0005575,GO:0005622,GO:0005623,GO:0005737,GO:0005739,GO:0005759,GO:0005947,GO:0006950,GO:0007154,GO:0008150,GO:0008270,GO:0009267,GO:0009295,GO:0009314,GO:0009416,GO:0009605,GO:0009628,GO:0009642,GO:0009646,GO:0009743,GO:0009744,GO:0009987,GO:0009991,GO:0010033,GO:0016407,GO:0016417,GO:0016740,GO:0016746,GO:0016747,GO:0019899,GO:0030062,GO:…	K09699-ko00640 Propanoate metabolism;ko00280 Valine, leucine and isoleucine degradation;ko00785 Lipoic acid metabolism	KOG0558-Dihydrolipoamide transacylase (alpha-keto acid dehydrogenase E2 subunit)[C]
gene:Solyc05g010630.2	0.0001	0.646692	-12.6589	0.00461951	0.0112249	down	Solyc05g010630.2	-	-	-	-
gene:Solyc02g089080.2	15.057	113.768	-2.91759	6.526e-25	1.45803e-23	down	Solyc02g089080.2	-	-	-	-
gene:Solyc02g070970.1	2.87115	669.353	-7.86499	1.03897e-112	3.22992e-110	down	Solyc02g070970.1	-	GO:0003674,GO:0005488,GO:0005575,GO:0005622,GO:0005623,GO:0005737,GO:0006091,GO:0008150,GO:0008152,GO:0009314,GO:0009416,GO:0009507,GO:0009526,GO:0009532,GO:0009534,GO:0009535,GO:0009536,GO:0009570,GO:0009579,GO:0009628,GO:0009765,GO:0009768,GO:0009941,GO:0009987,GO:0010287,GO:0015979,GO:0016020,GO:0016168,GO:0019684,GO:0031409,GO:0031967,GO:0031975,GO:0031976,GO:0031984,GO:0034357,GO:0042651,GO:…	K08912-ko00196 Photosynthesis - antenna proteins	-
gene:Solyc03g098670.1	306.525	17.6564	4.11774	5.61072e-111	1.64401e-108	up	Solyc03g098670.1	-	-	-	-
gene:Solyc05g009960.2	0.0001	1.17644	-13.5221	1.21835e-07	6.42762e-07	down	Solyc05g009960.2	-	-	-	-
gene:Solyc09g074760.1	0.165709	2.51362	-3.92304	3.61576e-05	0.000133449	down	Solyc09g074760.1	-	-	K08065-ko04612 Antigen processing and presentation;ko05166 Human T-cell leukemia virus 1 infection;ko05152 Tuberculosis	KOG0869-CCAAT-binding factor, subunit A (HAP3)[K]
gene:Solyc07g043640.2	0.0164267	1.24015	-6.23833	2.61223e-08	1.5059e-07	down	Solyc07g043640.2	-	-	-	KOG1176-Acyl-CoA synthetase[I]
gene:Solyc08g068720.1	15.2399	0.574321	4.72986	8.64779e-23	1.74406e-21	up	Solyc08g068720.1	-	-	-	KOG3216-Diamine acetyltransferase[E]
gene:Solyc01g006310.2	0.30435	10.4535	-5.10211	1.38756e-34	4.96095e-33	down	Solyc01g006310.2	-	-	K00430-ko00940 Phenylpropanoid biosynthesis	-
gene:Solyc10g083510.1	0.61708	3.76016	-2.60727	0.00302415	0.00768427	down	Solyc10g083510.1	-	GO:0001067,GO:0003674,GO:0003676,GO:0003677,GO:0005488,GO:0005575,GO:0005622,GO:0005623,GO:0005634,GO:0007275,GO:0008150,GO:0008285,GO:0009605,GO:0009607,GO:0009624,GO:0022622,GO:0032501,GO:0032502,GO:0042127,GO:0043207,GO:0043226,GO:0043227,GO:0043229,GO:0043231,GO:0043565,GO:0044212,GO:0044424,GO:0044464,GO:0048364,GO:0048366,GO:0048367,GO:0048519,GO:0048523,GO:0048580,GO:0048731,GO:0048827,GO:…	-	-
gene:Solyc06g007130.2	1.81551	30.3192	-4.06178	2.68607e-28	7.06639e-27	down	Solyc06g007130.2	-	GO:0003674,GO:0003824,GO:0005575,GO:0005622,GO:0005623,GO:0005737,GO:0005783,GO:0005789,GO:0006082,GO:0006629,GO:0006631,GO:0006633,GO:0006636,GO:0008150,GO:0008152,GO:0008610,GO:0009058,GO:0009628,GO:0009987,GO:0012505,GO:0016020,GO:0016053,GO:0016491,GO:0016705,GO:0019752,GO:0031984,GO:0032787,GO:0033559,GO:0042175,GO:0042389,GO:0043226,GO:0043227,GO:0043229,GO:0043231,GO:0043436,GO:0044237,GO:…	-	-
gene:Solyc09g074490.2	61.7633	1.31991	5.54824	7.71057e-19	1.18766e-17	up	Solyc09g074490.2	-	-	-	-
gene:Solyc07g007740.1	3.66888	0.107305	5.09555	3.88374e-05	0.000142596	up	Solyc07g007740.1	-	-	-	-
gene:Solyc09g065420.2	0.920675	5.66506	-2.62133	4.37009e-12	3.90885e-11	down	Solyc09g065420.2	-	-	-	-
gene:Solyc11g069630.1	0.0569477	0.488591	-3.10092	0.000474931	0.00142804	down	Solyc11g069630.1	-	GO:0003674,GO:0003824,GO:0004672,GO:0004674,GO:0004675,GO:0004888,GO:0005488,GO:0005515,GO:0005575,GO:0005623,GO:0005886,GO:0006464,GO:0006468,GO:0006793,GO:0006796,GO:0006807,GO:0007154,GO:0007165,GO:0007166,GO:0007167,GO:0007178,GO:0008150,GO:0008152,GO:0009987,GO:0016020,GO:0016301,GO:0016310,GO:0016740,GO:0016772,GO:0016773,GO:0019199,GO:0019538,GO:0019899,GO:0019900,GO:0019901,GO:0023052,GO:…	-	KOG1187-Serine/threonine protein kinase[T]
gene:Solyc10g009320.2	2.04258	18.1706	-3.15315	3.40683e-12	3.0775e-11	down	Solyc10g009320.2	-	-	-	-
gene:Solyc02g069190.2	1.28539	0.190745	2.75249	3.92292e-07	1.9388e-06	up	Solyc02g069190.2	-	GO:0000041,GO:0000302,GO:0003674,GO:0005215,GO:0005381,GO:0005385,GO:0005575,GO:0005622,GO:0005623,GO:0005737,GO:0005768,GO:0005794,GO:0005802,GO:0005886,GO:0006810,GO:0006811,GO:0006812,GO:0006826,GO:0006829,GO:0006950,GO:0006979,GO:0008150,GO:0008324,GO:0009605,GO:0009607,GO:0009617,GO:0009719,GO:0009723,GO:0009725,GO:0009987,GO:0010033,GO:0010035,GO:0010038,GO:0010039,GO:0012505,GO:0015075,GO:…	-	KOG1558-Fe2+/Zn2+ regulated transporter[P]
gene:Solyc09g082280.2	12.2417	171.086	-3.80484	2.82085e-31	8.74806e-30	down	Solyc09g082280.2	-	-	-	-
gene:Solyc09g059990.1	3.27557	21.5923	-2.7207	2.41851e-33	8.16593e-32	down	Solyc09g059990.1	-	-	-	KOG4265-Predicted E3 ubiquitin ligase[O]
gene:Solyc12g087920.1	5.02661	0.774423	2.69839	5.20827e-09	3.27582e-08	up	Solyc12g087920.1	-	-	-	KOG1187-Serine/threonine protein kinase[T]
gene:Solyc05g006790.1	0.0001	0.158113	-10.6267	0.00893656	0.0202534	down	Solyc05g006790.1	-	-	-	-
gene:Solyc07g042220.1	1.06791	0.008238	7.01827	4.52617e-10	3.21844e-09	up	Solyc07g042220.1	-	GO:0003674,GO:0003824,GO:0004553,GO:0004565,GO:0005575,GO:0005618,GO:0005622,GO:0005623,GO:0005737,GO:0005773,GO:0015925,GO:0016787,GO:0016798,GO:0030312,GO:0043226,GO:0043227,GO:0043229,GO:0043231,GO:0044424,GO:0044444,GO:0044464,GO:0071944	-	KOG0496-Beta-galactosidase[G]
gene:Solyc12g008920.1	0.012758	0.713629	-5.8057	7.24256e-05	0.000253888	down	Solyc12g008920.1	-	GO:0003674,GO:0003824,GO:0005575,GO:0005576,GO:0005615,GO:0005622,GO:0005623,GO:0005737,GO:0005773,GO:0005783,GO:0005788,GO:0006725,GO:0006807,GO:0008131,GO:0008150,GO:0008152,GO:0009056,GO:0009308,GO:0009690,GO:0009823,GO:0009987,GO:0010817,GO:0012505,GO:0016491,GO:0016638,GO:0016641,GO:0016645,GO:0019139,GO:0031974,GO:0034754,GO:0042445,GO:0042447,GO:0043226,GO:0043227,GO:0043229,GO:0043231,GO:…	K00279-ko00908 Zeatin biosynthesis	KOG1231-Proteins containing the FAD binding domain[C]
gene:Solyc04g080560.2	0.811406	12.2807	-3.91983	4.22765e-12	3.78942e-11	down	Solyc04g080560.2	-	-	-	-
gene:Solyc10g008900.2	0.0884617	7.74198	-6.45151	1.14813e-15	1.39771e-14	down	Solyc10g008900.2	-	-	-	-
gene:Solyc10g008260.1	2.29364	0.0778573	4.88066	1.52771e-06	6.98305e-06	up	Solyc10g008260.1	-	-	-	-
gene:Solyc05g007690.1	0.0761173	0.758643	-3.31712	0.00938202	0.0211465	down	Solyc05g007690.1	-	-	-	KOG0048-Transcription factor, Myb superfamily[K]
gene:Solyc10g050990.1	37.0394	5.61454	2.72182	2.73101e-16	3.48094e-15	up	Solyc10g050990.1	-	-	-	-
gene:Solyc06g075990.2	1.55128	0.0700267	4.46941	0.000220818	0.000710231	up	Solyc06g075990.2	-	-	-	-
gene:Solyc05g051820.2	0.0001	2.06053	-14.3307	4.57988e-08	2.55583e-07	down	Solyc05g051820.2	-	GO:0003674,GO:0005488,GO:0005575,GO:0005622,GO:0005623,GO:0005737,GO:0006810,GO:0006811,GO:0006812,GO:0006873,GO:0006875,GO:0008150,GO:0009987,GO:0019725,GO:0030001,GO:0030003,GO:0042592,GO:0043167,GO:0043169,GO:0044424,GO:0044464,GO:0046872,GO:0046914,GO:0046916,GO:0048878,GO:0050801,GO:0051179,GO:0051234,GO:0055065,GO:0055076,GO:0055080,GO:0055082,GO:0065007,GO:0065008,GO:0098771	-	KOG1603-Copper chaperone[P]
gene:Solyc12g044310.1	0.848714	10.1748	-3.58357	2.84557e-25	6.44793e-24	down	Solyc12g044310.1	-	GO:0003674,GO:0005215,GO:0005575,GO:0005623,GO:0005886,GO:0006810,GO:0006811,GO:0006820,GO:0008150,GO:0008509,GO:0015075,GO:0015103,GO:0015112,GO:0015318,GO:0015698,GO:0015706,GO:0016020,GO:0022857,GO:0034220,GO:0044464,GO:0051179,GO:0051234,GO:0055085,GO:0071705,GO:0071944,GO:0080054,GO:0098656	-	KOG1237-H+/oligopeptide symporter[E]
gene:Solyc01g090970.2	4.79946	147.636	-4.94303	7.68497e-34	2.65095e-32	down	Solyc01g090970.2	-	-	-	-
gene:Solyc07g041500.2	7.10079	0.529678	3.74479	4.02932e-26	9.66278e-25	up	Solyc07g041500.2	-	-	-	KOG0157-Cytochrome P450 CYP4/CYP19/CYP26 subfamilies[QI]
gene:Solyc03g113810.1	33.6909	1.85165	4.18547	1.65735e-21	3.06153e-20	up	Solyc03g113810.1	-	-	-	-
gene:Solyc03g115900.2	110.823	1428.5	-3.68817	3.28125e-41	1.53478e-39	down	Solyc03g115900.2	-	-	K08910-ko00196 Photosynthesis - antenna proteins	-
gene:Solyc05g015880.2	10.1295	72.3973	-2.83737	1.51102e-13	1.54137e-12	down	Solyc05g015880.2	-	GO:0005575,GO:0005622,GO:0005623,GO:0005634,GO:0005886,GO:0008150,GO:0010817,GO:0016020,GO:0032879,GO:0043226,GO:0043227,GO:0043229,GO:0043231,GO:0044424,GO:0044464,GO:0050789,GO:0051049,GO:0065007,GO:0065008,GO:0071944,GO:2000012	-	-
gene:Solyc01g096860.1	0.190286	1.41621	-2.89579	1.14459e-05	4.55833e-05	down	Solyc01g096860.1	-	GO:0003674,GO:0003676,GO:0003677,GO:0003700,GO:0005488,GO:0006109,GO:0006110,GO:0006140,GO:0006355,GO:0006629,GO:0006638,GO:0006639,GO:0006641,GO:0008150,GO:0008152,GO:0008610,GO:0009058,GO:0009743,GO:0009744,GO:0009889,GO:0009891,GO:0009893,GO:0009894,GO:0009987,GO:0010033,GO:0010468,GO:0010556,GO:0010557,GO:0010604,GO:0019219,GO:0019220,GO:0019222,GO:0019432,GO:0030808,GO:0030811,GO:0031323,GO:…	-	-
gene:Solyc01g097430.2	0.261964	0.00515833	5.66632	0.000360732	0.00111167	up	Solyc01g097430.2	-	GO:0003674,GO:0003824,GO:0005215,GO:0005575,GO:0005622,GO:0005623,GO:0005737,GO:0005773,GO:0005775,GO:0005886,GO:0006810,GO:0007034,GO:0007275,GO:0008150,GO:0009555,GO:0009653,GO:0009987,GO:0010208,GO:0010927,GO:0015399,GO:0015405,GO:0015893,GO:0016020,GO:0016021,GO:0016043,GO:0016462,GO:0016787,GO:0016817,GO:0016818,GO:0016887,GO:0017111,GO:0022607,GO:0022804,GO:0022857,GO:0030198,GO:0031224,GO:…	-	KOG0061-Transporter, ABC superfamily (Breast cancer resistance protein)[Q]
gene:Solyc02g088840.2	0.439997	0.0718793	2.61384	0.00860005	0.0195761	up	Solyc02g088840.2	-	-	-	-
gene:Solyc01g005710.2	0.0001	0.367337	-11.8429	0.020819	0.042928	down	Solyc01g005710.2	-	-	-	-
gene:Solyc08g078930.1	0.184732	62.5218	-8.40278	3.38956e-34	1.18854e-32	down	Solyc08g078930.1	-	-	-	-
gene:Solyc07g045060.1	0.0001	3.56089	-15.12	3.52428e-07	1.75402e-06	down	Solyc07g045060.1	-	-	K14488-ko04075 Plant hormone signal transduction	-
gene:Solyc01g107730.2	2.76951	22.9024	-3.0478	9.06243e-21	1.59986e-19	down	Solyc01g107730.2	-	GO:0000003,GO:0000082,GO:0000278,GO:0003006,GO:0005575,GO:0005622,GO:0005623,GO:0005634,GO:0007049,GO:0007275,GO:0008150,GO:0009719,GO:0009725,GO:0009735,GO:0009743,GO:0009744,GO:0009791,GO:0009888,GO:0009987,GO:0010033,GO:0010154,GO:0010374,GO:0010440,GO:0010444,GO:0022402,GO:0022414,GO:0030154,GO:0032501,GO:0032502,GO:0034285,GO:0042221,GO:0043226,GO:0043227,GO:0043229,GO:0043231,GO:0044424,GO:…	K14505-ko04075 Plant hormone signal transduction	KOG0656-G1/S-specific cyclin D[D]
gene:Solyc12g098200.1	0.0001	0.707817	-12.7892	5.52307e-05	0.000198078	down	Solyc12g098200.1	-	-	-	-
gene:Solyc01g005940.2	0.0773693	0.834443	-3.43098	0.00352467	0.00883229	down	Solyc01g005940.2	-	GO:0005575,GO:0005622,GO:0005623,GO:0005737,GO:0009507,GO:0009536,GO:0043226,GO:0043227,GO:0043229,GO:0043231,GO:0044424,GO:0044444,GO:0044464	K02291-ko00906 Carotenoid biosynthesis	KOG1459-Squalene synthetase[I]
gene:Solyc06g034000.1	2.10047	0.0295413	6.15183	2.77154e-06	1.21605e-05	up	Solyc06g034000.1	-	GO:0000981,GO:0000988,GO:0000989,GO:0001067,GO:0001076,GO:0001134,GO:0001135,GO:0003674,GO:0003676,GO:0003677,GO:0003700,GO:0005488,GO:0005575,GO:0005622,GO:0005623,GO:0005634,GO:0006355,GO:0006357,GO:0006950,GO:0008150,GO:0009266,GO:0009409,GO:0009628,GO:0009889,GO:0009891,GO:0009893,GO:0009987,GO:0010468,GO:0010556,GO:0010557,GO:0010604,GO:0010628,GO:0019219,GO:0019222,GO:0030154,GO:0031323,GO:…	-	KOG0048-Transcription factor, Myb superfamily[K]
gene:Solyc07g047850.2	163.054	2205.42	-3.75763	4.37081e-34	1.52422e-32	down	Solyc07g047850.2	-	GO:0001101,GO:0003674,GO:0005488,GO:0005515,GO:0005575,GO:0005622,GO:0005623,GO:0005737,GO:0005773,GO:0005774,GO:0006091,GO:0006950,GO:0008150,GO:0008152,GO:0009266,GO:0009269,GO:0009314,GO:0009409,GO:0009414,GO:0009415,GO:0009416,GO:0009503,GO:0009507,GO:0009517,GO:0009521,GO:0009522,GO:0009523,GO:0009526,GO:0009532,GO:0009534,GO:0009535,GO:0009536,GO:0009570,GO:0009579,GO:0009628,GO:0009637,GO:…	K08913-ko00196 Photosynthesis - antenna proteins	-
gene:Solyc02g065250.1	8.89624	0.0001	16.4409	1.28973e-14	1.44645e-13	up	Solyc02g065250.1	-	GO:0002376,GO:0003674,GO:0003824,GO:0006082,GO:0006725,GO:0006950,GO:0006952,GO:0006955,GO:0008150,GO:0008152,GO:0009056,GO:0009605,GO:0009607,GO:0009611,GO:0009620,GO:0009627,GO:0009696,GO:0009814,GO:0009817,GO:0009987,GO:0010817,GO:0016137,GO:0016139,GO:0016787,GO:0016788,GO:0016829,GO:0016830,GO:0016832,GO:0016999,GO:0017144,GO:0018958,GO:0019752,GO:0032787,GO:0042445,GO:0042537,GO:0043207,GO:…	-	-
gene:Solyc01g107170.2	380.59	35.253	3.43242	1.11447e-33	3.79815e-32	up	Solyc01g107170.2	-	GO:0000003,GO:0001067,GO:0001101,GO:0003006,GO:0003674,GO:0003676,GO:0003677,GO:0003700,GO:0005488,GO:0005575,GO:0005622,GO:0005623,GO:0005634,GO:0006355,GO:0006950,GO:0006970,GO:0006972,GO:0007275,GO:0008150,GO:0009414,GO:0009415,GO:0009628,GO:0009651,GO:0009719,GO:0009725,GO:0009737,GO:0009790,GO:0009791,GO:0009793,GO:0009889,GO:0009890,GO:0009892,GO:0010033,GO:0010035,GO:0010154,GO:0010200,GO:…	-	-
gene:Solyc03g083950.1	0.762744	0.0963437	2.98494	0.0206107	0.0425397	up	Solyc03g083950.1	-	-	-	-
gene:Solyc05g055320.2	0.0001	1.82271	-14.1538	5.04683e-10	3.56975e-09	down	Solyc05g055320.2	-	-	K00430-ko00940 Phenylpropanoid biosynthesis	-
gene:Solyc01g106920.2	0.19116	2.35576	-3.62334	1.51769e-10	1.14363e-09	down	Solyc01g106920.2	-	-	-	KOG1292-Xanthine/uracil transporters[F]
gene:Solyc06g051830.1	0.076583	0.682148	-3.15499	0.000525383	0.00156809	down	Solyc06g051830.1	-	GO:0003674,GO:0005215,GO:0005575,GO:0006810,GO:0006811,GO:0006812,GO:0006813,GO:0008150,GO:0008324,GO:0009987,GO:0015075,GO:0015077,GO:0015079,GO:0015318,GO:0015672,GO:0016020,GO:0022857,GO:0022890,GO:0030001,GO:0034220,GO:0046873,GO:0051179,GO:0051234,GO:0055085,GO:0071804,GO:0071805,GO:0098655,GO:0098660,GO:0098662	-	-
gene:Solyc01g080010.2	439.048	38.1208	3.52573	0	0	up	Solyc01g080010.2	-	-	-	KOG1339-Aspartyl protease[O]
gene:Solyc04g077240.2	14.5646	2.09199	2.79952	6.67785e-37	2.6724e-35	up	Solyc04g077240.2	-	GO:0003674,GO:0003824,GO:0004084,GO:0005575,GO:0005622,GO:0005623,GO:0005737,GO:0005739,GO:0008483,GO:0016740,GO:0016769,GO:0043226,GO:0043227,GO:0043229,GO:0043231,GO:0044424,GO:0044444,GO:0044464	K00826-ko00270 Cysteine and methionine metabolism;ko00280 Valine, leucine and isoleucine degradation;ko00290 Valine, leucine and isoleucine biosynthesis;ko00770 Pantothenate and CoA biosynthesis;ko00966 Glucosinolate biosynthesis	KOG0975-Branched chain aminotransferase BCAT1, pyridoxal phosphate enzymes type IV superfamily[E]
gene:Solyc12g100080.1	0.0001	1.91697	-14.2265	1.23544e-09	8.36492e-09	down	Solyc12g100080.1	-	-	-	-
gene:Solyc09g075940.2	0.747881	5.04354	-2.75355	2.2068e-24	4.81641e-23	down	Solyc09g075940.2	-	GO:0001101,GO:0003674,GO:0003824,GO:0005575,GO:0005618,GO:0005623,GO:0007154,GO:0007165,GO:0008131,GO:0008150,GO:0008152,GO:0009719,GO:0009725,GO:0009753,GO:0009755,GO:0009867,GO:0009888,GO:0009987,GO:0010033,GO:0010035,GO:0010087,GO:0010089,GO:0010941,GO:0016491,GO:0016638,GO:0016641,GO:0023052,GO:0030312,GO:0032502,GO:0032870,GO:0042221,GO:0043067,GO:0044464,GO:0048856,GO:0050789,GO:0050794,GO:…	K00276-ko00260 Glycine, serine and threonine metabolism;ko00350 Tyrosine metabolism;ko00360 Phenylalanine metabolism;ko00410 beta-Alanine metabolism;ko00950 Isoquinoline alkaloid biosynthesis;ko00960 Tropane, piperidine and pyridine alkaloid biosynthesis	KOG1186-Copper amine oxidase[Q]
gene:Solyc02g064830.2	89.7625	0.252535	8.47349	6.5564e-30	1.89927e-28	up	Solyc02g064830.2	-	GO:0003674,GO:0003824,GO:0008150,GO:0009314,GO:0009416,GO:0009628,GO:0009719,GO:0009725,GO:0009733,GO:0010033,GO:0010252,GO:0010279,GO:0016874,GO:0016879,GO:0016881,GO:0042221,GO:0042592,GO:0048878,GO:0050896,GO:0065007,GO:0065008	K14487-ko04075 Plant hormone signal transduction	-
gene:Solyc09g098600.2	0.420732	0.0001	12.0387	9.18635e-05	0.000316158	up	Solyc09g098600.2	-	-	-	KOG1470-Phosphatidylinositol transfer protein PDR16 and related proteins[I]
gene:Solyc04g079520.2	0.837238	9.84898	-3.55626	2.26949e-25	5.19333e-24	down	Solyc04g079520.2	-	GO:0003674,GO:0005215,GO:0005319,GO:0005342,GO:0005575,GO:0005623,GO:0005886,GO:0006810,GO:0006811,GO:0006820,GO:0006869,GO:0008028,GO:0008150,GO:0008509,GO:0008514,GO:0009605,GO:0009607,GO:0009624,GO:0010119,GO:0010876,GO:0015075,GO:0015318,GO:0015665,GO:0015711,GO:0015718,GO:0015849,GO:0015850,GO:0016020,GO:0022857,GO:0033036,GO:0034220,GO:0043207,GO:0044464,GO:0046864,GO:0046865,GO:0046942,GO:…	-	KOG1237-H+/oligopeptide symporter[E]
gene:Solyc03g020010.1	1770.89	117.238	3.91697	0	0	up	Solyc03g020010.1	-	GO:0005575,GO:0005576,GO:0005618,GO:0005623,GO:0030312,GO:0044464,GO:0048046,GO:0071944	-	-
gene:Solyc12g042980.1	0.116807	1.7305	-3.889	2.01209e-05	7.71429e-05	down	Solyc12g042980.1	-	-	-	KOG0143-Iron/ascorbate family oxidoreductases[QR]
gene:Solyc08g005330.1	0.167165	0.0001	10.7071	0.0233755	0.0475454	up	Solyc08g005330.1	-	-	-	-
gene:Solyc09g007420.2	0.0669177	2.06518	-4.94774	2.41638e-11	2.01236e-10	down	Solyc09g007420.2	-	GO:0000139,GO:0000271,GO:0003674,GO:0003824,GO:0005575,GO:0005622,GO:0005623,GO:0005737,GO:0005794,GO:0005975,GO:0005976,GO:0008150,GO:0008152,GO:0009058,GO:0009059,GO:0009832,GO:0009834,GO:0009987,GO:0010383,GO:0010410,GO:0010413,GO:0010417,GO:0012505,GO:0016020,GO:0016051,GO:0016740,GO:0016757,GO:0016763,GO:0031090,GO:0031984,GO:0033692,GO:0034637,GO:0034645,GO:0042285,GO:0042546,GO:0043170,GO:…	-	KOG1476-Beta-1,3-glucuronyltransferase B3GAT1/SQV-8[O]
gene:Solyc04g064630.2	1.52837	15.1752	-3.31166	2.07157e-35	7.67566e-34	down	Solyc04g064630.2	-	-	-	KOG1623-Multitransmembrane protein[R]
gene:Solyc08g068630.2	0.810603	0.0145783	5.7971	7.91061e-07	3.75526e-06	up	Solyc08g068630.2	-	-	-	KOG0629-Glutamate decarboxylase and related proteins[E]
gene:Solyc12g100230.1	0.0001	2.05766	-14.3287	3.98244e-10	2.8461e-09	down	Solyc12g100230.1	-	GO:0003674,GO:0003824,GO:0004497,GO:0005575,GO:0005622,GO:0005623,GO:0005737,GO:0005783,GO:0005789,GO:0008150,GO:0008152,GO:0012505,GO:0016020,GO:0016021,GO:0016491,GO:0016705,GO:0016709,GO:0030176,GO:0031224,GO:0031227,GO:0031984,GO:0042175,GO:0043226,GO:0043227,GO:0043229,GO:0043231,GO:0044422,GO:0044424,GO:0044425,GO:0044432,GO:0044444,GO:0044446,GO:0044464,GO:0050183,GO:0055114,GO:0098827	-	-
gene:Solyc11g056250.1	84.6533	6.90888	3.61504	3.14287e-43	1.59916e-41	up	Solyc11g056250.1	-	-	-	-
gene:Solyc07g043070.2	1.16832	9.23857	-2.98323	5.82254e-15	6.70105e-14	down	Solyc07g043070.2	-	-	-	-
gene:Solyc10g008080.1	13.5044	0.561608	4.58772	8.14031e-18	1.15864e-16	up	Solyc10g008080.1	-	GO:0003674,GO:0003824,GO:0004842,GO:0006464,GO:0006508,GO:0006511,GO:0006807,GO:0008150,GO:0008152,GO:0009056,GO:0009057,GO:0009987,GO:0010498,GO:0016567,GO:0016740,GO:0019538,GO:0019787,GO:0019941,GO:0030163,GO:0032446,GO:0036211,GO:0043161,GO:0043170,GO:0043412,GO:0043632,GO:0044237,GO:0044238,GO:0044248,GO:0044257,GO:0044260,GO:0044265,GO:0044267,GO:0051603,GO:0061630,GO:0061659,GO:0070647,GO:…	-	KOG4628-Predicted E3 ubiquitin ligase[O]
gene:Solyc04g053050.2	0.10565	1.17145	-3.47093	0.00321663	0.00811945	down	Solyc04g053050.2	-	-	-	KOG0143-Iron/ascorbate family oxidoreductases[QR]
gene:Solyc10g087030.1	0.0358433	0.382543	-3.41584	0.0114409	0.025244	down	Solyc10g087030.1	-	GO:0003674,GO:0003824,GO:0004497,GO:0005575,GO:0008150,GO:0008152,GO:0009058,GO:0016020,GO:0016491,GO:0016705,GO:0016709,GO:0019748,GO:0044550,GO:0055114	-	KOG0156-Cytochrome P450 CYP2 subfamily[Q]
gene:Solyc06g035580.2	0.173196	1.53921	-3.15171	4.44386e-11	3.56909e-10	down	Solyc06g035580.2	-	-	-	KOG1238-Glucose dehydrogenase/choline dehydrogenase/mandelonitrile lyase (GMC oxidoreductase family)[R]
gene:Solyc02g070950.1	5.9905	713.517	-6.89613	5.21812e-183	4.29098e-180	down	Solyc02g070950.1	-	GO:0003674,GO:0005488,GO:0005575,GO:0005622,GO:0005623,GO:0005737,GO:0006091,GO:0008150,GO:0008152,GO:0009314,GO:0009416,GO:0009507,GO:0009526,GO:0009532,GO:0009534,GO:0009535,GO:0009536,GO:0009570,GO:0009579,GO:0009628,GO:0009765,GO:0009768,GO:0009941,GO:0009987,GO:0010287,GO:0015979,GO:0016020,GO:0016168,GO:0019684,GO:0031409,GO:0031967,GO:0031975,GO:0031976,GO:0031984,GO:0034357,GO:0042651,GO:…	K08912-ko00196 Photosynthesis - antenna proteins	-
gene:Solyc10g009010.2	0.132654	0.8712	-2.71534	0.00410011	0.0100888	down	Solyc10g009010.2	-	-	-	-
gene:Solyc08g082950.2	0.0543763	1.12116	-4.36587	8.98854e-06	3.63535e-05	down	Solyc08g082950.2	-	GO:0000325,GO:0003674,GO:0005215,GO:0005310,GO:0005342,GO:0005575,GO:0005622,GO:0005623,GO:0005737,GO:0005773,GO:0005774,GO:0006810,GO:0006811,GO:0006820,GO:0006835,GO:0008150,GO:0008509,GO:0008514,GO:0009705,GO:0015075,GO:0015140,GO:0015318,GO:0015556,GO:0015711,GO:0015740,GO:0015743,GO:0015849,GO:0016020,GO:0022857,GO:0031090,GO:0034220,GO:0043226,GO:0043227,GO:0043229,GO:0043231,GO:0044422,GO:…	-	KOG4711-Predicted membrane protein[R]
gene:Solyc00g014830.2	0.683318	0.0475107	3.84623	0.000404276	0.00123201	up	Solyc00g014830.2	-	-	K03935-ko00190 Oxidative phosphorylation;ko04723 Retrograde endocannabinoid signaling;ko04714 Thermogenesis;ko05208 Chemical carcinogenesis - reactive oxygen species;ko05010 Alzheimer disease;ko05012 Parkinson disease;ko05014 Amyotrophic lateral sclerosis;ko05016 Huntington disease;ko05020 Prion disease;ko05022 Pathways of neurodegeneration - multiple diseases;ko05415 Diabetic cardiomyopathy;ko04…	KOG2870-NADH:ubiquinone oxidoreductase, NDUFS2/49 kDa subunit[C]
gene:Solyc11g071290.1	0.0001	0.271436	-11.4064	0.00237723	0.00620206	down	Solyc11g071290.1	-	-	-	KOG0022-Alcohol dehydrogenase, class III[Q]
gene:Solyc03g114770.2	0.0287517	0.31111	-3.43571	0.0235902	0.0479249	down	Solyc03g114770.2	-	GO:0000902,GO:0005575,GO:0005622,GO:0005623,GO:0005634,GO:0005886,GO:0007275,GO:0008150,GO:0008356,GO:0009653,GO:0009786,GO:0009791,GO:0009826,GO:0009888,GO:0009987,GO:0010374,GO:0016020,GO:0016043,GO:0016049,GO:0019897,GO:0019898,GO:0032501,GO:0032502,GO:0032989,GO:0040007,GO:0043226,GO:0043227,GO:0043229,GO:0043231,GO:0044424,GO:0044425,GO:0044459,GO:0044464,GO:0048589,GO:0048856,GO:0048869,GO:…	-	-
gene:Solyc07g043670.1	0.154326	2.01696	-3.70814	8.2412e-09	5.05619e-08	down	Solyc07g043670.1	-	GO:0003674,GO:0003824,GO:0005975,GO:0005984,GO:0005985,GO:0008150,GO:0008152,GO:0009311,GO:0009987,GO:0016740,GO:0016746,GO:0044237,GO:0044238,GO:0044262,GO:0071704	-	-
gene:Solyc04g015380.1	0.945654	0.0001	13.2071	2.58202e-07	1.31222e-06	up	Solyc04g015380.1	-	-	-	-
gene:Solyc06g073080.2	6.88418	0.401583	4.09952	1.1983e-14	1.34866e-13	up	Solyc06g073080.2	-	GO:0001101,GO:0002229,GO:0002239,GO:0003674,GO:0003824,GO:0004497,GO:0006082,GO:0006725,GO:0006950,GO:0006952,GO:0007275,GO:0007568,GO:0008150,GO:0008152,GO:0009056,GO:0009058,GO:0009605,GO:0009607,GO:0009617,GO:0009620,GO:0009696,GO:0009719,GO:0009725,GO:0009751,GO:0009812,GO:0009813,GO:0009987,GO:0010033,GO:0010150,GO:0010817,GO:0014070,GO:0016054,GO:0016491,GO:0016705,GO:0016706,GO:0016709,GO:…	-	KOG0143-Iron/ascorbate family oxidoreductases[QR]
gene:Solyc10g078270.1	1.37972	11.9979	-3.12033	7.53458e-27	1.87753e-25	down	Solyc10g078270.1	-	GO:0003674,GO:0005215,GO:0005575,GO:0005622,GO:0005623,GO:0005737,GO:0005886,GO:0005887,GO:0005938,GO:0006810,GO:0007154,GO:0007165,GO:0008150,GO:0009719,GO:0009725,GO:0009733,GO:0009734,GO:0009755,GO:0009987,GO:0010033,GO:0016020,GO:0016021,GO:0022857,GO:0023052,GO:0031224,GO:0031226,GO:0032870,GO:0042221,GO:0044424,GO:0044425,GO:0044444,GO:0044459,GO:0044464,GO:0050789,GO:0050794,GO:0050896,GO:…	-	-
gene:Solyc03g096190.1	3.58048	0.136123	4.71717	2.13764e-51	1.52641e-49	up	Solyc03g096190.1	-	-	-	KOG1187-Serine/threonine protein kinase[T]
gene:Solyc11g019910.1	6.8537	64.9264	-3.24385	1.0103e-26	2.4956e-25	down	Solyc11g019910.1	-	GO:0003674,GO:0004857,GO:0005575,GO:0005618,GO:0005623,GO:0008150,GO:0009505,GO:0030234,GO:0030312,GO:0043086,GO:0044092,GO:0044464,GO:0046910,GO:0050789,GO:0050790,GO:0050793,GO:0051239,GO:0065007,GO:0065009,GO:0071944,GO:0098772,GO:2000026,GO:2000280	-	-
gene:Solyc11g031950.1	1.0468	7.6822	-2.87553	6.49316e-17	8.66162e-16	down	Solyc11g031950.1	-	-	-	-
gene:Solyc06g083720.1	0.0132067	0.373012	-4.81988	0.000294052	0.000923956	down	Solyc06g083720.1	-	GO:0003674,GO:0003824,GO:0004175,GO:0004252,GO:0005575,GO:0005623,GO:0005886,GO:0006508,GO:0006807,GO:0007275,GO:0008150,GO:0008152,GO:0008233,GO:0008236,GO:0009653,GO:0009791,GO:0009888,GO:0009897,GO:0009986,GO:0010016,GO:0010103,GO:0010374,GO:0016020,GO:0016787,GO:0017171,GO:0019538,GO:0032501,GO:0032502,GO:0042127,GO:0043170,GO:0044238,GO:0044425,GO:0044459,GO:0044464,GO:0048367,GO:0048731,GO:…	-	-
gene:Solyc10g018340.1	350.298	30.1458	3.53856	3.99785e-229	5.66184e-226	up	Solyc10g018340.1	-	GO:0005575,GO:0005622,GO:0005623,GO:0005634,GO:0008150,GO:0010029,GO:0043226,GO:0043227,GO:0043229,GO:0043231,GO:0044424,GO:0044464,GO:0048518,GO:0048580,GO:0048831,GO:0050789,GO:0050793,GO:0051094,GO:0051239,GO:0051240,GO:0065007,GO:1900055,GO:1900057,GO:1900140,GO:1905623,GO:2000024,GO:2000026	K14488-ko04075 Plant hormone signal transduction	-
gene:Solyc02g080670.2	0.643418	9.96649	-3.95326	2.91644e-25	6.60265e-24	down	Solyc02g080670.2	-	-	-	KOG1263-Multicopper oxidases[Q]
gene:Solyc03g025810.2	3.06137	0.008192	8.54575	7.03478e-14	7.39813e-13	up	Solyc03g025810.2	-	GO:0000302,GO:0001101,GO:0005575,GO:0005622,GO:0005623,GO:0005737,GO:0006950,GO:0006970,GO:0006972,GO:0006979,GO:0007154,GO:0007165,GO:0007275,GO:0007568,GO:0007623,GO:0008150,GO:0009266,GO:0009409,GO:0009414,GO:0009415,GO:0009605,GO:0009607,GO:0009608,GO:0009609,GO:0009611,GO:0009617,GO:0009628,GO:0009651,GO:0009719,GO:0009725,GO:0009737,GO:0009738,GO:0009743,GO:0009755,GO:0009987,GO:0010033,GO:…	-	-
gene:Solyc03g034400.2	0.647742	4.58076	-2.8221	3.20884e-10	2.32443e-09	down	Solyc03g034400.2	-	-	-	KOG1347-Uncharacterized membrane protein, predicted efflux pump[R]
gene:Solyc03g031630.2	0.732544	0.0001	12.8387	6.09218e-05	0.000216599	up	Solyc03g031630.2	-	-	-	-
gene:Solyc02g077370.1	281.549	23.1226	3.60601	1.79718e-148	8.98307e-146	up	Solyc02g077370.1	-	-	K13433-ko04626 Plant-pathogen interaction	-
gene:Solyc07g005980.1	0.593075	0.0001	12.534	0.00306843	0.00778234	up	Solyc07g005980.1	-	-	-	-
gene:Solyc12g016070.1	6.33969	0.0001	15.9521	2.42956e-12	2.22226e-11	up	Solyc12g016070.1	-	GO:0003674,GO:0003824,GO:0004672,GO:0005575,GO:0005622,GO:0005623,GO:0005737,GO:0006464,GO:0006468,GO:0006793,GO:0006796,GO:0006807,GO:0007154,GO:0007165,GO:0008150,GO:0008152,GO:0009987,GO:0016301,GO:0016310,GO:0016740,GO:0016772,GO:0016773,GO:0019538,GO:0023052,GO:0035556,GO:0036211,GO:0043170,GO:0043412,GO:0044237,GO:0044238,GO:0044260,GO:0044267,GO:0044424,GO:0044464,GO:0050789,GO:0050794,GO:…	-	KOG0192-Tyrosine kinase specific for activated (GTP-bound) p21cdc42Hs[T]
gene:Solyc06g072320.2	11.0074	0.020286	9.08378	4.78496e-32	1.52664e-30	up	Solyc06g072320.2	-	GO:0002178,GO:0003674,GO:0003824,GO:0004758,GO:0005575,GO:0005622,GO:0005623,GO:0005737,GO:0005773,GO:0005783,GO:0005789,GO:0006066,GO:0006629,GO:0006643,GO:0006665,GO:0006670,GO:0006672,GO:0006807,GO:0007275,GO:0008150,GO:0008152,GO:0008610,GO:0009058,GO:0009314,GO:0009416,GO:0009555,GO:0009628,GO:0009639,GO:0009640,GO:0009791,GO:0009893,GO:0009894,GO:0009896,GO:0009987,GO:0010506,GO:0010508,GO:…	K00654-ko00600 Sphingolipid metabolism;ko04071 Sphingolipid signaling pathway;ko04138 Autophagy - yeast	KOG1357-Serine palmitoyltransferase[O]
gene:Solyc01g006390.2	0.0001	0.46691	-12.1889	0.00603533	0.0142588	down	Solyc01g006390.2	-	-	-	-
gene:Solyc07g052180.1	0.123653	1.70766	-3.78764	1.96457e-05	7.54456e-05	down	Solyc07g052180.1	-	-	-	-
gene:Solyc04g009690.1	0.0001	0.15817	-10.6273	0.00150768	0.00409918	down	Solyc04g009690.1	-	GO:0002376,GO:0005575,GO:0005622,GO:0005623,GO:0005737,GO:0005886,GO:0006950,GO:0006952,GO:0006955,GO:0007154,GO:0007165,GO:0008150,GO:0008219,GO:0009605,GO:0009607,GO:0009626,GO:0009814,GO:0009987,GO:0012501,GO:0016020,GO:0023052,GO:0033554,GO:0034050,GO:0043207,GO:0044424,GO:0044464,GO:0045087,GO:0050789,GO:0050794,GO:0050896,GO:0051704,GO:0051707,GO:0051716,GO:0065007,GO:0071944,GO:0098542	-	KOG4658-Apoptotic ATPase[T]
gene:Solyc05g051610.1	0.0001	0.119191	-10.2191	0.00309405	0.00784109	down	Solyc05g051610.1	-	GO:0005575,GO:0005622,GO:0005623,GO:0005737,GO:0005886,GO:0009507,GO:0009536,GO:0016020,GO:0043226,GO:0043227,GO:0043229,GO:0043231,GO:0044424,GO:0044444,GO:0044464,GO:0071944	-	KOG1187-Serine/threonine protein kinase[T]
gene:Solyc01g081340.2	18.1341	2.5056	2.85548	1.35283e-61	1.30137e-59	up	Solyc01g081340.2	-	-	-	-
gene:Solyc07g063760.1	1.97018	0.280746	2.81099	0.02305	0.0469622	up	Solyc07g063760.1	-	-	-	KOG1187-Serine/threonine protein kinase[T]
gene:Solyc06g074820.2	106.933	932.075	-3.12373	4.04577e-122	1.53932e-119	down	Solyc06g074820.2	-	GO:0000325,GO:0003674,GO:0005215,GO:0005372,GO:0005575,GO:0005622,GO:0005623,GO:0005737,GO:0005773,GO:0005774,GO:0005886,GO:0005887,GO:0006810,GO:0006811,GO:0006833,GO:0008150,GO:0009705,GO:0015250,GO:0015267,GO:0015318,GO:0016020,GO:0016021,GO:0022803,GO:0022838,GO:0022857,GO:0031090,GO:0031224,GO:0031226,GO:0034220,GO:0042044,GO:0042807,GO:0043226,GO:0043227,GO:0043229,GO:0043231,GO:0044422,GO:…	-	KOG0223-Aquaporin (major intrinsic protein family)[G]
gene:Solyc12g015700.1	1.32312	0.0001	13.6917	2.3499e-08	1.36145e-07	up	Solyc12g015700.1	-	GO:0000166,GO:0003674,GO:0003824,GO:0005488,GO:0005575,GO:0005622,GO:0005623,GO:0005737,GO:0005829,GO:0006950,GO:0006979,GO:0008150,GO:0016462,GO:0016787,GO:0016817,GO:0016818,GO:0036094,GO:0044424,GO:0044444,GO:0044464,GO:0047631,GO:0048037,GO:0050662,GO:0050896,GO:0051287,GO:0097159,GO:1901265,GO:1901363	-	KOG0648-Predicted NUDIX hydrolase FGF-2 and related proteins[T]
gene:Solyc12g057020.1	0.259661	2.13305	-3.03822	9.84857e-07	4.62613e-06	down	Solyc12g057020.1	-	-	-	-
gene:Solyc02g064720.2	0.427375	2.57759	-2.59245	2.59239e-05	9.77593e-05	down	Solyc02g064720.2	-	GO:0006950,GO:0006952,GO:0008150,GO:0009605,GO:0009607,GO:0009617,GO:0042742,GO:0043207,GO:0050896,GO:0051704,GO:0051707,GO:0098542	-	-
gene:Solyc03g091030.1	0.325034	39.8527	-6.93794	7.8647e-07	3.73486e-06	down	Solyc03g091030.1	-	-	-	-
gene:Solyc06g084370.1	65.6319	10.5886	2.63189	1.53746e-21	2.8504e-20	up	Solyc06g084370.1	-	-	-	-
gene:Solyc01g079300.2	2.46871	0.278579	3.1476	1.50724e-15	1.82097e-14	up	Solyc01g079300.2	-	GO:0003674,GO:0003824,GO:0006950,GO:0006979,GO:0008150,GO:0008378,GO:0009628,GO:0016740,GO:0016757,GO:0016758,GO:0047268,GO:0050896,GO:0080167	K06611-ko00052 Galactose metabolism	-
gene:Solyc01g005160.2	5.08236	0.27392	4.21367	1.4548e-09	9.77228e-09	up	Solyc01g005160.2	-	GO:0008150,GO:0010033,GO:0010200,GO:0010243,GO:0042221,GO:0042493,GO:0050896,GO:1901698,GO:1901700	-	KOG4642-Chaperone-dependent E3 ubiquitin protein ligase (contains TPR repeats)[O]
gene:Solyc03g031590.2	0.0001	2.78758	-14.7667	1.31272e-12	1.22623e-11	down	Solyc03g031590.2	-	GO:0001101,GO:0005575,GO:0005623,GO:0005886,GO:0006810,GO:0006811,GO:0006820,GO:0006821,GO:0006873,GO:0006950,GO:0006970,GO:0008150,GO:0009414,GO:0009415,GO:0009628,GO:0009651,GO:0009987,GO:0010035,GO:0010359,GO:0015698,GO:0016020,GO:0019725,GO:0022898,GO:0032409,GO:0032411,GO:0032412,GO:0032414,GO:0032879,GO:0034762,GO:0034764,GO:0034765,GO:0034767,GO:0042221,GO:0042592,GO:0043269,GO:0043270,GO:…	-	-
gene:Solyc02g067790.2	4.27193	0.430627	3.31038	1.43562e-21	2.66546e-20	up	Solyc02g067790.2	-	GO:0000325,GO:0001101,GO:0003674,GO:0005215,GO:0005575,GO:0005622,GO:0005623,GO:0005737,GO:0005773,GO:0005774,GO:0005886,GO:0006810,GO:0006811,GO:0006820,GO:0008150,GO:0008509,GO:0009705,GO:0009987,GO:0010035,GO:0010167,GO:0015075,GO:0015103,GO:0015112,GO:0015318,GO:0015698,GO:0015706,GO:0016020,GO:0022857,GO:0031090,GO:0034220,GO:0042221,GO:0043226,GO:0043227,GO:0043229,GO:0043231,GO:0044422,GO:…	K02575-ko00910 Nitrogen metabolism	-
gene:Solyc09g089770.2	0.0219073	0.395688	-4.17488	0.0225447	0.046032	down	Solyc09g089770.2	-	-	-	KOG0143-Iron/ascorbate family oxidoreductases[QR]
gene:Solyc08g067350.1	2.57131	0.0001	14.6502	3.34094e-05	0.000123952	up	Solyc08g067350.1	-	-	-	-
gene:Solyc04g009130.2	0.0001	0.663898	-12.6967	1.83718e-08	1.0806e-07	down	Solyc04g009130.2	-	GO:0002376,GO:0005575,GO:0005622,GO:0005623,GO:0005737,GO:0005886,GO:0006950,GO:0006952,GO:0006955,GO:0007154,GO:0007165,GO:0008150,GO:0008219,GO:0009605,GO:0009607,GO:0009626,GO:0009814,GO:0009987,GO:0012501,GO:0016020,GO:0023052,GO:0033554,GO:0034050,GO:0043207,GO:0044424,GO:0044464,GO:0045087,GO:0050789,GO:0050794,GO:0050896,GO:0051704,GO:0051707,GO:0051716,GO:0065007,GO:0071944,GO:0098542	-	KOG4658-Apoptotic ATPase[T]
gene:Solyc12g056260.1	0.0303937	0.496118	-4.02884	0.00139626	0.00381988	down	Solyc12g056260.1	-	GO:0000271,GO:0003674,GO:0003824,GO:0005975,GO:0005976,GO:0007275,GO:0008150,GO:0008152,GO:0009058,GO:0009059,GO:0009653,GO:0009888,GO:0009987,GO:0010015,GO:0010053,GO:0010054,GO:0016049,GO:0016051,GO:0016740,GO:0016757,GO:0021700,GO:0022622,GO:0030154,GO:0032501,GO:0032502,GO:0040007,GO:0042546,GO:0043170,GO:0044085,GO:0044238,GO:0048364,GO:0048468,GO:0048469,GO:0048588,GO:0048589,GO:0048731,GO:…	-	KOG1021-Acetylglucosaminyltransferase EXT1/exostosin 1[GMW]
gene:Solyc04g007780.2	5.62369	42.3723	-2.91353	4.56502e-17	6.14747e-16	down	Solyc04g007780.2	-	-	-	-
gene:Solyc10g005190.1	0.0001	0.539469	-12.3973	5.95274e-05	0.000212026	down	Solyc10g005190.1	-	-	-	-
gene:Solyc09g010480.1	0.203234	4.32507	-4.41151	2.57371e-07	1.30878e-06	down	Solyc09g010480.1	-	-	-	-
gene:Solyc02g031990.1	95.1777	12.2113	2.96241	8.73685e-73	1.07594e-70	up	Solyc02g031990.1	-	-	-	-
gene:Solyc06g074340.2	0.0517107	0.941126	-4.18585	7.50595e-05	0.000262256	down	Solyc06g074340.2	-	-	-	-
gene:Solyc04g081790.2	0.539756	4.22428	-2.96833	1.0559e-13	1.09419e-12	down	Solyc04g081790.2	-	-	-	-
gene:Solyc11g067290.1	0.0001	0.44223	-12.1106	4.7379e-05	0.000171951	down	Solyc11g067290.1	-	GO:0003674,GO:0003824,GO:0005975,GO:0005984,GO:0005985,GO:0008150,GO:0008152,GO:0009311,GO:0009987,GO:0016740,GO:0016746,GO:0044237,GO:0044238,GO:0044262,GO:0071704	-	-
gene:Solyc04g079070.2	1.37487	18.4224	-3.7441	3.54323e-58	3.05149e-56	down	Solyc04g079070.2	-	-	-	KOG1282-Serine carboxypeptidases (lysosomal cathepsin A)[OE]
gene:Solyc12g100300.1	0.0268373	1.08976	-5.34362	7.07647e-06	2.90968e-05	down	Solyc12g100300.1	-	-	-	KOG1485-Mitochondrial Fe2+ transporter MMT1 and related transporters (cation diffusion facilitator superfamily)[P]
gene:Solyc02g079460.1	24.5092	2.8343	3.11226	2.33689e-64	2.39245e-62	up	Solyc02g079460.1	-	-	-	KOG1231-Proteins containing the FAD binding domain[C]
gene:Solyc08g079270.2	0.0770333	1.63323	-4.4061	3.59191e-08	2.0384e-07	down	Solyc08g079270.2	-	-	-	KOG0048-Transcription factor, Myb superfamily[K]
gene:Solyc09g018430.2	0.639078	5.50243	-3.10601	1.87105e-05	7.21681e-05	down	Solyc09g018430.2	-	-	K08059-ko04612 Antigen processing and presentation	KOG3160-Gamma-interferon inducible lysosomal thiol reductase[O]
gene:Solyc09g082270.2	329.058	48.7428	2.75508	5.6285e-35	2.04681e-33	up	Solyc09g082270.2	-	GO:0005575,GO:0005623,GO:0005886,GO:0016020,GO:0031224,GO:0031225,GO:0031226,GO:0044425,GO:0044459,GO:0044464,GO:0046658,GO:0071944	-	-
gene:Solyc03g034150.1	66.2295	2.80781	4.55995	4.77512e-50	3.22884e-48	up	Solyc03g034150.1	-	-	-	KOG0483-Transcription factor HEX, contains HOX and HALZ domains[K]
gene:Solyc12g014510.1	1.98427	0.0418367	5.56769	6.80494e-14	7.17714e-13	up	Solyc12g014510.1	-	-	-	-
gene:Solyc01g090370.1	23.5761	0.0324883	9.50319	6.49244e-20	1.08094e-18	up	Solyc01g090370.1	-	-	-	-
gene:Solyc03g093050.1	0.0001	1.048	-13.3554	0.00418965	0.0102932	down	Solyc03g093050.1	-	-	-	-
gene:Solyc04g009040.2	0.0001	0.0984113	-9.94268	0.00311269	0.00788363	down	Solyc04g009040.2	-	-	-	KOG1187-Serine/threonine protein kinase[T]
gene:Solyc09g005090.1	14.4756	1.66375	3.12111	1.38445e-66	1.48913e-64	up	Solyc09g005090.1	-	GO:0008150,GO:0009888,GO:0010073,GO:0032501,GO:0032502,GO:0048507,GO:0048856	-	KOG0472-Leucine-rich repeat protein[S]
gene:Solyc12g056460.1	0.459367	4.03782	-3.13585	2.74039e-08	1.57622e-07	down	Solyc12g056460.1	-	GO:0000003,GO:0001067,GO:0003006,GO:0003674,GO:0003676,GO:0003677,GO:0003700,GO:0005488,GO:0005575,GO:0005622,GO:0005623,GO:0005634,GO:0005737,GO:0006355,GO:0006950,GO:0007275,GO:0008150,GO:0009266,GO:0009409,GO:0009628,GO:0009653,GO:0009791,GO:0009888,GO:0009889,GO:0010015,GO:0010048,GO:0010073,GO:0010074,GO:0010075,GO:0010076,GO:0010082,GO:0010228,GO:0010468,GO:0010556,GO:0010817,GO:0019219,GO:…	-	KOG0014-MADS box transcription factor[K]
gene:Solyc05g010010.1	2.00156	14.1506	-2.82166	6.18143e-26	1.47131e-24	down	Solyc05g010010.1	-	-	-	-
gene:Solyc10g055190.1	0.0001	4.9794	-15.6037	3.75968e-11	3.05326e-10	down	Solyc10g055190.1	-	-	-	-
gene:Solyc12g089050.1	0.0975207	1.29109	-3.72674	0.000474132	0.00142631	down	Solyc12g089050.1	-	-	-	-
gene:Solyc11g008950.1	1.88066	0.229486	3.03476	0.0104703	0.0233305	up	Solyc11g008950.1	-	-	-	-
gene:Solyc03g005280.2	0.0001	0.527077	-12.3638	6.91952e-06	2.84964e-05	down	Solyc03g005280.2	-	GO:0003674,GO:0003824,GO:0004175,GO:0004190,GO:0006508,GO:0006807,GO:0008150,GO:0008152,GO:0008233,GO:0009056,GO:0009057,GO:0016787,GO:0019538,GO:0030163,GO:0043170,GO:0044238,GO:0070001,GO:0070011,GO:0071704,GO:0140096,GO:1901564,GO:1901565,GO:1901575	-	KOG1339-Aspartyl protease[O]
gene:Solyc02g070990.1	2.41559	214.801	-6.47448	6.48011e-11	5.1111e-10	down	Solyc02g070990.1	-	GO:0003674,GO:0005488,GO:0005575,GO:0005622,GO:0005623,GO:0005737,GO:0006091,GO:0008150,GO:0008152,GO:0009314,GO:0009416,GO:0009507,GO:0009526,GO:0009532,GO:0009534,GO:0009535,GO:0009536,GO:0009570,GO:0009579,GO:0009628,GO:0009765,GO:0009768,GO:0009941,GO:0009987,GO:0010287,GO:0015979,GO:0016020,GO:0016168,GO:0019684,GO:0031409,GO:0031967,GO:0031975,GO:0031976,GO:0031984,GO:0034357,GO:0042651,GO:…	K08912-ko00196 Photosynthesis - antenna proteins	-
gene:Solyc12g049110.1	0.0001	1.66761	-14.0255	0.00246291	0.00639808	down	Solyc12g049110.1	-	-	-	-
gene:Solyc10g006900.2	18.4079	262.31	-3.83288	1.1955e-51	8.65787e-50	down	Solyc10g006900.2	-	GO:0003674,GO:0003824,GO:0005488,GO:0005515,GO:0005575,GO:0005622,GO:0005623,GO:0005737,GO:0007275,GO:0008150,GO:0008152,GO:0009314,GO:0009416,GO:0009507,GO:0009526,GO:0009527,GO:0009534,GO:0009535,GO:0009536,GO:0009579,GO:0009628,GO:0009639,GO:0009640,GO:0009642,GO:0009646,GO:0009647,GO:0009707,GO:0009719,GO:0009723,GO:0009725,GO:0009791,GO:0009941,GO:0010033,GO:0016020,GO:0016491,GO:0016627,GO:…	K00218-ko00860 Porphyrin metabolism	KOG1208-Dehydrogenases with different specificities (related to short-chain alcohol dehydrogenases)[Q]
gene:Solyc01g007800.2	0.663293	5.6137	-3.08123	1.75194e-07	9.08101e-07	down	Solyc01g007800.2	-	GO:0005575,GO:0005622,GO:0005623,GO:0005634,GO:0005737,GO:0008150,GO:0009966,GO:0010646,GO:0023051,GO:0043226,GO:0043227,GO:0043229,GO:0043231,GO:0044424,GO:0044464,GO:0048583,GO:0050789,GO:0050794,GO:0065007,GO:1900457	-	-
gene:Solyc07g052360.1	0.0001	0.20419	-10.9957	0.00449792	0.010966	down	Solyc07g052360.1	-	-	-	-
gene:Solyc10g081810.1	0.421331	5.19599	-3.62437	3.0445e-07	1.53078e-06	down	Solyc10g081810.1	-	-	-	KOG4680-Uncharacterized conserved protein, contains ML domain[R]
gene:Solyc03g098030.2	0.403447	5.10549	-3.6616	4.60101e-23	9.45115e-22	down	Solyc03g098030.2	-	-	-	KOG0566-Inositol-1,4,5-triphosphate 5-phosphatase (synaptojanin), INP51/INP52/INP53 family[U]
gene:Solyc03g083510.2	0.049812	1.85527	-5.21899	5.36105e-09	3.36599e-08	down	Solyc03g083510.2	-	-	-	KOG0617-Ras suppressor protein (contains leucine-rich repeats)[T]
gene:Solyc10g079350.1	0.176278	5.93551	-5.07345	6.27042e-28	1.63609e-26	down	Solyc10g079350.1	-	GO:0000003,GO:0003006,GO:0003674,GO:0003824,GO:0006464,GO:0006486,GO:0006725,GO:0006807,GO:0007275,GO:0008150,GO:0008152,GO:0008194,GO:0009058,GO:0009059,GO:0009100,GO:0009101,GO:0009308,GO:0009653,GO:0009690,GO:0009791,GO:0009888,GO:0009889,GO:0009908,GO:0009965,GO:0009987,GO:0010015,GO:0010016,GO:0010073,GO:0010075,GO:0010083,GO:0010154,GO:0010380,GO:0010817,GO:0016740,GO:0016757,GO:0016758,GO:…	K13495-ko00908 Zeatin biosynthesis	KOG1192-UDP-glucuronosyl and UDP-glucosyl transferase[GC]
gene:Solyc06g071640.2	0.195758	1.4425	-2.88143	1.8365e-09	1.21981e-08	down	Solyc06g071640.2	-	GO:0000003,GO:0003006,GO:0003674,GO:0003824,GO:0005575,GO:0005622,GO:0005623,GO:0005737,GO:0005783,GO:0005789,GO:0006950,GO:0006952,GO:0007154,GO:0007275,GO:0008150,GO:0008483,GO:0009605,GO:0009606,GO:0009607,GO:0009617,GO:0009628,GO:0009629,GO:0009630,GO:0009653,GO:0009719,GO:0009723,GO:0009725,GO:0009791,GO:0009888,GO:0009908,GO:0009958,GO:0009987,GO:0009991,GO:0010015,GO:0010033,GO:0010073,GO:…	K16903-ko00380 Tryptophan metabolism	-
gene:Solyc10g008710.2	0.0272277	1.97346	-6.17951	1.06729e-07	5.67174e-07	down	Solyc10g008710.2	-	GO:0005575,GO:0005618,GO:0005622,GO:0005623,GO:0005737,GO:0005773,GO:0030312,GO:0043226,GO:0043227,GO:0043229,GO:0043231,GO:0044424,GO:0044444,GO:0044464,GO:0071944	-	-
gene:Solyc00g244290.1	6.6314	1.00528	2.72172	6.01302e-10	4.21921e-09	up	Solyc00g244290.1	-	-	K03879-ko00190 Oxidative phosphorylation;ko04723 Retrograde endocannabinoid signaling;ko04714 Thermogenesis;ko05208 Chemical carcinogenesis - reactive oxygen species;ko05010 Alzheimer disease;ko05012 Parkinson disease;ko05014 Amyotrophic lateral sclerosis;ko05016 Huntington disease;ko05020 Prion disease;ko05022 Pathways of neurodegeneration - multiple diseases;ko05415 Diabetic cardiomyopathy	-
gene:Solyc10g087010.1	1.70221	0.10898	3.96528	2.64687e-08	1.52484e-07	up	Solyc10g087010.1	-	GO:0001101,GO:0003674,GO:0003824,GO:0004497,GO:0005575,GO:0006629,GO:0006720,GO:0006721,GO:0008150,GO:0008152,GO:0009058,GO:0009719,GO:0009725,GO:0009753,GO:0009987,GO:0010033,GO:0016020,GO:0016101,GO:0016491,GO:0016705,GO:0016709,GO:0019748,GO:0032870,GO:0036209,GO:0042221,GO:0044237,GO:0044238,GO:0044255,GO:0044550,GO:0050896,GO:0051716,GO:0055114,GO:0070887,GO:0071229,GO:0071310,GO:0071395,GO:…	-	KOG0156-Cytochrome P450 CYP2 subfamily[Q]
gene:Solyc03g043710.1	0.139415	1.54826	-3.47319	1.16411e-10	8.90356e-10	down	Solyc03g043710.1	-	GO:0001101,GO:0002229,GO:0002239,GO:0002376,GO:0002682,GO:0002684,GO:0002831,GO:0002833,GO:0003674,GO:0003824,GO:0005575,GO:0005623,GO:0005886,GO:0006793,GO:0006796,GO:0006950,GO:0006952,GO:0006955,GO:0007154,GO:0007165,GO:0008150,GO:0008152,GO:0009605,GO:0009607,GO:0009627,GO:0009719,GO:0009725,GO:0009751,GO:0009814,GO:0009862,GO:0009863,GO:0009893,GO:0009987,GO:0010033,GO:0010310,GO:0010726,GO:…	-	KOG1187-Serine/threonine protein kinase[T]
gene:Solyc09g050020.1	1.99729	0.114864	4.12004	6.63984e-05	0.000234506	up	Solyc09g050020.1	-	-	K00412-ko00190 Oxidative phosphorylation;ko02020 Two-component system;ko04260 Cardiac muscle contraction;ko04714 Thermogenesis;ko05208 Chemical carcinogenesis - reactive oxygen species;ko05010 Alzheimer disease;ko05012 Parkinson disease;ko05014 Amyotrophic lateral sclerosis;ko05016 Huntington disease;ko05020 Prion disease;ko05022 Pathways of neurodegeneration - multiple diseases;ko05415 Diabetic …	KOG4663-Cytochrome b[C]
gene:Solyc08g036500.1	0.376577	0.0001	11.8787	0.0095376	0.0214535	up	Solyc08g036500.1	-	-	-	-
gene:Solyc02g091990.2	6.58353	0.401438	4.03561	1.55758e-36	6.08985e-35	up	Solyc02g091990.2	-	-	K01762-ko00270 Cysteine and methionine metabolism	KOG0256-1-aminocyclopropane-1-carboxylate synthase, and related proteins[T]
gene:Solyc01g097460.2	0.00630767	47.1604	-12.8682	3.19288e-08	1.82373e-07	down	Solyc01g097460.2	-	GO:0005575,GO:0005622,GO:0005623,GO:0005737,GO:0005975,GO:0006950,GO:0006952,GO:0008150,GO:0008152,GO:0009058,GO:0009507,GO:0009526,GO:0009532,GO:0009534,GO:0009535,GO:0009536,GO:0009570,GO:0009579,GO:0009605,GO:0009607,GO:0009617,GO:0009719,GO:0009725,GO:0009735,GO:0009941,GO:0009987,GO:0010033,GO:0015977,GO:0015979,GO:0016020,GO:0016051,GO:0019253,GO:0019685,GO:0031967,GO:0031975,GO:0031976,GO:…	K01807-ko00030 Pentose phosphate pathway;ko00710 Carbon fixation in photosynthetic organisms	KOG3075-Ribose 5-phosphate isomerase[G]
gene:Solyc00g072800.2	0.76174	0.0001	12.8951	5.17004e-05	0.000186388	up	Solyc00g072800.2	-	-	-	-
gene:Solyc07g055730.2	0.0384547	0.890197	-4.53289	0.000415771	0.00126417	down	Solyc07g055730.2	-	-	-	-
gene:Solyc08g044510.2	0.93074	6.68564	-2.84462	2.75424e-25	6.24654e-24	down	Solyc08g044510.2	-	GO:0003674,GO:0003824,GO:0004553,GO:0008150,GO:0008152,GO:0008422,GO:0015926,GO:0016787,GO:0016798,GO:0071704,GO:1901135,GO:1901657	-	KOG0626-Beta-glucosidase, lactase phlorizinhydrolase, and related proteins[G]
gene:Solyc01g005500.2	86.5812	2.58411	5.06631	1.64278e-217	2.09389e-214	up	Solyc01g005500.2	-	-	-	KOG0725-Reductases with broad range of substrate specificities[R]
gene:Solyc02g077350.1	51.4722	2.66474	4.27173	1.50465e-45	8.39312e-44	up	Solyc02g077350.1	-	-	-	-
gene:Solyc07g053030.2	0.649391	6.85886	-3.40081	1.67944e-14	1.8679e-13	down	Solyc07g053030.2	-	GO:0008150,GO:0009314,GO:0009416,GO:0009628,GO:0009719,GO:0009725,GO:0009733,GO:0010033,GO:0042221,GO:0050896	K14487-ko04075 Plant hormone signal transduction	-
gene:Solyc03g111110.1	0.0001	1.69641	-14.0502	0.00182448	0.00487881	down	Solyc03g111110.1	-	-	-	-
gene:Solyc08g006100.2	0.210161	19.253	-6.51745	2.2163e-40	1.0053e-38	down	Solyc08g006100.2	-	-	-	-
gene:Solyc12g055980.1	0.535137	4.93379	-3.20472	5.5434e-05	0.000198696	down	Solyc12g055980.1	-	-	K01179-ko00500 Starch and sucrose metabolism;ko02020 Two-component system	-
gene:Solyc12g009580.1	8.60149	58.6773	-2.77014	1.42257e-41	6.77836e-40	down	Solyc12g009580.1	-	-	-	-
gene:Solyc10g055200.1	317.745	35.7611	3.15141	1.55809e-264	3.97189e-261	up	Solyc10g055200.1	-	-	-	-
gene:Solyc12g088000.1	0.201187	2.51594	-3.64449	9.87398e-07	4.63721e-06	down	Solyc12g088000.1	-	GO:0003674,GO:0003824,GO:0004838,GO:0005575,GO:0005622,GO:0005623,GO:0005737,GO:0005829,GO:0006082,GO:0006520,GO:0006570,GO:0006572,GO:0006725,GO:0006766,GO:0006775,GO:0006807,GO:0008150,GO:0008152,GO:0008483,GO:0009056,GO:0009058,GO:0009063,GO:0009072,GO:0009074,GO:0009110,GO:0009987,GO:0010189,GO:0016054,GO:0016740,GO:0016769,GO:0018130,GO:0019439,GO:0019752,GO:0042360,GO:0042362,GO:0043436,GO:…	K00815-ko00270 Cysteine and methionine metabolism;ko00350 Tyrosine metabolism;ko00360 Phenylalanine metabolism;ko00400 Phenylalanine, tyrosine and tryptophan biosynthesis;ko00130 Ubiquinone and other terpenoid-quinone biosynthesis;ko00950 Isoquinoline alkaloid biosynthesis;ko00960 Tropane, piperidine and pyridine alkaloid biosynthesis;ko00401 Novobiocin biosynthesis	KOG0259-Tyrosine aminotransferase[E]
gene:Solyc02g087500.1	0.138088	0.0001	10.4314	0.00463258	0.0112481	up	Solyc02g087500.1	-	GO:0000003,GO:0003006,GO:0003674,GO:0003824,GO:0005575,GO:0006793,GO:0006796,GO:0007275,GO:0008150,GO:0008152,GO:0008374,GO:0009058,GO:0009059,GO:0009791,GO:0009908,GO:0009987,GO:0010143,GO:0016020,GO:0016311,GO:0016740,GO:0016746,GO:0016747,GO:0016787,GO:0016788,GO:0016791,GO:0022414,GO:0032501,GO:0032502,GO:0042578,GO:0043170,GO:0044237,GO:0048367,GO:0048608,GO:0048731,GO:0048856,GO:0061458,GO:…	-	-
gene:Solyc07g040900.1	4.89811	0.207942	4.55797	2.25425e-06	1.00393e-05	up	Solyc07g040900.1	-	-	-	-
gene:Solyc07g064660.1	11.9247	0.560626	4.41077	9.07997e-46	5.15516e-44	up	Solyc07g064660.1	-	GO:0003674,GO:0003824,GO:0004659,GO:0005575,GO:0005622,GO:0005623,GO:0005737,GO:0006629,GO:0006720,GO:0008150,GO:0008152,GO:0008299,GO:0008610,GO:0009058,GO:0009507,GO:0009536,GO:0009579,GO:0009987,GO:0016020,GO:0016740,GO:0016765,GO:0034357,GO:0042214,GO:0042651,GO:0043226,GO:0043227,GO:0043229,GO:0043231,GO:0043692,GO:0043693,GO:0044237,GO:0044238,GO:0044249,GO:0044255,GO:0044424,GO:0044436,GO:…	K13789-ko00900 Terpenoid backbone biosynthesis	KOG0776-Geranylgeranyl pyrophosphate synthase/Polyprenyl synthetase[H]
gene:Solyc04g072070.2	110.624	9.04773	3.61197	4.86499e-46	2.78693e-44	up	Solyc04g072070.2	-	GO:0001101,GO:0003674,GO:0003700,GO:0006355,GO:0006950,GO:0006952,GO:0007154,GO:0007165,GO:0008150,GO:0009605,GO:0009607,GO:0009617,GO:0009620,GO:0009719,GO:0009725,GO:0009753,GO:0009755,GO:0009867,GO:0009889,GO:0009987,GO:0010033,GO:0010468,GO:0010556,GO:0019219,GO:0019222,GO:0023052,GO:0031323,GO:0031326,GO:0032870,GO:0042221,GO:0042742,GO:0043207,GO:0050789,GO:0050794,GO:0050832,GO:0050896,GO:…	-	-
gene:Solyc01g066160.1	23.0945	2.01855	3.51616	8.25765e-14	8.64493e-13	up	Solyc01g066160.1	-	-	-	-
gene:Solyc02g091810.1	0.0930747	1.03219	-3.47118	0.000238071	0.000761374	down	Solyc02g091810.1	-	-	-	-
gene:Solyc03g091000.1	0.791838	28.1477	-5.15167	0.00897383	0.0203271	down	Solyc03g091000.1	-	-	-	-
gene:Solyc03g091010.1	0.0001	3.85256	-15.2335	7.19127e-08	3.91375e-07	down	Solyc03g091010.1	-	-	-	-
gene:Solyc07g041720.1	30.6179	1439.14	-5.55469	5.90708e-11	4.68922e-10	down	Solyc07g041720.1	-	GO:0005575,GO:0005576,GO:0005618,GO:0005622,GO:0005623,GO:0005634,GO:0006950,GO:0008150,GO:0009266,GO:0009409,GO:0009505,GO:0009628,GO:0009719,GO:0009725,GO:0009735,GO:0010033,GO:0030312,GO:0031012,GO:0042221,GO:0043226,GO:0043227,GO:0043229,GO:0043231,GO:0044421,GO:0044424,GO:0044464,GO:0048046,GO:0050896,GO:0071944	-	-
gene:Solyc09g082660.2	2.83088	39.6092	-3.80652	1.39591e-24	3.06763e-23	down	Solyc09g082660.2	-	GO:0003674,GO:0003824,GO:0005488,GO:0005575,GO:0005622,GO:0005623,GO:0005737,GO:0008150,GO:0008152,GO:0008168,GO:0008171,GO:0009058,GO:0009718,GO:0009812,GO:0009813,GO:0016137,GO:0016138,GO:0016740,GO:0016741,GO:0032259,GO:0033485,GO:0033486,GO:0042440,GO:0043167,GO:0043169,GO:0043473,GO:0044424,GO:0044464,GO:0046148,GO:0046283,GO:0046872,GO:0071704,GO:1901038,GO:1901135,GO:1901137,GO:1901576,GO:…	K00588-ko00940 Phenylpropanoid biosynthesis;ko00945 Stilbenoid, diarylheptanoid and gingerol biosynthesis;ko00941 Flavonoid biosynthesis	KOG1663-O-methyltransferase[Q]
gene:Solyc09g008270.2	0.547469	4.89923	-3.16171	7.38721e-13	7.07418e-12	down	Solyc09g008270.2	-	-	-	-
gene:Solyc02g067930.2	0.736733	4.70189	-2.67403	1.25557e-18	1.89952e-17	down	Solyc02g067930.2	-	-	K00006-ko00564 Glycerophospholipid metabolism;ko04011 MAPK signaling pathway - yeast	KOG2711-Glycerol-3-phosphate dehydrogenase/dihydroxyacetone 3-phosphate reductase[C]
gene:Solyc00g240580.1	5.49712	59.9745	-3.4476	2.54035e-16	3.25747e-15	down	Solyc00g240580.1	-	-	-	-
gene:Solyc00g013130.2	0.301508	0.00516067	5.8685	0.00116434	0.00324067	up	Solyc00g013130.2	-	GO:0005575,GO:0005622,GO:0005623,GO:0005737,GO:0005739,GO:0005740,GO:0005743,GO:0016020,GO:0019866,GO:0031090,GO:0031966,GO:0031967,GO:0031975,GO:0043226,GO:0043227,GO:0043229,GO:0043231,GO:0044422,GO:0044424,GO:0044429,GO:0044444,GO:0044446,GO:0044464	K03879-ko00190 Oxidative phosphorylation;ko04723 Retrograde endocannabinoid signaling;ko04714 Thermogenesis;ko05208 Chemical carcinogenesis - reactive oxygen species;ko05010 Alzheimer disease;ko05012 Parkinson disease;ko05014 Amyotrophic lateral sclerosis;ko05016 Huntington disease;ko05020 Prion disease;ko05022 Pathways of neurodegeneration - multiple diseases;ko05415 Diabetic cardiomyopathy	KOG4668-NADH dehydrogenase subunits 2, 5, and related proteins[C]
gene:Solyc12g009110.1	9.40328	65.9859	-2.81092	1.00398e-16	1.3254e-15	down	Solyc12g009110.1	-	GO:0003674,GO:0003824,GO:0005575,GO:0005622,GO:0005623,GO:0005737,GO:0006725,GO:0006807,GO:0008150,GO:0008152,GO:0008168,GO:0008171,GO:0008757,GO:0009058,GO:0009987,GO:0010817,GO:0016740,GO:0016741,GO:0017096,GO:0017144,GO:0018130,GO:0019438,GO:0030186,GO:0030187,GO:0032259,GO:0034641,GO:0034754,GO:0042430,GO:0042435,GO:0042445,GO:0042446,GO:0043603,GO:0043604,GO:0044237,GO:0044249,GO:0044271,GO:…	-	KOG3178-Hydroxyindole-O-methyltransferase and related SAM-dependent methyltransferases[R]
gene:Solyc12g098250.1	0.0001	1.05117	-13.3597	0.00693931	0.0161609	down	Solyc12g098250.1	-	-	-	-
gene:Solyc09g092580.2	0.36764	0.054165	2.76286	0.0104911	0.0233653	up	Solyc09g092580.2	-	-	-	KOG0156-Cytochrome P450 CYP2 subfamily[Q]
gene:Solyc03g064010.2	0.286196	1.89791	-2.72933	4.32454e-08	2.42341e-07	down	Solyc03g064010.2	-	-	-	KOG1187-Serine/threonine protein kinase[T]
gene:Solyc01g096650.2	0.183557	1.22077	-2.73349	0.0160946	0.0342075	down	Solyc01g096650.2	-	GO:0003674,GO:0003824,GO:0004842,GO:0006464,GO:0006508,GO:0006511,GO:0006807,GO:0008150,GO:0008152,GO:0009056,GO:0009057,GO:0009987,GO:0010498,GO:0016567,GO:0016740,GO:0019538,GO:0019787,GO:0019941,GO:0030163,GO:0032446,GO:0036211,GO:0043161,GO:0043170,GO:0043412,GO:0043632,GO:0044237,GO:0044238,GO:0044248,GO:0044257,GO:0044260,GO:0044265,GO:0044267,GO:0051603,GO:0061630,GO:0061659,GO:0070647,GO:…	-	KOG4628-Predicted E3 ubiquitin ligase[O]
gene:Solyc10g078770.1	286.484	0.424677	9.39787	7.90281e-70	9.07471e-68	up	Solyc10g078770.1	-	-	-	-
gene:Solyc03g079880.2	67.1372	456.437	-2.76523	4.06169e-06	1.73522e-05	down	Solyc03g079880.2	-	-	-	-
gene:Solyc04g040180.2	623.885	74.5849	3.06432	1.59911e-104	4.03609e-102	up	Solyc04g040180.2	-	GO:0003674,GO:0003824,GO:0005575,GO:0005622,GO:0005623,GO:0005737,GO:0008150,GO:0008152,GO:0008168,GO:0008757,GO:0016740,GO:0016741,GO:0032259,GO:0044424,GO:0044464	-	KOG3010-Methyltransferase[R]
gene:Solyc08g059710.2	11.7948	1.78361	2.72529	3.78698e-16	4.77437e-15	up	Solyc08g059710.2	-	-	-	-
gene:Solyc01g098850.2	4.13415	0.236327	4.12874	1.85256e-14	2.05507e-13	up	Solyc01g098850.2	-	GO:0003674,GO:0003824,GO:0004033,GO:0005575,GO:0005622,GO:0005623,GO:0005737,GO:0008106,GO:0008150,GO:0008152,GO:0009507,GO:0009536,GO:0016491,GO:0016614,GO:0016616,GO:0043226,GO:0043227,GO:0043229,GO:0043231,GO:0044424,GO:0044444,GO:0044464,GO:0055114	-	KOG0725-Reductases with broad range of substrate specificities[R]
gene:Solyc10g084910.1	0.048979	0.639137	-3.70589	0.0143666	0.0309319	down	Solyc10g084910.1	-	GO:0003674,GO:0003700,GO:0005575,GO:0005622,GO:0005623,GO:0005634,GO:0006355,GO:0008150,GO:0009889,GO:0009891,GO:0009893,GO:0010468,GO:0010556,GO:0010557,GO:0010604,GO:0019219,GO:0019222,GO:0031323,GO:0031325,GO:0031326,GO:0031328,GO:0043085,GO:0043226,GO:0043227,GO:0043229,GO:0043231,GO:0044093,GO:0044424,GO:0044464,GO:0045935,GO:0048518,GO:0048522,GO:0050789,GO:0050790,GO:0050794,GO:0051052,GO:…	-	-
gene:Solyc10g007970.1	0.0001	0.436796	-12.0927	0.00189496	0.00505192	down	Solyc10g007970.1	-	GO:0003674,GO:0003676,GO:0003677,GO:0003700,GO:0005488,GO:0006355,GO:0008150,GO:0009889,GO:0010468,GO:0010556,GO:0019219,GO:0019222,GO:0031323,GO:0031326,GO:0043565,GO:0050789,GO:0050794,GO:0051171,GO:0051252,GO:0060255,GO:0065007,GO:0080090,GO:0097159,GO:0140110,GO:1901363,GO:1903506,GO:2000112,GO:2001141	-	-
gene:Solyc06g061210.2	75.3683	8.9968	3.06647	5.02229e-73	6.21496e-71	up	Solyc06g061210.2	-	GO:0000271,GO:0003674,GO:0003824,GO:0005575,GO:0005622,GO:0005623,GO:0005737,GO:0005794,GO:0005975,GO:0005976,GO:0006073,GO:0008150,GO:0008152,GO:0008417,GO:0009058,GO:0009059,GO:0009250,GO:0009832,GO:0009969,GO:0009987,GO:0010383,GO:0010410,GO:0010411,GO:0012505,GO:0016051,GO:0016740,GO:0016757,GO:0016758,GO:0033692,GO:0034637,GO:0034645,GO:0036065,GO:0042546,GO:0043170,GO:0043226,GO:0043227,GO:…	-	-
gene:Solyc12g043030.1	0.189113	1.97996	-3.38815	5.68769e-05	0.000203553	down	Solyc12g043030.1	-	-	-	KOG0236-Sulfate/bicarbonate/oxalate exchanger SAT-1 and related transporters (SLC26 family)[P]
gene:Solyc04g072740.2	3.60179	34.391	-3.25525	3.35616e-31	1.03452e-29	down	Solyc04g072740.2	-	GO:0003674,GO:0005215,GO:0005575,GO:0005623,GO:0005886,GO:0005887,GO:0006810,GO:0006811,GO:0006820,GO:0008150,GO:0008272,GO:0008509,GO:0015075,GO:0015103,GO:0015116,GO:0015318,GO:0015698,GO:0016020,GO:0016021,GO:0022857,GO:0031224,GO:0031226,GO:0034220,GO:0044425,GO:0044459,GO:0044464,GO:0051179,GO:0051234,GO:0055085,GO:0071944,GO:0072348,GO:0098656,GO:0098660,GO:0098661,GO:1901682,GO:1902358	-	KOG0236-Sulfate/bicarbonate/oxalate exchanger SAT-1 and related transporters (SLC26 family)[P]
gene:Solyc02g071430.2	72.0313	8.64607	3.05851	1.35253e-75	1.78646e-73	up	Solyc02g071430.2	-	GO:0003674,GO:0003824,GO:0007275,GO:0007568,GO:0008150,GO:0008152,GO:0010150,GO:0016491,GO:0016679,GO:0016682,GO:0032501,GO:0032502,GO:0048366,GO:0048367,GO:0048731,GO:0048827,GO:0048856,GO:0055114,GO:0090693,GO:0099402	-	KOG0143-Iron/ascorbate family oxidoreductases[QR]
gene:Solyc02g036220.1	38.0534	0.795265	5.58045	1.4724e-31	4.61677e-30	up	Solyc02g036220.1	-	-	-	-
gene:Solyc10g054870.1	0.559367	11.9526	-4.41739	0.000522036	0.00155901	down	Solyc10g054870.1	-	GO:0000003,GO:0003674,GO:0003824,GO:0004807,GO:0005575,GO:0005576,GO:0005622,GO:0005623,GO:0005737,GO:0005739,GO:0005829,GO:0005975,GO:0005996,GO:0006006,GO:0006066,GO:0006071,GO:0006081,GO:0006082,GO:0006090,GO:0006091,GO:0006094,GO:0006096,GO:0006139,GO:0006163,GO:0006164,GO:0006165,GO:0006629,GO:0006638,GO:0006639,GO:0006641,GO:0006642,GO:0006725,GO:0006732,GO:0006733,GO:0006753,GO:0006754,GO:…	K01803-ko00010 Glycolysis / Gluconeogenesis;ko00051 Fructose and mannose metabolism;ko00562 Inositol phosphate metabolism;ko00710 Carbon fixation in photosynthetic organisms	KOG1643-Triosephosphate isomerase[G]
gene:Solyc04g058170.1	32.3976	1.89362	4.09667	1.11295e-68	1.24436e-66	up	Solyc04g058170.1	-	GO:0003674,GO:0005488,GO:0005509,GO:0043167,GO:0043169,GO:0046872	K13448-ko04626 Plant-pathogen interaction	KOG0027-Calmodulin and related proteins (EF-Hand superfamily)[T]
gene:Solyc09g010720.2	0.0001	0.0801687	-9.64689	0.00885285	0.0200834	down	Solyc09g010720.2	-	-	-	KOG0283-WD40 repeat-containing protein[S]
gene:Solyc11g065720.1	0.0149037	0.613851	-5.36415	1.47823e-05	5.79292e-05	down	Solyc11g065720.1	-	-	K05666-ko02010 ABC transporters;ko04976 Bile secretion;ko01524 Platinum drug resistance;ko01523 Antifolate resistance	KOG0054-Multidrug resistance-associated protein/mitoxantrone resistance protein, ABC superfamily[Q]
gene:Solyc02g078340.2	36.6553	1.70588	4.42544	4.01581e-62	3.90729e-60	up	Solyc02g078340.2	-	GO:0003674,GO:0003700,GO:0006355,GO:0008150,GO:0009889,GO:0010033,GO:0010200,GO:0010243,GO:0010468,GO:0010556,GO:0019219,GO:0019222,GO:0031323,GO:0031326,GO:0042221,GO:0042493,GO:0050789,GO:0050794,GO:0050896,GO:0051171,GO:0051252,GO:0060255,GO:0065007,GO:0080090,GO:0140110,GO:1901698,GO:1901700,GO:1903506,GO:2000112,GO:2001141	-	KOG0627-Heat shock transcription factor[K]
gene:Solyc08g067320.1	33.5859	324.851	-3.27385	1.51873e-14	1.69161e-13	down	Solyc08g067320.1	-	-	K08912-ko00196 Photosynthesis - antenna proteins	-
gene:Solyc04g054950.2	123.99	18.3406	2.75711	1.47785e-167	1.07638e-164	up	Solyc04g054950.2	-	-	K08081-ko00960 Tropane, piperidine and pyridine alkaloid biosynthesis	KOG0725-Reductases with broad range of substrate specificities[R]
gene:Solyc10g005010.2	0.318761	1.95755	-2.6185	2.09068e-05	7.99992e-05	down	Solyc10g005010.2	-	GO:0000003,GO:0003674,GO:0003700,GO:0005575,GO:0006355,GO:0008150,GO:0009832,GO:0009834,GO:0009889,GO:0009891,GO:0009893,GO:0009900,GO:0009987,GO:0010047,GO:0010468,GO:0010556,GO:0010557,GO:0010604,GO:0010628,GO:0016020,GO:0019219,GO:0019222,GO:0022414,GO:0031323,GO:0031325,GO:0031326,GO:0031328,GO:0032501,GO:0032504,GO:0042546,GO:0044085,GO:0045893,GO:0045935,GO:0048518,GO:0048522,GO:0048609,GO:…	-	-
gene:Solyc05g010800.2	0.0236243	0.591774	-4.6467	0.000445726	0.00134738	down	Solyc05g010800.2	-	-	K01246-ko03410 Base excision repair	-
gene:Solyc08g065230.1	0.0001	0.42753	-12.0618	0.0204904	0.0423325	down	Solyc08g065230.1	-	GO:0001666,GO:0003674,GO:0003824,GO:0004672,GO:0004674,GO:0004712,GO:0005575,GO:0005622,GO:0005623,GO:0005737,GO:0005783,GO:0005789,GO:0006082,GO:0006464,GO:0006468,GO:0006629,GO:0006720,GO:0006721,GO:0006793,GO:0006796,GO:0006807,GO:0006950,GO:0007154,GO:0007165,GO:0008150,GO:0008152,GO:0008299,GO:0008610,GO:0009058,GO:0009628,GO:0009685,GO:0009686,GO:0009719,GO:0009723,GO:0009725,GO:0009743,GO:…	K04424-ko04010 MAPK signaling pathway	-
gene:Solyc08g081980.2	0.0346913	0.271243	-2.96694	0.00158494	0.00429002	down	Solyc08g081980.2	-	GO:0005575,GO:0005623,GO:0005886,GO:0016020,GO:0044464,GO:0071944	-	KOG0192-Tyrosine kinase specific for activated (GTP-bound) p21cdc42Hs[T]
gene:Solyc09g090800.1	2.47947	0.167722	3.88589	4.45908e-08	2.49388e-07	up	Solyc09g090800.1	-	-	-	-
gene:Solyc03g083080.1	2.01876	0.195582	3.36763	0.00840682	0.0191876	up	Solyc03g083080.1	-	-	-	-
gene:Solyc05g007710.2	0.0001	0.801191	-12.9679	1.93072e-06	8.6896e-06	down	Solyc05g007710.2	-	-	-	KOG0048-Transcription factor, Myb superfamily[K]
gene:Solyc02g093070.2	0.0001	0.621868	-12.6024	5.23786e-05	0.000188539	down	Solyc02g093070.2	-	GO:0006950,GO:0007154,GO:0008150,GO:0009267,GO:0009605,GO:0009987,GO:0009991,GO:0031667,GO:0031668,GO:0031669,GO:0033554,GO:0042594,GO:0050896,GO:0051716,GO:0071496	-	KOG0143-Iron/ascorbate family oxidoreductases[QR]
gene:Solyc00g013140.1	2.43272	0.224534	3.43756	3.66905e-14	3.96655e-13	up	Solyc00g013140.1	-	-	K03883-ko00190 Oxidative phosphorylation;ko04723 Retrograde endocannabinoid signaling;ko04714 Thermogenesis;ko05208 Chemical carcinogenesis - reactive oxygen species;ko05010 Alzheimer disease;ko05012 Parkinson disease;ko05014 Amyotrophic lateral sclerosis;ko05016 Huntington disease;ko05020 Prion disease;ko05022 Pathways of neurodegeneration - multiple diseases;ko05415 Diabetic cardiomyopathy	KOG4668-NADH dehydrogenase subunits 2, 5, and related proteins[C]
gene:Solyc07g055950.2	2.20316	59.4034	-4.7529	3.17016e-90	5.94218e-88	down	Solyc07g055950.2	-	GO:0005575,GO:0005576	-	-
gene:Solyc10g007690.2	206.096	1309.95	-2.66812	7.53506e-16	9.31089e-15	down	Solyc10g007690.2	-	GO:0003674,GO:0005488,GO:0005575,GO:0005622,GO:0005623,GO:0005737,GO:0006091,GO:0008150,GO:0008152,GO:0009314,GO:0009416,GO:0009507,GO:0009526,GO:0009532,GO:0009534,GO:0009535,GO:0009536,GO:0009570,GO:0009579,GO:0009628,GO:0009765,GO:0009768,GO:0009941,GO:0009987,GO:0010287,GO:0015979,GO:0016020,GO:0016168,GO:0019684,GO:0031409,GO:0031967,GO:0031975,GO:0031976,GO:0031984,GO:0034357,GO:0042651,GO:…	K08909-ko00196 Photosynthesis - antenna proteins	-
gene:Solyc05g008670.2	0.0487843	0.462887	-3.24617	0.00843987	0.0192448	down	Solyc05g008670.2	-	GO:0001067,GO:0003674,GO:0003676,GO:0003677,GO:0003700,GO:0003723,GO:0003729,GO:0003730,GO:0005488,GO:0005575,GO:0005622,GO:0005623,GO:0005737,GO:0005829,GO:0006355,GO:0006417,GO:0008150,GO:0009889,GO:0009890,GO:0009892,GO:0009893,GO:0009894,GO:0009896,GO:0010468,GO:0010556,GO:0010558,GO:0010604,GO:0010605,GO:0010608,GO:0010629,GO:0017148,GO:0019219,GO:0019222,GO:0031323,GO:0031324,GO:0031325,GO:…	-	KOG1677-CCCH-type Zn-finger protein[R]
gene:Solyc01g091050.2	0.773271	7.03555	-3.18562	3.17327e-16	4.02253e-15	down	Solyc01g091050.2	-	GO:0003674,GO:0003824,GO:0004857,GO:0005575,GO:0005623,GO:0008150,GO:0016787,GO:0016788,GO:0030234,GO:0030599,GO:0043086,GO:0044092,GO:0044464,GO:0046910,GO:0050790,GO:0052689,GO:0065007,GO:0065009,GO:0071944,GO:0098772	K01051-ko00040 Pentose and glucuronate interconversions;ko02020 Two-component system	-
gene:Solyc12g100100.1	0.0001	0.311747	-11.6062	0.000448829	0.0013558	down	Solyc12g100100.1	-	-	-	-
gene:Solyc09g008500.1	0.0001	0.99207	-13.2762	0.00157961	0.00427785	down	Solyc09g008500.1	-	GO:0005575,GO:0006810,GO:0006869,GO:0008150,GO:0010876,GO:0016020,GO:0033036,GO:0051179,GO:0051234,GO:0071702	-	-
gene:Solyc10g074540.1	2.72504	41.6145	-3.93274	1.92118e-35	7.12879e-34	down	Solyc10g074540.1	-	-	-	-
gene:Solyc03g033660.2	0.38178	2.44836	-2.681	0.000523542	0.00156278	down	Solyc03g033660.2	-	GO:0000976,GO:0000977,GO:0000981,GO:0001012,GO:0001067,GO:0001085,GO:0001228,GO:0003674,GO:0003676,GO:0003677,GO:0003682,GO:0003690,GO:0003700,GO:0005488,GO:0005515,GO:0005575,GO:0005622,GO:0005623,GO:0005634,GO:0005667,GO:0006139,GO:0006351,GO:0006355,GO:0006357,GO:0006366,GO:0006725,GO:0006807,GO:0007623,GO:0008134,GO:0008150,GO:0008152,GO:0009058,GO:0009059,GO:0009314,GO:0009416,GO:0009628,GO:…	-	KOG1601-GATA-4/5/6 transcription factors[K]
gene:Solyc05g053170.2	0.0001	1.09445	-13.4179	1.90695e-08	1.11932e-07	down	Solyc05g053170.2	-	-	K00660-ko00941 Flavonoid biosynthesis;ko00960 Tropane, piperidine and pyridine alkaloid biosynthesis;ko04712 Circadian rhythm - plant	-
gene:Solyc12g100220.1	0.068656	3.43203	-5.64353	8.43866e-11	6.56048e-10	down	Solyc12g100220.1	-	GO:0000166,GO:0003674,GO:0003824,GO:0004312,GO:0004316,GO:0005488,GO:0006082,GO:0006629,GO:0006631,GO:0006633,GO:0008150,GO:0008152,GO:0008610,GO:0009058,GO:0009987,GO:0016053,GO:0016491,GO:0016614,GO:0016616,GO:0016740,GO:0016746,GO:0016747,GO:0019752,GO:0030497,GO:0032787,GO:0036094,GO:0043436,GO:0044237,GO:0044238,GO:0044249,GO:0044255,GO:0044281,GO:0044283,GO:0046394,GO:0048037,GO:0050661,GO:…	-	KOG0725-Reductases with broad range of substrate specificities[R]
gene:Solyc07g053360.2	15.3888	0.268892	5.83871	8.62916e-76	1.1517e-73	up	Solyc07g053360.2	-	-	-	-
gene:Solyc01g081160.2	0.0985327	1.76172	-4.16024	7.88653e-06	3.22392e-05	down	Solyc01g081160.2	-	GO:0003674,GO:0003824,GO:0004553,GO:0008150,GO:0008152,GO:0008422,GO:0015926,GO:0016787,GO:0016798,GO:0071704,GO:1901135,GO:1901657	K01188-ko00500 Starch and sucrose metabolism;ko00460 Cyanoamino acid metabolism;ko00999 Biosynthesis of various plant secondary metabolites	KOG0626-Beta-glucosidase, lactase phlorizinhydrolase, and related proteins[G]
gene:Solyc12g005670.1	0.382938	20.6592	-5.75353	1.42454e-60	1.32196e-58	down	Solyc12g005670.1	-	GO:0003674,GO:0005215,GO:0005575,GO:0006810,GO:0006811,GO:0006812,GO:0006813,GO:0006814,GO:0008150,GO:0008324,GO:0009674,GO:0009987,GO:0010107,GO:0015075,GO:0015077,GO:0015079,GO:0015081,GO:0015291,GO:0015293,GO:0015294,GO:0015318,GO:0015370,GO:0015672,GO:0016020,GO:0022804,GO:0022857,GO:0022890,GO:0030001,GO:0034220,GO:0035725,GO:0046873,GO:0051179,GO:0051234,GO:0055085,GO:0071804,GO:0071805,GO:…	-	-
gene:Solyc02g071000.1	5.33867	456.241	-6.41717	2.93487e-15	3.46048e-14	down	Solyc02g071000.1	-	GO:0003674,GO:0005488,GO:0005575,GO:0005622,GO:0005623,GO:0005737,GO:0006091,GO:0008150,GO:0008152,GO:0009314,GO:0009416,GO:0009507,GO:0009526,GO:0009532,GO:0009534,GO:0009535,GO:0009536,GO:0009570,GO:0009579,GO:0009628,GO:0009765,GO:0009768,GO:0009941,GO:0009987,GO:0010287,GO:0015979,GO:0016020,GO:0016168,GO:0019684,GO:0031409,GO:0031967,GO:0031975,GO:0031976,GO:0031984,GO:0034357,GO:0042651,GO:…	K08912-ko00196 Photosynthesis - antenna proteins	-
gene:Solyc06g063200.1	0.635412	0.0872753	2.86405	2.27996e-06	1.01432e-05	up	Solyc06g063200.1	-	-	-	KOG1052-Glutamate-gated kainate-type ion channel receptor subunit GluR5 and related subunits[PET]
gene:Solyc05g054510.1	0.0374217	0.793953	-4.40711	0.000991894	0.00280232	down	Solyc05g054510.1	-	-	-	-
gene:Solyc03g019890.2	2.29499	17.0283	-2.89137	3.93579e-10	2.81512e-09	down	Solyc03g019890.2	-	GO:0003674,GO:0003824,GO:0004553,GO:0004565,GO:0005575,GO:0005618,GO:0005622,GO:0005623,GO:0005737,GO:0005773,GO:0008150,GO:0009505,GO:0009628,GO:0015925,GO:0016787,GO:0016798,GO:0030312,GO:0043226,GO:0043227,GO:0043229,GO:0043231,GO:0044424,GO:0044444,GO:0044464,GO:0050896,GO:0071944,GO:0080167	-	KOG0496-Beta-galactosidase[G]
gene:Solyc11g010990.1	0.0001	3.8344	-15.2267	7.35309e-13	7.0468e-12	down	Solyc11g010990.1	-	GO:0006725,GO:0008150,GO:0008152,GO:0009058,GO:0009698,GO:0009699,GO:0009808,GO:0009809,GO:0009987,GO:0019438,GO:0019748,GO:0044237,GO:0044249,GO:0044550,GO:0071704,GO:1901360,GO:1901362,GO:1901576	-	KOG0023-Alcohol dehydrogenase, class V[Q]
gene:Solyc05g050350.1	18.783	2.59935	2.85321	1.13727e-27	2.92251e-26	up	Solyc05g050350.1	-	GO:0003674,GO:0005215,GO:0005216,GO:0005244,GO:0005249,GO:0005261,GO:0005267,GO:0005575,GO:0005623,GO:0005886,GO:0005887,GO:0006810,GO:0006811,GO:0006812,GO:0006813,GO:0006950,GO:0006952,GO:0008150,GO:0008324,GO:0009605,GO:0009607,GO:0009617,GO:0009620,GO:0009987,GO:0015075,GO:0015077,GO:0015079,GO:0015267,GO:0015318,GO:0015672,GO:0016020,GO:0016021,GO:0022803,GO:0022832,GO:0022836,GO:0022838,GO:…	K05391-ko04626 Plant-pathogen interaction	KOG0498-K+-channel ERG and related proteins, contain PAS/PAC sensor domain[PT]
gene:Solyc05g009110.1	0.549752	0.0549813	3.32177	0.0102575	0.0229071	up	Solyc05g009110.1	-	-	-	-
gene:Solyc04g076190.1	1.4856	10.4144	-2.80945	1.32698e-22	2.64621e-21	down	Solyc04g076190.1	-	GO:0002376,GO:0003674,GO:0003824,GO:0004175,GO:0004190,GO:0005575,GO:0005576,GO:0005618,GO:0005623,GO:0006508,GO:0006807,GO:0006950,GO:0006952,GO:0006955,GO:0008150,GO:0008152,GO:0008233,GO:0009056,GO:0009057,GO:0009505,GO:0009605,GO:0009607,GO:0009627,GO:0009814,GO:0010941,GO:0016787,GO:0019538,GO:0030163,GO:0030312,GO:0043067,GO:0043170,GO:0043207,GO:0044238,GO:0044464,GO:0045087,GO:0048046,GO:…	-	KOG1339-Aspartyl protease[O]
gene:Solyc08g067930.2	0.0001	0.168114	-10.7152	0.00362009	0.0090403	down	Solyc08g067930.2	-	-	-	KOG0702-Predicted GTPase-activating protein[T]
gene:Solyc12g036170.1	13.3801	80.5946	-2.5906	6.83939e-14	7.20751e-13	down	Solyc12g036170.1	-	GO:0005575,GO:0005622,GO:0005623,GO:0005737,GO:0006091,GO:0008150,GO:0008152,GO:0009507,GO:0009534,GO:0009535,GO:0009536,GO:0009579,GO:0009767,GO:0009773,GO:0009987,GO:0010598,GO:0015979,GO:0016020,GO:0019684,GO:0022900,GO:0031976,GO:0031984,GO:0032991,GO:0034357,GO:0042651,GO:0043226,GO:0043227,GO:0043229,GO:0043231,GO:0044237,GO:0044422,GO:0044424,GO:0044425,GO:0044434,GO:0044435,GO:0044436,GO:…	-	-
gene:Solyc10g055730.1	0.410443	3.49505	-3.09006	1.61415e-11	1.36886e-10	down	Solyc10g055730.1	-	-	-	-
gene:Solyc02g081980.2	0.653715	14.8982	-4.51033	7.055e-57	5.85818e-55	down	Solyc02g081980.2	-	GO:0005575,GO:0005622,GO:0005623,GO:0005634,GO:0043226,GO:0043227,GO:0043229,GO:0043231,GO:0044424,GO:0044464	K14641-ko00230 Purine metabolism;ko00240 Pyrimidine metabolism	KOG1385-Nucleoside phosphatase[F]
gene:Solyc10g075150.1	3189.03	493.278	2.69264	5.56586e-46	3.18128e-44	up	Solyc10g075150.1	-	GO:0005575,GO:0006810,GO:0006869,GO:0008150,GO:0010876,GO:0016020,GO:0033036,GO:0051179,GO:0051234,GO:0071702	-	-
gene:Solyc09g091140.2	0.0001	1.22888	-13.5851	1.99732e-06	8.97192e-06	down	Solyc09g091140.2	-	-	K00799-ko00480 Glutathione metabolism;ko00980 Metabolism of xenobiotics by cytochrome P450;ko00982 Drug metabolism - cytochrome P450;ko00983 Drug metabolism - other enzymes;ko04212 Longevity regulating pathway - worm;ko05200 Pathways in cancer;ko05204 Chemical carcinogenesis - DNA adducts;ko05207 Chemical carcinogenesis - receptor activation;ko05208 Chemical carcinogenesis - reactive oxygen speci…	KOG0406-Glutathione S-transferase[O]
gene:Solyc09g011550.2	147.393	21.4837	2.77835	4.79284e-16	6.00684e-15	up	Solyc09g011550.2	-	-	K00799-ko00480 Glutathione metabolism;ko00980 Metabolism of xenobiotics by cytochrome P450;ko00982 Drug metabolism - cytochrome P450;ko00983 Drug metabolism - other enzymes;ko04212 Longevity regulating pathway - worm;ko05200 Pathways in cancer;ko05204 Chemical carcinogenesis - DNA adducts;ko05207 Chemical carcinogenesis - receptor activation;ko05208 Chemical carcinogenesis - reactive oxygen speci…	KOG0406-Glutathione S-transferase[O]
gene:Solyc04g005660.2	0.83264	5.01324	-2.58998	6.09741e-06	2.53276e-05	down	Solyc04g005660.2	-	-	-	-
gene:Solyc09g014870.1	0.505407	7.16845	-3.82614	6.35464e-10	4.44546e-09	down	Solyc09g014870.1	-	GO:0000041,GO:0003674,GO:0005215,GO:0005375,GO:0005488,GO:0005515,GO:0005575,GO:0005623,GO:0005886,GO:0005887,GO:0006810,GO:0006811,GO:0006812,GO:0006825,GO:0008150,GO:0008324,GO:0008643,GO:0015075,GO:0015144,GO:0015318,GO:0016020,GO:0016021,GO:0022857,GO:0022890,GO:0030001,GO:0031224,GO:0031226,GO:0034219,GO:0034220,GO:0035434,GO:0043621,GO:0044425,GO:0044459,GO:0044464,GO:0046873,GO:0046915,GO:…	K14686-ko04978 Mineral absorption;ko01524 Platinum drug resistance	KOG3386-Copper transporter[P]
gene:Solyc07g008420.2	0.183185	9.55214	-5.70445	8.27642e-16	1.01875e-14	down	Solyc07g008420.2	-	-	-	-
gene:Solyc04g071590.1	157.751	14.7694	3.41696	4.59006e-22	8.79773e-21	up	Solyc04g071590.1	-	GO:0001101,GO:0003674,GO:0005488,GO:0005515,GO:0005575,GO:0005622,GO:0005623,GO:0005634,GO:0006950,GO:0008150,GO:0008270,GO:0009414,GO:0009415,GO:0009628,GO:0010035,GO:0032991,GO:0042221,GO:0042802,GO:0042803,GO:0043167,GO:0043169,GO:0043226,GO:0043227,GO:0043229,GO:0043231,GO:0044424,GO:0044464,GO:0046872,GO:0046914,GO:0046983,GO:0050896,GO:1901700	-	-
gene:Solyc01g006100.2	0.548885	3.29707	-2.58661	3.86542e-12	3.47574e-11	down	Solyc01g006100.2	-	-	K00558-ko00270 Cysteine and methionine metabolism;ko05206 MicroRNAs in cancer	-
gene:Solyc02g090970.1	25.0554	3.55706	2.81636	2.06983e-34	7.34877e-33	up	Solyc02g090970.1	-	GO:0000226,GO:0001932,GO:0001934,GO:0003674,GO:0003824,GO:0004672,GO:0004674,GO:0005575,GO:0005576,GO:0005622,GO:0005623,GO:0005737,GO:0005938,GO:0006464,GO:0006468,GO:0006793,GO:0006796,GO:0006807,GO:0006950,GO:0006996,GO:0007010,GO:0007017,GO:0007154,GO:0007165,GO:0007346,GO:0008150,GO:0008152,GO:0009653,GO:0009893,GO:0009987,GO:0010562,GO:0010604,GO:0016043,GO:0016301,GO:0016310,GO:0016740,GO:…	-	KOG0198-MEKK and related serine/threonine protein kinases[T]
gene:Solyc11g008780.1	3.0641	25.6673	-3.06639	1.90921e-35	7.0947e-34	down	Solyc11g008780.1	-	GO:0003674,GO:0003824,GO:0003984,GO:0005488,GO:0005515,GO:0005575,GO:0005622,GO:0005623,GO:0005737,GO:0005777,GO:0005829,GO:0005948,GO:0006082,GO:0006520,GO:0006549,GO:0006551,GO:0006573,GO:0006807,GO:0008150,GO:0008152,GO:0008652,GO:0009058,GO:0009081,GO:0009082,GO:0009097,GO:0009099,GO:0009507,GO:0009536,GO:0009987,GO:0016053,GO:0016740,GO:0016744,GO:0019752,GO:0032991,GO:0042579,GO:0043226,GO:…	K01653-ko00650 Butanoate metabolism;ko00660 C5-Branched dibasic acid metabolism;ko00290 Valine, leucine and isoleucine biosynthesis;ko00770 Pantothenate and CoA biosynthesis	KOG2663-Acetolactate synthase, small subunit[E]
gene:Solyc03g094120.2	22.0745	3.15508	2.80663	2.28046e-34	8.0741e-33	up	Solyc03g094120.2	-	-	-	-
gene:Solyc02g081050.2	0.144178	1.61469	-3.48533	1.71248e-11	1.44647e-10	down	Solyc02g081050.2	-	GO:0003674,GO:0003824,GO:0004672,GO:0004674,GO:0004675,GO:0004888,GO:0005488,GO:0005515,GO:0005575,GO:0005623,GO:0005886,GO:0006464,GO:0006468,GO:0006793,GO:0006796,GO:0006807,GO:0007154,GO:0007165,GO:0007166,GO:0007167,GO:0007178,GO:0008150,GO:0008152,GO:0009987,GO:0016020,GO:0016301,GO:0016310,GO:0016740,GO:0016772,GO:0016773,GO:0019199,GO:0019538,GO:0019899,GO:0019900,GO:0019901,GO:0023052,GO:…	K13429-ko04626 Plant-pathogen interaction	KOG1187-Serine/threonine protein kinase[T]
gene:Solyc05g051010.2	0.0480153	1.16745	-4.60372	0.00108758	0.00304634	down	Solyc05g051010.2	-	-	-	KOG1502-Flavonol reductase/cinnamoyl-CoA reductase[V]
gene:Solyc01g098740.2	1.26118	14.4524	-3.51846	1.76107e-41	8.34447e-40	down	Solyc01g098740.2	-	-	-	KOG1187-Serine/threonine protein kinase[T]
gene:Solyc02g063500.1	0.676734	4.06597	-2.58694	0.0067401	0.0157617	down	Solyc02g063500.1	-	-	-	KOG0014-MADS box transcription factor[K]
gene:Solyc08g014090.1	8.8672	0.464338	4.25523	1.43475e-13	1.46886e-12	up	Solyc08g014090.1	-	-	-	-
gene:Solyc04g077380.2	0.036934	0.952228	-4.68829	0.000145569	0.000484571	down	Solyc04g077380.2	-	-	-	KOG1187-Serine/threonine protein kinase[T]
gene:Solyc09g098000.2	62.746	0.475711	7.0433	4.05187e-60	3.68894e-58	up	Solyc09g098000.2	-	-	-	KOG1575-Voltage-gated shaker-like K+ channel, subunit beta/KCNAB[C]
gene:Solyc06g048930.2	34.9428	4.06638	3.10318	4.06995e-49	2.66028e-47	up	Solyc06g048930.2	-	GO:0000156,GO:0000160,GO:0003674,GO:0006355,GO:0007154,GO:0007165,GO:0008150,GO:0009719,GO:0009725,GO:0009735,GO:0009736,GO:0009755,GO:0009889,GO:0009987,GO:0010033,GO:0010468,GO:0010556,GO:0019219,GO:0019222,GO:0023052,GO:0031323,GO:0031326,GO:0032870,GO:0035556,GO:0042221,GO:0050789,GO:0050794,GO:0050896,GO:0051171,GO:0051252,GO:0051716,GO:0060089,GO:0060255,GO:0065007,GO:0070887,GO:0071310,GO:…	K14492-ko04075 Plant hormone signal transduction	KOG0519-Sensory transduction histidine kinase[T]
gene:Solyc06g066700.1	0.0001	1.25799	-13.6188	0.00551778	0.0131642	down	Solyc06g066700.1	-	-	-	-
gene:Solyc03g079980.1	4.93785	0.503337	3.29429	4.69172e-12	4.18187e-11	up	Solyc03g079980.1	-	-	-	-
gene:Solyc07g055780.2	0.0001	0.26096	-11.3496	0.00312207	0.00790188	down	Solyc07g055780.2	-	-	-	-
gene:Solyc02g094270.1	294.027	2.61059	6.81543	6.68119e-113	2.12896e-110	up	Solyc02g094270.1	-	GO:0001067,GO:0003674,GO:0003676,GO:0003677,GO:0003700,GO:0005488,GO:0005515,GO:0005575,GO:0005622,GO:0005623,GO:0005634,GO:0006355,GO:0006810,GO:0006811,GO:0006817,GO:0006820,GO:0008134,GO:0008150,GO:0009889,GO:0010468,GO:0010556,GO:0015698,GO:0019219,GO:0019222,GO:0031323,GO:0031326,GO:0043226,GO:0043227,GO:0043229,GO:0043231,GO:0043565,GO:0044212,GO:0044424,GO:0044464,GO:0050789,GO:0050794,GO:…	-	-
gene:Solyc03g078490.2	325.719	52.6308	2.62965	1.15331e-30	3.46293e-29	up	Solyc03g078490.2	-	-	-	KOG1192-UDP-glucuronosyl and UDP-glucosyl transferase[GC]
gene:Solyc05g009700.2	3.08743	19.4489	-2.65521	4.43396e-35	1.61703e-33	down	Solyc05g009700.2	-	GO:0003333,GO:0003674,GO:0005215,GO:0005342,GO:0005575,GO:0005623,GO:0005886,GO:0006810,GO:0006811,GO:0006820,GO:0006865,GO:0008150,GO:0008509,GO:0008514,GO:0015075,GO:0015171,GO:0015318,GO:0015711,GO:0015849,GO:0016020,GO:0022857,GO:0034220,GO:0044464,GO:0046942,GO:0046943,GO:0051179,GO:0051234,GO:0055085,GO:0071702,GO:0071705,GO:0071944,GO:0098656,GO:1903825,GO:1905039	-	KOG1303-Amino acid transporters[E]
gene:Solyc04g051270.1	0.0686107	6.12865	-6.48099	1.22319e-08	7.33683e-08	down	Solyc04g051270.1	-	-	-	-
gene:Solyc04g081300.2	2.17553	16.9598	-2.96268	1.12937e-14	1.27615e-13	down	Solyc04g081300.2	-	-	-	-
gene:Solyc06g068040.2	0.0711837	1.21078	-4.08825	7.82171e-07	3.7186e-06	down	Solyc06g068040.2	-	GO:0005575,GO:0005618,GO:0005623,GO:0009505,GO:0030312,GO:0044464,GO:0071944	K01213-ko00040 Pentose and glucuronate interconversions	-
gene:Solyc10g005960.1	9.73711	66.1329	-2.7638	8.09969e-104	2.02429e-101	down	Solyc10g005960.1	-	GO:0005575,GO:0005618,GO:0005623,GO:0005886,GO:0007275,GO:0008150,GO:0016020,GO:0022622,GO:0030312,GO:0031224,GO:0031225,GO:0031226,GO:0032501,GO:0032502,GO:0044425,GO:0044459,GO:0044464,GO:0046658,GO:0048364,GO:0048367,GO:0048731,GO:0048856,GO:0071944,GO:0099402	-	-
gene:Solyc01g104230.2	0.527305	3.44634	-2.70835	7.45566e-12	6.52902e-11	down	Solyc01g104230.2	-	GO:0005575,GO:0005911,GO:0009506,GO:0030054,GO:0055044	-	-
gene:Solyc04g071430.1	0.144958	1.36255	-3.2326	5.09489e-05	0.00018386	down	Solyc04g071430.1	-	GO:0003674,GO:0005215,GO:0005575,GO:0005622,GO:0005623,GO:0005737,GO:0005886,GO:0005887,GO:0005938,GO:0006810,GO:0007154,GO:0007165,GO:0008150,GO:0009719,GO:0009725,GO:0009733,GO:0009734,GO:0009755,GO:0009987,GO:0010033,GO:0016020,GO:0016021,GO:0022857,GO:0023052,GO:0031224,GO:0031226,GO:0032870,GO:0042221,GO:0044424,GO:0044425,GO:0044444,GO:0044459,GO:0044464,GO:0050789,GO:0050794,GO:0050896,GO:…	-	-
gene:Solyc02g067750.2	112.852	4.74286	4.57254	4.98877e-37	2.00906e-35	up	Solyc02g067750.2	-	-	K01673-ko00910 Nitrogen metabolism	KOG1578-Predicted carbonic anhydrase involved in protection against oxidative damage[P]
gene:Solyc02g079720.1	21.3413	0.996865	4.42011	7.69672e-21	1.36728e-19	up	Solyc02g079720.1	-	-	-	KOG0028-Ca2+-binding protein (centrin/caltractin), EF-Hand superfamily protein[ZD]
gene:Solyc06g006110.2	0.569409	4.46046	-2.96966	3.59271e-16	4.53617e-15	down	Solyc06g006110.2	-	GO:0000325,GO:0003674,GO:0005215,GO:0005575,GO:0005622,GO:0005623,GO:0005737,GO:0005773,GO:0005774,GO:0006793,GO:0006810,GO:0006811,GO:0006812,GO:0006816,GO:0006873,GO:0006874,GO:0006875,GO:0006882,GO:0008150,GO:0008152,GO:0008324,GO:0009605,GO:0009607,GO:0009624,GO:0009705,GO:0009987,GO:0010035,GO:0010038,GO:0015075,GO:0015077,GO:0015078,GO:0015085,GO:0015291,GO:0015297,GO:0015298,GO:0015299,GO:…	-	KOG1397-Ca2+/H+ antiporter VCX1 and related proteins[P]
gene:Solyc07g005380.2	226.277	16.3179	3.79356	6.8648e-214	7.95444e-211	up	Solyc07g005380.2	-	-	-	-
gene:Solyc08g065500.1	0.0001	0.33866	-11.7256	0.0047819	0.0115655	down	Solyc08g065500.1	-	-	-	KOG0698-Serine/threonine protein phosphatase[T]
gene:Solyc04g077630.2	6.43892	0.390665	4.04282	3.25703e-20	5.5022e-19	up	Solyc04g077630.2	-	-	-	KOG1282-Serine carboxypeptidases (lysosomal cathepsin A)[OE]
gene:Solyc09g064280.2	0.110938	2.70515	-4.60789	7.90033e-08	4.27591e-07	down	Solyc09g064280.2	-	GO:0000003,GO:0003006,GO:0003674,GO:0003824,GO:0004672,GO:0004674,GO:0004675,GO:0004888,GO:0005575,GO:0005623,GO:0005886,GO:0006464,GO:0006468,GO:0006793,GO:0006796,GO:0006807,GO:0007154,GO:0007165,GO:0007166,GO:0007167,GO:0007178,GO:0007275,GO:0008150,GO:0008152,GO:0009653,GO:0009790,GO:0009791,GO:0009793,GO:0009888,GO:0009987,GO:0010065,GO:0010068,GO:0010154,GO:0016020,GO:0016301,GO:0016310,GO:…	-	-
gene:Solyc02g090450.2	1.96405	39.2489	-4.32075	4.8115e-36	1.8389e-34	down	Solyc02g090450.2	-	-	K00430-ko00940 Phenylpropanoid biosynthesis	-
gene:Solyc04g008930.1	2.35937	0.335527	2.8139	0.000626526	0.00184278	up	Solyc04g008930.1	-	-	-	-
gene:Solyc09g011620.1	46.4704	4.4624	3.38042	2.12316e-12	1.95392e-11	up	Solyc09g011620.1	-	-	K00799-ko00480 Glutathione metabolism;ko00980 Metabolism of xenobiotics by cytochrome P450;ko00982 Drug metabolism - cytochrome P450;ko00983 Drug metabolism - other enzymes;ko04212 Longevity regulating pathway - worm;ko05200 Pathways in cancer;ko05204 Chemical carcinogenesis - DNA adducts;ko05207 Chemical carcinogenesis - receptor activation;ko05208 Chemical carcinogenesis - reactive oxygen speci…	KOG0406-Glutathione S-transferase[O]
gene:Solyc07g040710.2	65.165	6.76669	3.26757	1.01177e-30	3.05594e-29	up	Solyc07g040710.2	-	-	-	-
gene:Solyc10g005400.2	0.287253	7.33537	-4.67448	5.49854e-31	1.67867e-29	down	Solyc10g005400.2	-	GO:0003674,GO:0003824,GO:0008150,GO:0008152,GO:0016491,GO:0016701,GO:0050113,GO:0055114	K00469-ko00053 Ascorbate and aldarate metabolism;ko00562 Inositol phosphate metabolism	KOG1573-Aldehyde reductase[R]
gene:Solyc08g006260.1	0.0001	0.4439	-12.116	0.0013094	0.003604	down	Solyc08g006260.1	-	GO:0000003,GO:0003006,GO:0005575,GO:0005622,GO:0005623,GO:0005737,GO:0007275,GO:0008150,GO:0009507,GO:0009536,GO:0009790,GO:0009791,GO:0009793,GO:0010154,GO:0022414,GO:0032501,GO:0032502,GO:0043226,GO:0043227,GO:0043229,GO:0043231,GO:0044424,GO:0044444,GO:0044464,GO:0048316,GO:0048608,GO:0048731,GO:0048856,GO:0061458	-	-
gene:Solyc07g055010.2	0.055501	1.37094	-4.6265	0.000433726	0.00131422	down	Solyc07g055010.2	-	GO:0003674,GO:0005488,GO:0005575,GO:0005622,GO:0005623,GO:0005737,GO:0006810,GO:0006811,GO:0006812,GO:0006873,GO:0006875,GO:0008150,GO:0009987,GO:0019725,GO:0030001,GO:0030003,GO:0042592,GO:0043167,GO:0043169,GO:0044424,GO:0044464,GO:0046872,GO:0046914,GO:0046916,GO:0048878,GO:0050801,GO:0051179,GO:0051234,GO:0055065,GO:0055076,GO:0055080,GO:0055082,GO:0065007,GO:0065008,GO:0098771	-	KOG1603-Copper chaperone[P]
gene:Solyc04g074640.2	2.177	38.5218	-4.14526	1.63861e-99	3.6323e-97	down	Solyc04g074640.2	-	GO:0000302,GO:0003674,GO:0003824,GO:0004130,GO:0004601,GO:0005575,GO:0005622,GO:0005623,GO:0005634,GO:0005737,GO:0006950,GO:0006979,GO:0008150,GO:0008152,GO:0009056,GO:0009507,GO:0009534,GO:0009535,GO:0009536,GO:0009543,GO:0009579,GO:0009636,GO:0009987,GO:0016020,GO:0016209,GO:0016491,GO:0016684,GO:0016999,GO:0017001,GO:0017144,GO:0031976,GO:0031977,GO:0031978,GO:0031984,GO:0033554,GO:0034357,GO:…	K00434-ko00053 Ascorbate and aldarate metabolism;ko00480 Glutathione metabolism	-
gene:Solyc03g116400.2	0.48732	0.0001	12.2507	0.00893494	0.0202516	up	Solyc03g116400.2	-	-	-	-
gene:Solyc01g095520.2	0.50793	3.63599	-2.83965	1.15003e-05	4.57783e-05	down	Solyc01g095520.2	-	-	-	-
gene:Solyc09g018460.1	40.5722	2.4415	4.05465	1.21561e-09	8.23722e-09	up	Solyc09g018460.1	-	-	-	-
gene:Solyc01g094740.1	0.0001	0.327025	-11.6752	5.63068e-07	2.72729e-06	down	Solyc01g094740.1	-	-	-	-
gene:Solyc07g052780.2	5.06999	0.427707	3.56729	3.79049e-14	4.08918e-13	up	Solyc07g052780.2	-	-	-	-
gene:Solyc07g062550.2	1.07868	11.1751	-3.37295	0.000200028	0.00064965	down	Solyc07g062550.2	-	-	-	KOG0692-Pentafunctional AROM protein[E]
gene:Solyc04g052980.1	0.234196	2.96508	-3.66228	4.54149e-05	0.000165341	down	Solyc04g052980.1	-	GO:0000003,GO:0003006,GO:0005575,GO:0005622,GO:0005623,GO:0005634,GO:0005730,GO:0006810,GO:0007275,GO:0008150,GO:0009791,GO:0009908,GO:0009914,GO:0009926,GO:0010817,GO:0022414,GO:0031974,GO:0031981,GO:0032501,GO:0032502,GO:0040008,GO:0043226,GO:0043227,GO:0043228,GO:0043229,GO:0043231,GO:0043232,GO:0043233,GO:0044422,GO:0044424,GO:0044428,GO:0044446,GO:0044464,GO:0046620,GO:0048367,GO:0048437,GO:…	-	-
gene:Solyc02g071030.1	0.0001	19.3773	-17.564	4.79103e-19	7.48822e-18	down	Solyc02g071030.1	-	GO:0003674,GO:0005488,GO:0005575,GO:0005622,GO:0005623,GO:0005737,GO:0006091,GO:0008150,GO:0008152,GO:0009314,GO:0009416,GO:0009507,GO:0009526,GO:0009532,GO:0009534,GO:0009535,GO:0009536,GO:0009570,GO:0009579,GO:0009628,GO:0009765,GO:0009768,GO:0009941,GO:0009987,GO:0010287,GO:0015979,GO:0016020,GO:0016168,GO:0019684,GO:0031409,GO:0031967,GO:0031975,GO:0031976,GO:0031984,GO:0034357,GO:0042651,GO:…	K08912-ko00196 Photosynthesis - antenna proteins	-
gene:Solyc04g079510.1	0.0178243	1.88728	-6.72631	3.03293e-09	1.96382e-08	down	Solyc04g079510.1	-	GO:0003674,GO:0005215,GO:0005319,GO:0005342,GO:0005575,GO:0005623,GO:0005886,GO:0006810,GO:0006811,GO:0006820,GO:0006869,GO:0008028,GO:0008150,GO:0008509,GO:0008514,GO:0009605,GO:0009607,GO:0009624,GO:0010119,GO:0010876,GO:0015075,GO:0015318,GO:0015665,GO:0015711,GO:0015718,GO:0015849,GO:0015850,GO:0016020,GO:0022857,GO:0033036,GO:0034220,GO:0043207,GO:0044464,GO:0046864,GO:0046865,GO:0046942,GO:…	-	KOG1237-H+/oligopeptide symporter[E]
gene:Solyc00g048510.2	5.21183	0.753314	2.79047	1.11339e-11	9.58868e-11	up	Solyc00g048510.2	-	GO:0003674,GO:0005488,GO:0030246	-	-
gene:Solyc10g009570.2	5.17418	41.3283	-2.99773	1.67362e-112	5.14023e-110	down	Solyc10g009570.2	-	GO:0003674,GO:0003824,GO:0004553,GO:0004568,GO:0005488,GO:0005575,GO:0005576,GO:0005622,GO:0005623,GO:0005737,GO:0006022,GO:0006026,GO:0006030,GO:0006032,GO:0006040,GO:0006091,GO:0006807,GO:0006950,GO:0006952,GO:0008061,GO:0008144,GO:0008150,GO:0008152,GO:0009056,GO:0009057,GO:0009507,GO:0009526,GO:0009534,GO:0009535,GO:0009536,GO:0009579,GO:0009605,GO:0009607,GO:0009617,GO:0009767,GO:0009772,GO:…	-	-
gene:Solyc06g050900.2	0.920054	14.1028	-3.93812	4.04189e-45	2.2206e-43	down	Solyc06g050900.2	-	GO:0008150,GO:0009605,GO:0009607,GO:0009624,GO:0043207,GO:0050896,GO:0051704,GO:0051707	-	KOG1237-H+/oligopeptide symporter[E]
gene:Solyc06g060320.2	0.129209	1.2535	-3.27819	0.000143908	0.000479417	down	Solyc06g060320.2	-	-	-	-
gene:Solyc01g109030.2	0.464241	7.45415	-4.0051	7.38539e-39	3.17484e-37	down	Solyc01g109030.2	-	-	-	-
gene:Solyc09g091130.2	5.34542	0.863296	2.63038	1.23347e-09	8.35381e-09	up	Solyc09g091130.2	-	-	K00799-ko00480 Glutathione metabolism;ko00980 Metabolism of xenobiotics by cytochrome P450;ko00982 Drug metabolism - cytochrome P450;ko00983 Drug metabolism - other enzymes;ko04212 Longevity regulating pathway - worm;ko05200 Pathways in cancer;ko05204 Chemical carcinogenesis - DNA adducts;ko05207 Chemical carcinogenesis - receptor activation;ko05208 Chemical carcinogenesis - reactive oxygen speci…	KOG0406-Glutathione S-transferase[O]
gene:Solyc03g113250.2	0.139782	1.84915	-3.72562	2.1599e-18	3.19745e-17	down	Solyc03g113250.2	-	GO:0003674,GO:0005215,GO:0005319,GO:0005342,GO:0005575,GO:0005623,GO:0005886,GO:0006810,GO:0006811,GO:0006820,GO:0006869,GO:0008028,GO:0008150,GO:0008509,GO:0008514,GO:0009605,GO:0009607,GO:0009624,GO:0010119,GO:0010876,GO:0015075,GO:0015318,GO:0015665,GO:0015711,GO:0015718,GO:0015849,GO:0015850,GO:0016020,GO:0022857,GO:0033036,GO:0034220,GO:0043207,GO:0044464,GO:0046864,GO:0046865,GO:0046942,GO:…	-	KOG1237-H+/oligopeptide symporter[E]
gene:Solyc02g069460.2	116.634	755.482	-2.69541	9.28889e-24	1.96672e-22	down	Solyc02g069460.2	-	GO:0003674,GO:0005488,GO:0005515,GO:0005575,GO:0005622,GO:0005623,GO:0005737,GO:0009507,GO:0009526,GO:0009532,GO:0009534,GO:0009535,GO:0009536,GO:0009570,GO:0009579,GO:0009941,GO:0010287,GO:0016020,GO:0019904,GO:0031967,GO:0031975,GO:0031976,GO:0031984,GO:0034357,GO:0042651,GO:0043226,GO:0043227,GO:0043229,GO:0043231,GO:0044422,GO:0044424,GO:0044434,GO:0044435,GO:0044436,GO:0044444,GO:0044446,GO:…	K02694-ko00195 Photosynthesis	-
gene:Solyc09g064760.1	1.12232	0.0001	13.4542	0.000181899	0.000595048	up	Solyc09g064760.1	-	GO:0000027,GO:0003674,GO:0003824,GO:0004518,GO:0004527,GO:0006139,GO:0006364,GO:0006396,GO:0006725,GO:0006807,GO:0006996,GO:0008150,GO:0008152,GO:0008408,GO:0009987,GO:0010467,GO:0016043,GO:0016070,GO:0016072,GO:0016787,GO:0016788,GO:0022607,GO:0022613,GO:0022618,GO:0034470,GO:0034622,GO:0034641,GO:0034660,GO:0042254,GO:0042255,GO:0042273,GO:0043170,GO:0043933,GO:0044085,GO:0044237,GO:0044238,GO:…	-	-
gene:Solyc09g061330.1	0.247911	0.0001	11.2756	0.000381906	0.00117042	up	Solyc09g061330.1	-	GO:0003674,GO:0003824,GO:0004672,GO:0004674,GO:0004675,GO:0004888,GO:0005575,GO:0005623,GO:0005886,GO:0006464,GO:0006468,GO:0006793,GO:0006796,GO:0006807,GO:0007154,GO:0007165,GO:0007166,GO:0007167,GO:0007178,GO:0008150,GO:0008152,GO:0009987,GO:0016020,GO:0016301,GO:0016310,GO:0016740,GO:0016772,GO:0016773,GO:0019199,GO:0019538,GO:0023052,GO:0036211,GO:0038023,GO:0043170,GO:0043412,GO:0044237,GO:…	-	KOG1187-Serine/threonine protein kinase[T]
gene:Solyc02g082090.2	0.0001	3.86235	-15.2372	2.21463e-13	2.22528e-12	down	Solyc02g082090.2	-	GO:0003674,GO:0003824,GO:0004601,GO:0005575,GO:0005618,GO:0005623,GO:0005911,GO:0008150,GO:0008152,GO:0009505,GO:0009506,GO:0009636,GO:0009664,GO:0009987,GO:0016043,GO:0016209,GO:0016491,GO:0016684,GO:0030054,GO:0030312,GO:0042221,GO:0044464,GO:0045229,GO:0050896,GO:0051716,GO:0055044,GO:0055114,GO:0070887,GO:0071554,GO:0071555,GO:0071669,GO:0071840,GO:0071944,GO:0097237,GO:0098754,GO:0098869,GO:…	K00430-ko00940 Phenylpropanoid biosynthesis	-
gene:Solyc04g071080.1	0.063176	0.631545	-3.32144	0.00126828	0.00350205	down	Solyc04g071080.1	-	-	-	-
gene:Solyc12g032920.1	0.871582	0.0001	13.0894	4.23235e-06	1.80269e-05	up	Solyc12g032920.1	-	-	-	-
gene:Solyc12g014620.1	0.445392	4.48754	-3.33278	8.65692e-05	0.000299474	down	Solyc12g014620.1	-	-	-	-
gene:Solyc09g062970.1	6.84164	139.431	-4.34907	1.16478e-20	2.03792e-19	down	Solyc09g062970.1	-	-	-	-
gene:Solyc02g086430.2	0.064679	1.09841	-4.08598	0.000377713	0.0011591	down	Solyc02g086430.2	-	GO:0003674,GO:0003676,GO:0003723,GO:0003729,GO:0003730,GO:0005488,GO:0005575,GO:0005622,GO:0005623,GO:0005737,GO:0005829,GO:0006417,GO:0008150,GO:0009889,GO:0009890,GO:0009892,GO:0009893,GO:0009894,GO:0009896,GO:0010468,GO:0010556,GO:0010558,GO:0010604,GO:0010605,GO:0010608,GO:0010629,GO:0017148,GO:0019219,GO:0019222,GO:0031323,GO:0031324,GO:0031325,GO:0031326,GO:0031327,GO:0031329,GO:0031331,GO:…	-	KOG1677-CCCH-type Zn-finger protein[R]
gene:Solyc10g008440.2	0.0001	5.2972	-15.6929	1.8825e-14	2.08647e-13	down	Solyc10g008440.2	-	GO:0005575,GO:0005618,GO:0005623,GO:0005911,GO:0006949,GO:0008150,GO:0009506,GO:0009653,GO:0009987,GO:0016020,GO:0030054,GO:0030312,GO:0032502,GO:0044464,GO:0048646,GO:0048856,GO:0055044,GO:0071944	-	-
gene:Solyc12g011060.1	0.0001	0.905941	-13.1452	0.000643964	0.0018908	down	Solyc12g011060.1	-	-	-	KOG4198-RNA-binding Ran Zn-finger protein and related proteins[R]
gene:Solyc08g023660.2	235.274	16.2253	3.85803	2.32215e-50	1.59558e-48	up	Solyc08g023660.2	-	GO:0005575,GO:0005622,GO:0005623,GO:0005737,GO:0009507,GO:0009536,GO:0043226,GO:0043227,GO:0043229,GO:0043231,GO:0044424,GO:0044444,GO:0044464	-	-
gene:Solyc06g082940.2	166.472	1330.4	-2.99851	1.15936e-22	2.318e-21	down	Solyc06g082940.2	-	GO:0003674,GO:0005488,GO:0005515,GO:0005575,GO:0005622,GO:0005623,GO:0005737,GO:0009507,GO:0009526,GO:0009532,GO:0009534,GO:0009535,GO:0009536,GO:0009570,GO:0009579,GO:0009941,GO:0010287,GO:0016020,GO:0019904,GO:0031967,GO:0031975,GO:0031976,GO:0031984,GO:0034357,GO:0042651,GO:0043226,GO:0043227,GO:0043229,GO:0043231,GO:0044422,GO:0044424,GO:0044434,GO:0044435,GO:0044436,GO:0044444,GO:0044446,GO:…	K02699-ko00195 Photosynthesis	-
gene:Solyc01g005780.1	0.41023	0.0183013	4.48641	1.80008e-05	6.96111e-05	up	Solyc01g005780.1	-	-	-	KOG4194-Membrane glycoprotein LIG-1[T]
gene:Solyc11g007690.1	3.13465	22.667	-2.85422	6.62189e-53	5.00906e-51	down	Solyc11g007690.1	-	GO:0003674,GO:0003824,GO:0004743,GO:0005575,GO:0005622,GO:0005623,GO:0005737,GO:0005829,GO:0005975,GO:0006082,GO:0006090,GO:0006091,GO:0006096,GO:0006139,GO:0006163,GO:0006164,GO:0006165,GO:0006725,GO:0006732,GO:0006733,GO:0006753,GO:0006754,GO:0006757,GO:0006793,GO:0006796,GO:0006807,GO:0008150,GO:0008152,GO:0009056,GO:0009058,GO:0009108,GO:0009117,GO:0009123,GO:0009124,GO:0009126,GO:0009127,GO:…	K00873-ko00010 Glycolysis / Gluconeogenesis;ko00620 Pyruvate metabolism;ko04922 Glucagon signaling pathway;ko05203 Viral carcinogenesis;ko05230 Central carbon metabolism in cancer;ko05165 Human papillomavirus infection;ko04930 Type II diabetes mellitus	KOG2323-Pyruvate kinase[G]
gene:Solyc05g008550.2	0.0001	2.42002	-14.5627	3.99388e-06	1.70739e-05	down	Solyc05g008550.2	-	-	-	-
gene:Solyc02g081800.1	5.53299	0.035451	7.28609	5.08787e-19	7.93273e-18	up	Solyc02g081800.1	-	GO:0003674,GO:0003824,GO:0005975,GO:0005984,GO:0005985,GO:0008150,GO:0008152,GO:0009311,GO:0009987,GO:0016740,GO:0016746,GO:0044237,GO:0044238,GO:0044262,GO:0071704	-	-
gene:Solyc01g106640.2	0.0001	6.14905	-15.9081	3.47614e-12	3.13788e-11	down	Solyc01g106640.2	-	-	K13449-ko04016 MAPK signaling pathway - plant;ko04075 Plant hormone signal transduction;ko04626 Plant-pathogen interaction	KOG3017-Defense-related protein containing SCP domain[S]
gene:Solyc02g085510.1	2.88353	0.142209	4.34175	0.000545094	0.0016216	up	Solyc02g085510.1	-	GO:0005575,GO:0005623,GO:0005886,GO:0006355,GO:0008150,GO:0009889,GO:0009890,GO:0009892,GO:0010468,GO:0010556,GO:0010558,GO:0010605,GO:0010629,GO:0016020,GO:0019219,GO:0019222,GO:0031323,GO:0031324,GO:0031326,GO:0031327,GO:0044464,GO:0045892,GO:0045934,GO:0048519,GO:0048523,GO:0050789,GO:0050794,GO:0051171,GO:0051172,GO:0051252,GO:0051253,GO:0060255,GO:0065007,GO:0071944,GO:0080090,GO:1902679,GO:…	-	-
gene:Solyc06g034390.1	1.118	8.24601	-2.88277	2.21742e-13	2.2272e-12	down	Solyc06g034390.1	-	GO:0005575,GO:0005618,GO:0005623,GO:0005911,GO:0008150,GO:0009505,GO:0009506,GO:0009628,GO:0030054,GO:0030312,GO:0044464,GO:0050896,GO:0055044,GO:0071944,GO:0080167	-	-
gene:Solyc01g067510.2	0.543602	5.50414	-3.33989	5.79381e-18	8.32089e-17	down	Solyc01g067510.2	-	-	-	KOG1187-Serine/threonine protein kinase[T]
gene:Solyc05g009480.1	22.7736	2.2534	3.33718	2.9717e-30	8.73756e-29	up	Solyc05g009480.1	-	-	-	-
gene:Solyc02g092820.2	154.141	1.17273	7.03823	2.33937e-251	4.58733e-248	up	Solyc02g092820.2	-	GO:0003674,GO:0003824,GO:0008150,GO:0009314,GO:0009416,GO:0009628,GO:0009719,GO:0009725,GO:0009733,GO:0010033,GO:0010252,GO:0010279,GO:0016874,GO:0016879,GO:0016881,GO:0042221,GO:0042592,GO:0048878,GO:0050896,GO:0065007,GO:0065008	K14487-ko04075 Plant hormone signal transduction	-
gene:Solyc05g056050.2	21.8305	325.108	-3.8965	1.03029e-48	6.66604e-47	down	Solyc05g056050.2	-	GO:0003674,GO:0005488,GO:0005515,GO:0005575,GO:0005622,GO:0005623,GO:0005737,GO:0006091,GO:0006950,GO:0008150,GO:0008152,GO:0009266,GO:0009314,GO:0009409,GO:0009416,GO:0009507,GO:0009526,GO:0009532,GO:0009534,GO:0009535,GO:0009536,GO:0009570,GO:0009579,GO:0009628,GO:0009637,GO:0009639,GO:0009642,GO:0009644,GO:0009645,GO:0009765,GO:0009768,GO:0009941,GO:0009987,GO:0010114,GO:0010218,GO:0010287,GO:…	K08907-ko00196 Photosynthesis - antenna proteins	-
gene:Solyc03g005900.2	2.43823	23.4159	-3.26358	4.35865e-45	2.38948e-43	down	Solyc03g005900.2	-	GO:0002376,GO:0005575,GO:0005576,GO:0005618,GO:0005622,GO:0005623,GO:0005634,GO:0005737,GO:0006950,GO:0006952,GO:0006955,GO:0008150,GO:0009507,GO:0009534,GO:0009536,GO:0009579,GO:0009605,GO:0009607,GO:0009627,GO:0009814,GO:0030312,GO:0031976,GO:0031984,GO:0043207,GO:0043226,GO:0043227,GO:0043229,GO:0043231,GO:0044422,GO:0044424,GO:0044434,GO:0044435,GO:0044444,GO:0044446,GO:0044464,GO:0045087,GO:…	-	-
gene:Solyc01g108680.2	0.0001	2.83721	-14.7922	9.34944e-12	8.08132e-11	down	Solyc01g108680.2	-	-	-	KOG1454-Predicted hydrolase/acyltransferase (alpha/beta hydrolase superfamily)[R]
gene:Solyc02g090630.2	0.21532	8.12576	-5.23795	5.078e-36	1.93785e-34	down	Solyc02g090630.2	-	GO:0001101,GO:0003674,GO:0003824,GO:0004620,GO:0005575,GO:0005622,GO:0005623,GO:0005737,GO:0008150,GO:0009719,GO:0009725,GO:0009737,GO:0010033,GO:0016020,GO:0016298,GO:0016787,GO:0016788,GO:0033993,GO:0042221,GO:0044424,GO:0044464,GO:0047372,GO:0050896,GO:0052689,GO:0097305,GO:1901700	-	KOG0513-Ca2+-independent phospholipase A2[I]
gene:Solyc12g005680.1	0.816599	0.0245573	5.0554	4.55916e-11	3.65823e-10	up	Solyc12g005680.1	-	GO:0003674,GO:0005215,GO:0005575,GO:0006810,GO:0006811,GO:0006812,GO:0006813,GO:0006814,GO:0008150,GO:0008324,GO:0009674,GO:0009987,GO:0010107,GO:0015075,GO:0015077,GO:0015079,GO:0015081,GO:0015291,GO:0015293,GO:0015294,GO:0015318,GO:0015370,GO:0015672,GO:0016020,GO:0022804,GO:0022857,GO:0022890,GO:0030001,GO:0034220,GO:0035725,GO:0046873,GO:0051179,GO:0051234,GO:0055085,GO:0071804,GO:0071805,GO:…	-	-
gene:Solyc08g078180.1	160.903	10.778	3.90002	6.08243e-131	2.58422e-128	up	Solyc08g078180.1	-	-	K14517-ko04075 Plant hormone signal transduction	-
gene:Solyc12g015920.1	0.064123	5.12872	-6.32161	2.55388e-08	1.47527e-07	down	Solyc12g015920.1	-	-	-	-
gene:Solyc12g008530.1	0.559685	5.67737	-3.34253	3.37156e-21	6.10425e-20	down	Solyc12g008530.1	-	GO:0005575,GO:0005618,GO:0005622,GO:0005623,GO:0005737,GO:0030312,GO:0044424,GO:0044464,GO:0071944	K01051-ko00040 Pentose and glucuronate interconversions;ko02020 Two-component system	-
gene:Solyc06g075740.1	5.51112	0.0810067	6.08816	1.1194e-09	7.61563e-09	up	Solyc06g075740.1	-	-	-	-
gene:Solyc02g077060.1	41.1453	2.31587	4.1511	6.31518e-24	1.34604e-22	up	Solyc02g077060.1	-	-	-	-
gene:Solyc11g030730.1	14.2335	1.67155	3.09003	1.1408e-43	5.92284e-42	up	Solyc11g030730.1	-	-	-	KOG0156-Cytochrome P450 CYP2 subfamily[Q]
gene:Solyc10g007510.1	0.138327	1.23498	-3.15833	0.0236539	0.0480237	down	Solyc10g007510.1	-	-	-	-
gene:Solyc03g034100.2	0.205466	2.53507	-3.62506	1.65578e-12	1.53488e-11	down	Solyc03g034100.2	-	GO:0005575,GO:0005623,GO:0005886,GO:0006355,GO:0008150,GO:0009889,GO:0009890,GO:0009892,GO:0010468,GO:0010556,GO:0010558,GO:0010605,GO:0010629,GO:0016020,GO:0019219,GO:0019222,GO:0031323,GO:0031324,GO:0031326,GO:0031327,GO:0044464,GO:0045892,GO:0045934,GO:0048519,GO:0048523,GO:0050789,GO:0050794,GO:0051171,GO:0051172,GO:0051252,GO:0051253,GO:0060255,GO:0065007,GO:0071944,GO:0080090,GO:1902679,GO:…	-	-
gene:Solyc09g098120.2	0.35727	0.0001	11.8028	0.0105413	0.0234647	up	Solyc09g098120.2	-	GO:0000003,GO:0001101,GO:0003006,GO:0005575,GO:0005622,GO:0005623,GO:0005811,GO:0007275,GO:0008150,GO:0009719,GO:0009725,GO:0009737,GO:0009790,GO:0009791,GO:0009793,GO:0010033,GO:0010154,GO:0010344,GO:0010876,GO:0019915,GO:0022414,GO:0032501,GO:0032502,GO:0033036,GO:0033993,GO:0042221,GO:0043226,GO:0043228,GO:0043229,GO:0043232,GO:0044085,GO:0044424,GO:0044464,GO:0048316,GO:0048608,GO:0048731,GO:…	-	-
gene:Solyc02g077540.2	0.0310553	0.381923	-3.62037	0.00351052	0.00880115	down	Solyc02g077540.2	-	-	-	-
gene:Solyc04g025750.2	0.0001	0.313615	-11.6148	0.000749494	0.00216967	down	Solyc04g025750.2	-	GO:0002831,GO:0002832,GO:0003674,GO:0005215,GO:0005575,GO:0005622,GO:0005623,GO:0005737,GO:0005783,GO:0005886,GO:0005887,GO:0005938,GO:0006810,GO:0007154,GO:0007165,GO:0008150,GO:0009719,GO:0009725,GO:0009733,GO:0009734,GO:0009755,GO:0009987,GO:0010033,GO:0012505,GO:0016020,GO:0016021,GO:0022857,GO:0023052,GO:0031224,GO:0031226,GO:0031347,GO:0031348,GO:0032101,GO:0032102,GO:0032870,GO:0042221,GO:…	-	-
gene:Solyc08g005620.2	0.0001	2.5188	-14.6205	5.68841e-06	2.37564e-05	down	Solyc08g005620.2	-	-	-	-
gene:Solyc11g010400.1	0.0001	3.3525	-15.0329	8.9585e-12	7.77033e-11	down	Solyc11g010400.1	-	-	-	KOG0143-Iron/ascorbate family oxidoreductases[QR]
gene:Solyc11g071610.1	0.0149267	0.12297	-3.04234	0.0124424	0.027184	down	Solyc11g071610.1	-	GO:0000166,GO:0003674,GO:0003824,GO:0004029,GO:0004031,GO:0005488,GO:0005515,GO:0005575,GO:0005622,GO:0005623,GO:0005737,GO:0005829,GO:0006066,GO:0006082,GO:0006629,GO:0006714,GO:0006720,GO:0006721,GO:0006790,GO:0006807,GO:0008150,GO:0008152,GO:0008299,GO:0008610,GO:0009058,GO:0009687,GO:0009688,GO:0009850,GO:0009851,GO:0009987,GO:0010293,GO:0010817,GO:0016053,GO:0016106,GO:0016114,GO:0016143,GO:…	K09842-ko00906 Carotenoid biosynthesis	KOG0430-Xanthine dehydrogenase[F]
gene:Solyc10g076940.1	0.0001	1.36899	-13.7408	6.45392e-10	4.50996e-09	down	Solyc10g076940.1	-	-	-	KOG2615-Permease of the major facilitator superfamily[R]
gene:Solyc03g065260.2	3.56415	0.423239	3.07401	1.38083e-06	6.36185e-06	up	Solyc03g065260.2	-	-	-	-
gene:Solyc05g009340.1	20.4217	2.2705	3.16902	3.81393e-10	2.73257e-09	up	Solyc05g009340.1	-	-	-	-
gene:Solyc03g117860.2	90.1464	2.86051	4.97792	7.30577e-185	6.42203e-182	up	Solyc03g117860.2	-	-	-	KOG1812-Predicted E3 ubiquitin ligase[O]
gene:Solyc03g119910.2	0.46313	6.79154	-3.87425	1.52089e-16	1.97707e-15	down	Solyc03g119910.2	-	GO:0001101,GO:0003674,GO:0003824,GO:0005575,GO:0005622,GO:0005623,GO:0005737,GO:0006082,GO:0006629,GO:0006720,GO:0006721,GO:0007154,GO:0007165,GO:0008150,GO:0008152,GO:0008299,GO:0008610,GO:0009058,GO:0009314,GO:0009416,GO:0009628,GO:0009639,GO:0009685,GO:0009686,GO:0009719,GO:0009725,GO:0009739,GO:0009740,GO:0009755,GO:0009987,GO:0010033,GO:0010114,GO:0010476,GO:0010817,GO:0016053,GO:0016101,GO:…	K04124-ko00904 Diterpenoid biosynthesis	KOG0143-Iron/ascorbate family oxidoreductases[QR]
gene:Solyc11g056380.1	1.05523	0.150811	2.80675	0.00167637	0.00451687	up	Solyc11g056380.1	-	-	-	-
gene:Solyc00g034810.1	0.0001	0.694716	-12.7622	0.000199444	0.000647836	down	Solyc00g034810.1	-	-	K06268-ko04010 MAPK signaling pathway;ko04310 Wnt signaling pathway;ko04370 VEGF signaling pathway;ko04020 Calcium signaling pathway;ko04022 cGMP-PKG signaling pathway;ko04114 Oocyte meiosis;ko04218 Cellular senescence;ko04625 C-type lectin receptor signaling pathway;ko04650 Natural killer cell mediated cytotoxicity;ko04660 T cell receptor signaling pathway;ko04658 Th1 and Th2 cell differentiatio…	KOG0034-Ca2+/calmodulin-dependent protein phosphatase (calcineurin subunit B), EF-Hand superfamily protein[T]
gene:Solyc09g091090.1	0.023982	0.510434	-4.4117	0.00072491	0.00210712	down	Solyc09g091090.1	-	GO:0001101,GO:0006082,GO:0006725,GO:0006807,GO:0006950,GO:0008150,GO:0008152,GO:0009058,GO:0009414,GO:0009415,GO:0009628,GO:0009683,GO:0009684,GO:0009850,GO:0009851,GO:0009987,GO:0010035,GO:0010817,GO:0016053,GO:0018130,GO:0019438,GO:0019752,GO:0032787,GO:0034641,GO:0034754,GO:0042221,GO:0042430,GO:0042435,GO:0042445,GO:0042446,GO:0043436,GO:0044237,GO:0044249,GO:0044271,GO:0044281,GO:0044283,GO:…	K11816-ko00380 Tryptophan metabolism	KOG1399-Flavin-containing monooxygenase[Q]
gene:Solyc03g080030.2	0.791161	6.97455	-3.14006	9.85661e-11	7.59796e-10	down	Solyc03g080030.2	-	-	-	-
gene:Solyc08g078910.1	1.88595	31.0026	-4.03903	9.53453e-14	9.92868e-13	down	Solyc08g078910.1	-	-	-	-
gene:Solyc07g045040.2	0.525404	4.99057	-3.2477	1.90843e-17	2.64976e-16	down	Solyc07g045040.2	-	-	-	KOG0143-Iron/ascorbate family oxidoreductases[QR]
gene:Solyc06g072330.2	166.24	11.1642	3.89632	6.72953e-92	1.28022e-89	up	Solyc06g072330.2	-	-	-	KOG0723-Molecular chaperone (DnaJ superfamily)[O]
gene:Solyc12g006280.1	33.5574	2.05635	4.02848	9.49503e-37	3.7585e-35	up	Solyc12g006280.1	-	GO:0003674,GO:0003700,GO:0006355,GO:0008150,GO:0009889,GO:0010468,GO:0010556,GO:0019219,GO:0019222,GO:0031323,GO:0031326,GO:0050789,GO:0050794,GO:0051171,GO:0051252,GO:0060255,GO:0065007,GO:0080090,GO:0140110,GO:1903506,GO:2000112,GO:2001141	-	-
gene:Solyc05g015890.2	0.502945	0.0001	12.2962	0.000288078	0.000907973	up	Solyc05g015890.2	-	-	-	-
gene:Solyc03g078500.2	0.351309	2.96061	-3.07508	5.45476e-07	2.64661e-06	down	Solyc03g078500.2	-	GO:0003674,GO:0003824,GO:0005575,GO:0005622,GO:0005623,GO:0008194,GO:0015020,GO:0016740,GO:0016757,GO:0016758,GO:0035251,GO:0043226,GO:0043227,GO:0043229,GO:0043231,GO:0044424,GO:0044464,GO:0046527,GO:0050403,GO:0050502,GO:0080043,GO:0080044	-	KOG1192-UDP-glucuronosyl and UDP-glucosyl transferase[GC]
gene:Solyc03g062720.2	0.611377	11.293	-4.20723	1.82043e-53	1.40625e-51	down	Solyc03g062720.2	-	GO:0005575,GO:0005622,GO:0005623,GO:0005737,GO:0006091,GO:0008150,GO:0008152,GO:0009507,GO:0009534,GO:0009535,GO:0009536,GO:0009579,GO:0009767,GO:0009773,GO:0009987,GO:0010598,GO:0015979,GO:0016020,GO:0019684,GO:0022900,GO:0031976,GO:0031984,GO:0032991,GO:0034357,GO:0042651,GO:0043226,GO:0043227,GO:0043229,GO:0043231,GO:0044237,GO:0044422,GO:0044424,GO:0044425,GO:0044434,GO:0044435,GO:0044436,GO:…	-	-
gene:Solyc08g066100.2	4.95859	0.197768	4.64805	3.65396e-14	3.9536e-13	up	Solyc08g066100.2	-	GO:0003674,GO:0003824,GO:0003872,GO:0005575,GO:0005622,GO:0005623,GO:0005737,GO:0005829,GO:0005975,GO:0006082,GO:0006090,GO:0006091,GO:0006096,GO:0006139,GO:0006163,GO:0006164,GO:0006165,GO:0006725,GO:0006732,GO:0006733,GO:0006753,GO:0006754,GO:0006757,GO:0006793,GO:0006796,GO:0006807,GO:0008150,GO:0008152,GO:0008443,GO:0009056,GO:0009058,GO:0009108,GO:0009117,GO:0009123,GO:0009124,GO:0009126,GO:…	K00850-ko00010 Glycolysis / Gluconeogenesis;ko00030 Pentose phosphate pathway;ko00051 Fructose and mannose metabolism;ko00052 Galactose metabolism;ko00680 Methane metabolism;ko03018 RNA degradation;ko04066 HIF-1 signaling pathway;ko04152 AMPK signaling pathway;ko04922 Glucagon signaling pathway;ko04919 Thyroid hormone signaling pathway;ko05230 Central carbon metabolism in cancer	KOG2440-Pyrophosphate-dependent phosphofructo-1-kinase[G]
gene:Solyc04g064880.2	470.14	66.4213	2.82337	6.58699e-71	7.81003e-69	up	Solyc04g064880.2	-	-	-	-
gene:Solyc02g080200.2	1.25274	8.69269	-2.79471	3.59189e-15	4.20213e-14	down	Solyc02g080200.2	-	GO:0003674,GO:0003824,GO:0004857,GO:0005575,GO:0005618,GO:0005622,GO:0005623,GO:0005737,GO:0005773,GO:0005774,GO:0005829,GO:0008150,GO:0009605,GO:0009607,GO:0009617,GO:0016020,GO:0016787,GO:0016788,GO:0030234,GO:0030312,GO:0030599,GO:0031090,GO:0043086,GO:0043207,GO:0043226,GO:0043227,GO:0043229,GO:0043231,GO:0044092,GO:0044422,GO:0044424,GO:0044437,GO:0044444,GO:0044446,GO:0044464,GO:0046910,GO:…	K01051-ko00040 Pentose and glucuronate interconversions;ko02020 Two-component system	-
gene:Solyc03g005770.1	242.479	3114.79	-3.6832	9.10202e-11	7.05469e-10	down	Solyc03g005770.1	-	GO:0003674,GO:0005488,GO:0005575,GO:0005622,GO:0005623,GO:0005737,GO:0006091,GO:0008150,GO:0008152,GO:0009314,GO:0009416,GO:0009507,GO:0009526,GO:0009532,GO:0009534,GO:0009535,GO:0009536,GO:0009570,GO:0009579,GO:0009628,GO:0009765,GO:0009768,GO:0009941,GO:0009987,GO:0010287,GO:0015979,GO:0016020,GO:0016168,GO:0019684,GO:0031409,GO:0031967,GO:0031975,GO:0031976,GO:0031984,GO:0034357,GO:0042651,GO:…	K08912-ko00196 Photosynthesis - antenna proteins	-
gene:Solyc04g011340.2	0.0001	0.552455	-12.4316	4.12266e-06	1.75891e-05	down	Solyc04g011340.2	-	GO:0000003,GO:0001504,GO:0001505,GO:0003006,GO:0003333,GO:0003674,GO:0005215,GO:0005342,GO:0005575,GO:0005623,GO:0005886,GO:0006810,GO:0006811,GO:0006812,GO:0006820,GO:0006835,GO:0006836,GO:0006855,GO:0006865,GO:0006868,GO:0007275,GO:0008150,GO:0008324,GO:0008509,GO:0008514,GO:0009791,GO:0010154,GO:0015075,GO:0015171,GO:0015175,GO:0015179,GO:0015186,GO:0015238,GO:0015318,GO:0015711,GO:0015800,GO:…	-	-
gene:Solyc11g005430.1	0.267782	3.66112	-3.77315	9.42578e-06	3.79952e-05	down	Solyc11g005430.1	-	-	-	-
gene:Solyc06g068590.2	2.24467	0.300917	2.89907	1.76087e-13	1.78766e-12	up	Solyc06g068590.2	-	GO:0001932,GO:0001934,GO:0003674,GO:0003824,GO:0004672,GO:0004674,GO:0005575,GO:0005622,GO:0005623,GO:0005737,GO:0006464,GO:0006468,GO:0006793,GO:0006796,GO:0006807,GO:0006950,GO:0007154,GO:0007165,GO:0007346,GO:0008150,GO:0008152,GO:0009893,GO:0009987,GO:0010562,GO:0010604,GO:0016301,GO:0016310,GO:0016740,GO:0016772,GO:0016773,GO:0019220,GO:0019222,GO:0019538,GO:0023014,GO:0023052,GO:0031098,GO:…	-	KOG0582-Ste20-like serine/threonine protein kinase[T]
gene:Solyc11g012420.1	1.30353	8.13198	-2.64118	1.0562e-07	5.61513e-07	down	Solyc11g012420.1	-	GO:0005575,GO:0005623,GO:0005886,GO:0016020,GO:0044464,GO:0071944	-	KOG4293-Predicted membrane protein, contains DoH and Cytochrome b-561/ferric reductase transmembrane domains[T]
gene:Solyc12g007040.1	14.6914	0.829117	4.14725	3.56481e-44	1.88928e-42	up	Solyc12g007040.1	-	-	-	-
gene:Solyc07g007990.2	0.166754	2.3157	-3.79565	1.18518e-07	6.26169e-07	down	Solyc07g007990.2	-	-	-	KOG1444-Nucleotide-sugar transporter VRG4/SQV-7[GOU]
gene:Solyc05g055220.1	1.42287	11.0984	-2.96348	2.99374e-11	2.465e-10	down	Solyc05g055220.1	-	GO:0006355,GO:0008150,GO:0009889,GO:0009890,GO:0009892,GO:0010468,GO:0010556,GO:0010558,GO:0010605,GO:0010629,GO:0019219,GO:0019222,GO:0031323,GO:0031324,GO:0031326,GO:0031327,GO:0045892,GO:0045934,GO:0048519,GO:0048523,GO:0050789,GO:0050794,GO:0051171,GO:0051172,GO:0051252,GO:0051253,GO:0060255,GO:0065007,GO:0080090,GO:1902679,GO:1903506,GO:1903507,GO:2000112,GO:2000113,GO:2001141	-	-
gene:Solyc09g061840.2	166.99	25.3636	2.71893	3.36323e-143	1.55883e-140	up	Solyc09g061840.2	-	GO:0003674,GO:0003824,GO:0003988,GO:0005575,GO:0005622,GO:0005623,GO:0005634,GO:0005730,GO:0005737,GO:0005739,GO:0005773,GO:0005774,GO:0005777,GO:0006082,GO:0006629,GO:0006631,GO:0006635,GO:0006950,GO:0006996,GO:0007031,GO:0008150,GO:0008152,GO:0009056,GO:0009058,GO:0009062,GO:0009507,GO:0009514,GO:0009536,GO:0009611,GO:0009657,GO:0009694,GO:0009695,GO:0009787,GO:0009789,GO:0009966,GO:0009967,GO:…	K07513-ko00071 Fatty acid degradation;ko00592 alpha-Linolenic acid metabolism;ko01040 Biosynthesis of unsaturated fatty acids;ko00280 Valine, leucine and isoleucine degradation;ko04146 Peroxisome;ko03320 PPAR signaling pathway	KOG1389-3-oxoacyl CoA thiolase[I]
gene:Solyc00g282510.1	167.661	5.5941	4.9055	3.32304e-59	2.94135e-57	up	Solyc00g282510.1	-	GO:0001101,GO:0003674,GO:0003824,GO:0005575,GO:0006464,GO:0006508,GO:0006511,GO:0006725,GO:0006807,GO:0008150,GO:0008152,GO:0009056,GO:0009057,GO:0009058,GO:0009636,GO:0009698,GO:0009699,GO:0009719,GO:0009725,GO:0009739,GO:0009987,GO:0010033,GO:0010243,GO:0014070,GO:0016598,GO:0016829,GO:0016840,GO:0016841,GO:0019438,GO:0019538,GO:0019748,GO:0019941,GO:0030163,GO:0032991,GO:0033993,GO:0036211,GO:…	K10775-ko00360 Phenylalanine metabolism;ko00940 Phenylpropanoid biosynthesis	KOG0222-Phenylalanine and histidine ammonia-lyase[Q]
gene:Solyc12g098300.1	0.0001	1.88595	-14.203	0.00018389	0.000601066	down	Solyc12g098300.1	-	-	-	-
gene:Solyc08g082790.2	3.6416	57.0582	-3.96979	4.00271e-34	1.39968e-32	down	Solyc08g082790.2	-	-	-	-
gene:Solyc09g091520.1	2.09644	0.151422	3.79129	9.04324e-09	5.52433e-08	up	Solyc09g091520.1	-	-	K02941-ko03010 Ribosome;ko05171 Coronavirus disease - COVID-19	KOG0815-60S acidic ribosomal protein P0[J]
gene:Solyc12g013680.1	8.39616	1.32836	2.66009	1.24738e-65	1.30857e-63	up	Solyc12g013680.1	-	-	-	KOG0444-Cytoskeletal regulator Flightless-I (contains leucine-rich and gelsolin repeats)[Z]
gene:Solyc11g073150.1	0.0001	0.477767	-12.2221	0.00935515	0.0210896	down	Solyc11g073150.1	-	-	-	-
gene:Solyc06g051450.1	52.1872	0.180923	8.17218	9.14231e-28	2.36845e-26	up	Solyc06g051450.1	-	-	-	-
gene:Solyc01g080570.2	24.1367	3.00362	3.00645	1.74753e-52	1.29124e-50	up	Solyc01g080570.2	-	-	-	KOG2938-Predicted inosine-uridine preferring nucleoside hydrolase[F]
gene:Solyc12g019550.1	33.8856	365.253	-3.43015	1.27129e-25	2.94883e-24	down	Solyc12g019550.1	-	-	-	-
gene:Solyc08g014110.1	10.9937	1.00256	3.45491	1.92244e-16	2.47884e-15	up	Solyc08g014110.1	-	-	-	-
gene:Solyc12g009290.1	0.925136	10.5389	-3.50992	1.55418e-15	1.87413e-14	down	Solyc12g009290.1	-	GO:0001558,GO:0005575,GO:0005622,GO:0005623,GO:0005634,GO:0005737,GO:0005886,GO:0008150,GO:0016020,GO:0019897,GO:0019898,GO:0030307,GO:0040008,GO:0043226,GO:0043227,GO:0043229,GO:0043231,GO:0044424,GO:0044425,GO:0044459,GO:0044464,GO:0045927,GO:0048518,GO:0048522,GO:0050789,GO:0050794,GO:0051128,GO:0065007,GO:0071944	-	-
gene:Solyc10g076280.1	0.489242	3.08341	-2.65591	1.34146e-11	1.14715e-10	down	Solyc10g076280.1	-	GO:0000041,GO:0000325,GO:0003674,GO:0005215,GO:0005381,GO:0005575,GO:0005622,GO:0005623,GO:0005737,GO:0005773,GO:0005774,GO:0005886,GO:0006810,GO:0006811,GO:0006812,GO:0006824,GO:0006826,GO:0006873,GO:0006875,GO:0006879,GO:0006950,GO:0007154,GO:0008150,GO:0008324,GO:0009267,GO:0009605,GO:0009705,GO:0009987,GO:0009991,GO:0010106,GO:0015075,GO:0015087,GO:0015318,GO:0015675,GO:0016020,GO:0019725,GO:…	K14685-ko04216 Ferroptosis;ko04978 Mineral absorption	KOG2601-Iron transporter[P]
gene:Solyc05g014730.1	0.0001	0.718159	-12.8101	0.000311081	0.000972895	down	Solyc05g014730.1	-	GO:0000003,GO:0000278,GO:0000280,GO:0000712,GO:0003674,GO:0003676,GO:0003677,GO:0003824,GO:0003916,GO:0003917,GO:0005488,GO:0005575,GO:0005622,GO:0005623,GO:0005634,GO:0005654,GO:0006139,GO:0006259,GO:0006260,GO:0006265,GO:0006281,GO:0006310,GO:0006725,GO:0006807,GO:0006950,GO:0006974,GO:0006996,GO:0007049,GO:0007059,GO:0007127,GO:0007131,GO:0008150,GO:0008152,GO:0009058,GO:0009059,GO:0009987,GO:…	K03165-ko03440 Homologous recombination;ko03460 Fanconi anemia pathway	KOG1956-DNA topoisomerase III alpha[L]
gene:Solyc11g044840.1	57.585	0.919564	5.9686	3.50303e-213	3.7208e-210	up	Solyc11g044840.1	-	GO:0001101,GO:0002376,GO:0003674,GO:0003824,GO:0005488,GO:0005507,GO:0005575,GO:0005622,GO:0005623,GO:0005737,GO:0006950,GO:0006952,GO:0006955,GO:0007154,GO:0007165,GO:0007275,GO:0007568,GO:0008144,GO:0008150,GO:0008483,GO:0009507,GO:0009532,GO:0009536,GO:0009570,GO:0009605,GO:0009607,GO:0009617,GO:0009627,GO:0009719,GO:0009725,GO:0009735,GO:0009751,GO:0009814,GO:0009862,GO:0009863,GO:0009987,GO:…	K10206-ko00300 Lysine biosynthesis	KOG0257-Kynurenine aminotransferase, glutamine transaminase K[E]
gene:Solyc09g075700.1	30.0594	0.857025	5.13233	7.38694e-24	1.56923e-22	up	Solyc09g075700.1	-	GO:0003674,GO:0003824,GO:0006725,GO:0008150,GO:0008152,GO:0009056,GO:0009058,GO:0009698,GO:0009699,GO:0009717,GO:0009987,GO:0016787,GO:0016788,GO:0016829,GO:0016835,GO:0016836,GO:0018130,GO:0019438,GO:0019748,GO:0033987,GO:0044237,GO:0044249,GO:0044550,GO:0046287,GO:0046483,GO:0052689,GO:0071704,GO:1901360,GO:1901362,GO:1901576	-	KOG1515-Arylacetamide deacetylase[V]
gene:Solyc09g009010.2	0.858863	5.33696	-2.63552	3.34975e-13	3.30463e-12	down	Solyc09g009010.2	-	GO:0000030,GO:0003674,GO:0003824,GO:0008150,GO:0008152,GO:0009292,GO:0009294,GO:0009605,GO:0009607,GO:0009617,GO:0009987,GO:0016740,GO:0016757,GO:0016758,GO:0019187,GO:0043207,GO:0044764,GO:0050896,GO:0051704,GO:0051707,GO:0051753,GO:0070085,GO:0097502	-	-
gene:Solyc03g025330.2	7.67622	0.67403	3.50951	1.56398e-27	3.99089e-26	up	Solyc03g025330.2	-	-	-	-
gene:Solyc10g081550.1	0.0812387	1.91917	-4.56217	4.92342e-12	4.38073e-11	down	Solyc10g081550.1	-	GO:0003674,GO:0003824,GO:0004497,GO:0005575,GO:0008150,GO:0008152,GO:0009058,GO:0009987,GO:0010035,GO:0010038,GO:0010039,GO:0016020,GO:0016491,GO:0016705,GO:0016709,GO:0019748,GO:0042221,GO:0044550,GO:0050896,GO:0051716,GO:0055114,GO:0070887,GO:0071241,GO:0071248,GO:0071281	-	KOG0156-Cytochrome P450 CYP2 subfamily[Q]
gene:Solyc04g011800.1	1.96491	0.0469507	5.38717	0.0224018	0.0457659	up	Solyc04g011800.1	-	-	-	KOG1752-Glutaredoxin and related proteins[O]
gene:Solyc03g111290.1	0.536585	0.00704833	6.25038	1.23985e-05	4.9116e-05	up	Solyc03g111290.1	-	GO:0000003,GO:0002213,GO:0003006,GO:0003674,GO:0003824,GO:0004497,GO:0005575,GO:0005622,GO:0005623,GO:0005737,GO:0005783,GO:0005789,GO:0006082,GO:0006950,GO:0006952,GO:0007275,GO:0008150,GO:0008152,GO:0009555,GO:0009611,GO:0009694,GO:0009791,GO:0009908,GO:0009987,GO:0010154,GO:0010817,GO:0012505,GO:0016020,GO:0016491,GO:0019752,GO:0022414,GO:0031984,GO:0032501,GO:0032502,GO:0032787,GO:0042175,GO:…	-	KOG0157-Cytochrome P450 CYP4/CYP19/CYP26 subfamilies[QI]
gene:Solyc04g015390.2	3.52327	0.195685	4.17031	1.45318e-25	3.34638e-24	up	Solyc04g015390.2	-	-	-	-
gene:Solyc02g061770.2	34.5555	4.31831	3.00038	6.88462e-62	6.64783e-60	up	Solyc02g061770.2	-	-	K20547-ko00520 Amino sugar and nucleotide sugar metabolism;ko04016 MAPK signaling pathway - plant	KOG4742-Predicted chitinase[R]
gene:Solyc07g056360.1	3.90286	23.6081	-2.59668	2.74262e-09	1.78445e-08	down	Solyc07g056360.1	-	GO:0003674,GO:0003712,GO:0005488,GO:0005515,GO:0005575,GO:0005622,GO:0005623,GO:0005634,GO:0006355,GO:0007623,GO:0008150,GO:0009314,GO:0009416,GO:0009628,GO:0009639,GO:0009641,GO:0009889,GO:0009890,GO:0009892,GO:0010468,GO:0010556,GO:0010558,GO:0010605,GO:0010629,GO:0019219,GO:0019222,GO:0031323,GO:0031324,GO:0031326,GO:0031327,GO:0032502,GO:0042802,GO:0042803,GO:0043226,GO:0043227,GO:0043229,GO:…	-	-
gene:Solyc12g062840.1	0.0615507	1.37796	-4.48461	0.00143075	0.00390626	down	Solyc12g062840.1	-	-	-	-
gene:Solyc11g006040.1	1.10913	15.9719	-3.84804	2.16764e-79	3.19407e-77	down	Solyc11g006040.1	-	GO:0003674,GO:0003824,GO:0004672,GO:0004674,GO:0004675,GO:0004888,GO:0005575,GO:0005576,GO:0005623,GO:0005886,GO:0006464,GO:0006468,GO:0006793,GO:0006796,GO:0006807,GO:0007154,GO:0007165,GO:0007166,GO:0007167,GO:0007178,GO:0008150,GO:0008152,GO:0009987,GO:0016020,GO:0016301,GO:0016310,GO:0016740,GO:0016772,GO:0016773,GO:0019199,GO:0019538,GO:0023052,GO:0036211,GO:0038023,GO:0043170,GO:0043412,GO:…	-	KOG1187-Serine/threonine protein kinase[T]
gene:Solyc03g033550.2	0.144528	1.07855	-2.89967	0.00254417	0.00658704	down	Solyc03g033550.2	-	-	-	-
gene:Solyc08g016660.1	0.550892	0.0001	12.4276	1.52267e-05	5.95886e-05	up	Solyc08g016660.1	-	GO:0003674,GO:0003824,GO:0006082,GO:0006629,GO:0006720,GO:0006721,GO:0008150,GO:0008152,GO:0008299,GO:0008300,GO:0008610,GO:0009056,GO:0009058,GO:0009314,GO:0009416,GO:0009628,GO:0009639,GO:0009685,GO:0009686,GO:0009987,GO:0010114,GO:0010817,GO:0016042,GO:0016053,GO:0016054,GO:0016101,GO:0016102,GO:0016103,GO:0016114,GO:0016115,GO:0016491,GO:0016705,GO:0016706,GO:0019752,GO:0042445,GO:0042446,GO:…	K04125-ko00904 Diterpenoid biosynthesis	KOG0143-Iron/ascorbate family oxidoreductases[QR]
gene:Solyc03g093280.1	0.0001	0.398784	-11.9614	0.0031976	0.00807941	down	Solyc03g093280.1	-	-	-	KOG1577-Aldo/keto reductase family proteins[R]
gene:Solyc06g066840.2	10.6647	1.13351	3.23397	5.49336e-25	1.23055e-23	up	Solyc06g066840.2	-	GO:0001101,GO:0003674,GO:0003824,GO:0005575,GO:0006082,GO:0006629,GO:0006720,GO:0006721,GO:0006790,GO:0006807,GO:0007154,GO:0007165,GO:0008150,GO:0008152,GO:0008299,GO:0008610,GO:0009058,GO:0009314,GO:0009416,GO:0009628,GO:0009685,GO:0009686,GO:0009719,GO:0009725,GO:0009739,GO:0009740,GO:0009755,GO:0009987,GO:0010033,GO:0010476,GO:0010817,GO:0016020,GO:0016053,GO:0016101,GO:0016102,GO:0016114,GO:…	-	KOG0143-Iron/ascorbate family oxidoreductases[QR]
gene:Solyc09g075980.2	0.460085	3.96275	-3.10653	0.000571321	0.0016933	down	Solyc09g075980.2	-	-	-	-
gene:Solyc02g088250.2	0.0684457	0.615109	-3.16781	0.00391276	0.00967263	down	Solyc02g088250.2	-	GO:0005575,GO:0005622,GO:0005623,GO:0005737,GO:0005794,GO:0005802,GO:0005886,GO:0008150,GO:0012505,GO:0016020,GO:0031984,GO:0042592,GO:0043226,GO:0043227,GO:0043229,GO:0043231,GO:0044422,GO:0044424,GO:0044431,GO:0044444,GO:0044446,GO:0044464,GO:0048878,GO:0050801,GO:0055062,GO:0055065,GO:0055069,GO:0055076,GO:0055080,GO:0055081,GO:0055083,GO:0065007,GO:0065008,GO:0071944,GO:0072505,GO:0072506,GO:…	-	KOG1162-Predicted small molecule transporter[U]
gene:Solyc06g076550.2	5.56114	0.708328	2.97289	3.16484e-11	2.59654e-10	up	Solyc06g076550.2	-	GO:0003674,GO:0003824,GO:0008194,GO:0016740,GO:0016757,GO:0016758,GO:0035251,GO:0046527,GO:0047254	-	KOG1192-UDP-glucuronosyl and UDP-glucosyl transferase[GC]
gene:Solyc07g056510.2	164.343	6.94325	4.56495	1.07038e-58	9.40905e-57	up	Solyc07g056510.2	-	GO:0003674,GO:0003824,GO:0004364,GO:0005575,GO:0005622,GO:0005623,GO:0005737,GO:0006518,GO:0006575,GO:0006749,GO:0006790,GO:0006807,GO:0008150,GO:0008152,GO:0009056,GO:0009404,GO:0009407,GO:0009636,GO:0009987,GO:0016740,GO:0016765,GO:0019748,GO:0034641,GO:0042221,GO:0043603,GO:0044237,GO:0044248,GO:0044424,GO:0044464,GO:0050896,GO:0051186,GO:0071704,GO:0098754,GO:1901564	K00799-ko00480 Glutathione metabolism;ko00980 Metabolism of xenobiotics by cytochrome P450;ko00982 Drug metabolism - cytochrome P450;ko00983 Drug metabolism - other enzymes;ko04212 Longevity regulating pathway - worm;ko05200 Pathways in cancer;ko05204 Chemical carcinogenesis - DNA adducts;ko05207 Chemical carcinogenesis - receptor activation;ko05208 Chemical carcinogenesis - reactive oxygen speci…	KOG0406-Glutathione S-transferase[O]
gene:Solyc01g005070.2	0.0001	0.343295	-11.7452	9.56564e-05	0.000328149	down	Solyc01g005070.2	-	-	-	KOG0251-Clathrin assembly protein AP180 and related proteins, contain ENTH domain[TU]
gene:Solyc03g006780.2	0.0001	0.254351	-11.3126	0.000356305	0.00109963	down	Solyc03g006780.2	-	GO:0003674,GO:0003824,GO:0004672,GO:0004674,GO:0005488,GO:0005515,GO:0005516,GO:0005575,GO:0005623,GO:0005886,GO:0006464,GO:0006468,GO:0006793,GO:0006796,GO:0006807,GO:0008150,GO:0008152,GO:0009987,GO:0016020,GO:0016301,GO:0016310,GO:0016740,GO:0016772,GO:0016773,GO:0019538,GO:0036211,GO:0043170,GO:0043412,GO:0044237,GO:0044238,GO:0044260,GO:0044267,GO:0044464,GO:0071704,GO:0071944,GO:0140096,GO:…	-	KOG1187-Serine/threonine protein kinase[T]
gene:Solyc09g064940.2	593.388	78.9284	2.91036	7.205e-74	9.09256e-72	up	Solyc09g064940.2	-	-	-	KOG3033-Predicted PhzC/PhzF-type epimerase[R]
gene:Solyc10g017980.1	11.9419	0.080126	7.21955	2.51682e-08	1.45419e-07	up	Solyc10g017980.1	-	GO:0005575,GO:0005576,GO:0005615,GO:0044421	K20547-ko00520 Amino sugar and nucleotide sugar metabolism;ko04016 MAPK signaling pathway - plant	-
gene:Solyc04g049920.2	0.0345727	6.20042	-7.48659	4.71873e-12	4.20447e-11	down	Solyc04g049920.2	-	GO:0001101,GO:0003674,GO:0003676,GO:0003723,GO:0003729,GO:0005488,GO:0005575,GO:0005622,GO:0005623,GO:0005634,GO:0006950,GO:0006970,GO:0008150,GO:0009414,GO:0009415,GO:0009628,GO:0009651,GO:0009719,GO:0009725,GO:0009737,GO:0010029,GO:0010033,GO:0010035,GO:0033993,GO:0042221,GO:0043226,GO:0043227,GO:0043229,GO:0043231,GO:0044424,GO:0044464,GO:0048580,GO:0050789,GO:0050793,GO:0050896,GO:0051239,GO:…	-	KOG0149-Predicted RNA-binding protein SEB4 (RRM superfamily)[R]
gene:Solyc12g017250.1	0.0001	0.557921	-12.4458	0.00940349	0.0211874	down	Solyc12g017250.1	-	-	K03541-ko00195 Photosynthesis	-
gene:Solyc02g062500.2	96.1222	15.2927	2.65202	4.05137e-80	6.1111e-78	up	Solyc02g062500.2	-	-	-	KOG0143-Iron/ascorbate family oxidoreductases[QR]
gene:Solyc01g067540.1	0.0001	1.46585	-13.8395	2.62033e-08	1.51023e-07	down	Solyc01g067540.1	-	GO:0000003,GO:0001067,GO:0003006,GO:0003674,GO:0003676,GO:0003677,GO:0003700,GO:0005488,GO:0005575,GO:0005622,GO:0005623,GO:0005634,GO:0006355,GO:0007275,GO:0008150,GO:0009653,GO:0009791,GO:0009888,GO:0009889,GO:0009891,GO:0009893,GO:0009908,GO:0010015,GO:0010022,GO:0010073,GO:0010101,GO:0010102,GO:0010432,GO:0010451,GO:0010468,GO:0010556,GO:0010557,GO:0010582,GO:0010604,GO:0010628,GO:0019219,GO:…	-	-
gene:Solyc03g115930.1	194.445	22.826	3.09061	1.6002e-42	7.95172e-41	up	Solyc03g115930.1	-	-	-	KOG0027-Calmodulin and related proteins (EF-Hand superfamily)[T]
gene:Solyc03g005790.2	4.51236	38.4741	-3.09194	3.77865e-30	1.10719e-28	down	Solyc03g005790.2	-	GO:0005575,GO:0005622,GO:0005623,GO:0005737,GO:0009507,GO:0009534,GO:0009535,GO:0009536,GO:0009579,GO:0016020,GO:0031976,GO:0031984,GO:0034357,GO:0042651,GO:0043226,GO:0043227,GO:0043229,GO:0043231,GO:0044422,GO:0044424,GO:0044434,GO:0044435,GO:0044436,GO:0044444,GO:0044446,GO:0044464,GO:0055035	K08912-ko00196 Photosynthesis - antenna proteins	-
gene:Solyc01g106710.1	0.0001	0.513163	-12.3252	0.00302673	0.0076896	down	Solyc01g106710.1	-	GO:0000003,GO:0003006,GO:0003674,GO:0003700,GO:0005575,GO:0005622,GO:0005623,GO:0005634,GO:0006355,GO:0007275,GO:0008150,GO:0009791,GO:0009888,GO:0009889,GO:0009960,GO:0010154,GO:0010468,GO:0010556,GO:0010817,GO:0019219,GO:0019222,GO:0022414,GO:0031323,GO:0031326,GO:0032501,GO:0032502,GO:0032879,GO:0043226,GO:0043227,GO:0043229,GO:0043231,GO:0044424,GO:0044464,GO:0048316,GO:0048608,GO:0048731,GO:…	K09260-ko04013 MAPK signaling pathway - fly;ko04371 Apelin signaling pathway;ko04022 cGMP-PKG signaling pathway;ko04928 Parathyroid hormone synthesis, secretion and action;ko05418 Fluid shear stress and atherosclerosis	KOG0014-MADS box transcription factor[K]
gene:Solyc09g097890.2	0.53691	13.2797	-4.6284	4.25085e-54	3.33423e-52	down	Solyc09g097890.2	-	-	-	KOG4293-Predicted membrane protein, contains DoH and Cytochrome b-561/ferric reductase transmembrane domains[T]
gene:Solyc12g005840.1	0.175226	2.70933	-3.95064	6.36898e-05	0.000225561	down	Solyc12g005840.1	-	GO:0000166,GO:0000910,GO:0001882,GO:0001883,GO:0003674,GO:0003824,GO:0003924,GO:0005488,GO:0005525,GO:0005575,GO:0005622,GO:0005623,GO:0005815,GO:0005816,GO:0005856,GO:0007049,GO:0007088,GO:0007096,GO:0007154,GO:0007165,GO:0007264,GO:0007265,GO:0007346,GO:0008104,GO:0008150,GO:0009987,GO:0010564,GO:0010973,GO:0015630,GO:0016462,GO:0016787,GO:0016817,GO:0016818,GO:0017076,GO:0017111,GO:0019001,GO:…	-	KOG1673-Ras GTPases[R]
gene:Solyc11g005120.1	1.58435	0.025618	5.95059	7.15025e-06	2.93565e-05	up	Solyc11g005120.1	-	GO:0000003,GO:0000271,GO:0003006,GO:0005575,GO:0005622,GO:0005623,GO:0005634,GO:0005975,GO:0005976,GO:0005982,GO:0006073,GO:0007275,GO:0008150,GO:0008152,GO:0009058,GO:0009059,GO:0009250,GO:0009791,GO:0009987,GO:0010154,GO:0010941,GO:0010942,GO:0016051,GO:0019252,GO:0022414,GO:0032501,GO:0032502,GO:0033692,GO:0034637,GO:0034645,GO:0043067,GO:0043068,GO:0043170,GO:0043226,GO:0043227,GO:0043229,GO:…	-	KOG0014-MADS box transcription factor[K]
gene:Solyc03g119240.2	33.0322	5.3438	2.62794	4.79433e-73	5.96181e-71	up	Solyc03g119240.2	-	GO:0000003,GO:0001101,GO:0003006,GO:0003674,GO:0003824,GO:0004672,GO:0004674,GO:0005575,GO:0005623,GO:0005886,GO:0006464,GO:0006468,GO:0006793,GO:0006796,GO:0006807,GO:0006950,GO:0007154,GO:0007165,GO:0007166,GO:0007275,GO:0008150,GO:0008152,GO:0009314,GO:0009414,GO:0009415,GO:0009416,GO:0009605,GO:0009628,GO:0009648,GO:0009719,GO:0009725,GO:0009737,GO:0009791,GO:0009987,GO:0009991,GO:0010033,GO:…	-	KOG1187-Serine/threonine protein kinase[T]
gene:Solyc02g086310.1	16.2937	0.0001	17.314	1.97277e-11	1.65918e-10	up	Solyc02g086310.1	-	-	-	-
gene:Solyc07g054390.1	0.651003	0.0001	12.6684	3.91486e-08	2.21085e-07	up	Solyc07g054390.1	-	-	-	-
gene:Solyc08g082520.1	15.8551	1.04164	3.92802	1.09025e-30	3.28518e-29	up	Solyc08g082520.1	-	-	-	-
gene:Solyc12g017800.1	0.189104	1.92553	-3.34801	4.05077e-14	4.35889e-13	down	Solyc12g017800.1	-	GO:0005575,GO:0005623,GO:0005886,GO:0006950,GO:0006952,GO:0007154,GO:0007165,GO:0008150,GO:0009987,GO:0016020,GO:0023052,GO:0044464,GO:0050789,GO:0050794,GO:0050896,GO:0051716,GO:0065007,GO:0071944	-	KOG4658-Apoptotic ATPase[T]
gene:Solyc06g051320.2	0.130239	1.42679	-3.45354	3.05281e-06	1.32916e-05	down	Solyc06g051320.2	-	-	-	-
gene:Solyc11g011630.1	0.917342	7.52781	-3.0367	4.70036e-10	3.33672e-09	down	Solyc11g011630.1	-	GO:0000003,GO:0003006,GO:0005575,GO:0005622,GO:0005623,GO:0005634,GO:0005730,GO:0006810,GO:0007275,GO:0008150,GO:0009791,GO:0009908,GO:0009914,GO:0009926,GO:0010817,GO:0022414,GO:0031974,GO:0031981,GO:0032501,GO:0032502,GO:0040008,GO:0043226,GO:0043227,GO:0043228,GO:0043229,GO:0043231,GO:0043232,GO:0043233,GO:0044422,GO:0044424,GO:0044428,GO:0044446,GO:0044464,GO:0046620,GO:0048367,GO:0048437,GO:…	-	-
gene:Solyc04g015430.2	7.37823	0.380585	4.27699	1.83166e-45	1.01949e-43	up	Solyc04g015430.2	-	-	-	-
gene:Solyc05g009320.2	1.02412	14.4124	-3.81486	2.73569e-34	9.63235e-33	down	Solyc05g009320.2	-	-	-	-
gene:Solyc04g056400.2	0.0001	0.341301	-11.7368	0.000843903	0.00242179	down	Solyc04g056400.2	-	GO:0000003,GO:0000018,GO:0000280,GO:0000724,GO:0000725,GO:0003674,GO:0003676,GO:0003677,GO:0003824,GO:0005488,GO:0005575,GO:0005622,GO:0005623,GO:0005634,GO:0005694,GO:0006139,GO:0006259,GO:0006281,GO:0006302,GO:0006310,GO:0006311,GO:0006325,GO:0006338,GO:0006342,GO:0006355,GO:0006725,GO:0006807,GO:0006950,GO:0006974,GO:0006996,GO:0007049,GO:0007127,GO:0007131,GO:0008094,GO:0008150,GO:0008152,GO:…	K10875-ko03440 Homologous recombination	KOG0390-DNA repair protein, SNF2 family[L]
gene:Solyc03g006890.1	0.215406	3.00696	-3.80317	6.69511e-08	3.6617e-07	down	Solyc03g006890.1	-	GO:0003674,GO:0003824,GO:0004672,GO:0004674,GO:0004675,GO:0004888,GO:0005575,GO:0005623,GO:0005886,GO:0006464,GO:0006468,GO:0006793,GO:0006796,GO:0006807,GO:0007154,GO:0007165,GO:0007166,GO:0007167,GO:0007178,GO:0008150,GO:0008152,GO:0009987,GO:0016020,GO:0016301,GO:0016310,GO:0016740,GO:0016772,GO:0016773,GO:0019199,GO:0019538,GO:0023052,GO:0036211,GO:0038023,GO:0043170,GO:0043412,GO:0044237,GO:…	-	KOG1187-Serine/threonine protein kinase[T]
gene:Solyc12g098320.1	0.0001	9.34579	-16.512	1.91278e-08	1.12248e-07	down	Solyc12g098320.1	-	GO:0002682,GO:0003674,GO:0003824,GO:0004033,GO:0004129,GO:0004768,GO:0005215,GO:0005488,GO:0005515,GO:0005575,GO:0005622,GO:0005623,GO:0005737,GO:0005739,GO:0005740,GO:0005741,GO:0005783,GO:0005789,GO:0005829,GO:0005975,GO:0005996,GO:0006082,GO:0006091,GO:0006629,GO:0006631,GO:0006732,GO:0006766,GO:0006767,GO:0006810,GO:0006811,GO:0006812,GO:0008047,GO:0008150,GO:0008152,GO:0008324,GO:0009055,GO:…	-	KOG0537-Cytochrome b5[C]
gene:Solyc04g015620.2	9.37664	62.5586	-2.73807	1.15683e-12	1.08619e-11	down	Solyc04g015620.2	-	-	-	-
gene:Solyc02g021260.1	0.019673	0.235445	-3.5811	0.000352634	0.00108949	down	Solyc02g021260.1	-	GO:0003674,GO:0003676,GO:0003677,GO:0005488,GO:0005575,GO:0005622,GO:0005623,GO:0005634,GO:0005654,GO:0006950,GO:0008150,GO:0009266,GO:0009409,GO:0009628,GO:0009909,GO:0010048,GO:0031974,GO:0031981,GO:0043226,GO:0043227,GO:0043229,GO:0043231,GO:0043233,GO:0043565,GO:0044422,GO:0044424,GO:0044428,GO:0044446,GO:0044464,GO:0048580,GO:0048831,GO:0050789,GO:0050793,GO:0050896,GO:0051239,GO:0065007,GO:…	-	-
gene:Solyc01g106910.2	2.06702	17.6052	-3.09037	1.42622e-21	2.64995e-20	down	Solyc01g106910.2	-	-	-	-
gene:Solyc09g008690.1	0.307544	0.0001	11.5866	0.00351785	0.00881781	up	Solyc09g008690.1	-	-	-	-
gene:Solyc10g049280.1	0.132067	2.11045	-3.99821	1.2411e-12	1.16231e-11	down	Solyc10g049280.1	-	-	-	KOG1292-Xanthine/uracil transporters[F]
gene:Solyc01g058720.2	290.333	26.4278	3.45758	3.47721e-161	2.01457e-158	up	Solyc01g058720.2	-	GO:0003674,GO:0005488,GO:0005509,GO:0005575,GO:0005622,GO:0005623,GO:0005737,GO:0005829,GO:0006950,GO:0006970,GO:0006972,GO:0008150,GO:0009628,GO:0009651,GO:0042538,GO:0043167,GO:0043169,GO:0044424,GO:0044444,GO:0044464,GO:0046872,GO:0050896	-	KOG0027-Calmodulin and related proteins (EF-Hand superfamily)[T]
gene:Solyc09g010530.2	0.612863	9.7518	-3.99203	0.000335468	0.00104239	down	Solyc09g010530.2	-	GO:0005575,GO:0005622,GO:0005623,GO:0005737,GO:0005783,GO:0006605,GO:0006623,GO:0006810,GO:0006811,GO:0006812,GO:0006873,GO:0006875,GO:0006885,GO:0006886,GO:0007034,GO:0008104,GO:0008150,GO:0009987,GO:0012505,GO:0015031,GO:0015672,GO:0015833,GO:0019725,GO:0030003,GO:0030004,GO:0030007,GO:0030104,GO:0033036,GO:0033365,GO:0034613,GO:0042592,GO:0042886,GO:0043226,GO:0043227,GO:0043229,GO:0043231,GO:…	-	KOG1650-Predicted K+/H+-antiporter[P]
gene:Solyc06g008270.2	3.1416	0.421182	2.89898	1.28494e-25	2.97778e-24	up	Solyc06g008270.2	-	-	-	KOG0472-Leucine-rich repeat protein[S]
gene:Solyc03g083130.1	0.206843	0.0304383	2.76457	0.00165277	0.00445772	up	Solyc03g083130.1	-	GO:0000724,GO:0000725,GO:0006139,GO:0006259,GO:0006281,GO:0006302,GO:0006310,GO:0006725,GO:0006807,GO:0006950,GO:0006974,GO:0008150,GO:0008152,GO:0009987,GO:0033554,GO:0034641,GO:0043170,GO:0044237,GO:0044238,GO:0044260,GO:0046483,GO:0050896,GO:0051716,GO:0071704,GO:0090304,GO:1901360	-	-
gene:Solyc01g091110.2	0.522106	3.66339	-2.81076	4.57377e-07	2.24177e-06	down	Solyc01g091110.2	-	-	-	-
gene:Solyc10g024490.1	5.28597	0.372595	3.82649	7.77676e-45	4.20903e-43	up	Solyc10g024490.1	-	GO:0001101,GO:0003674,GO:0005215,GO:0005451,GO:0005575,GO:0005623,GO:0005886,GO:0006810,GO:0006811,GO:0006812,GO:0006813,GO:0006820,GO:0007275,GO:0007568,GO:0008150,GO:0008324,GO:0008509,GO:0009987,GO:0010035,GO:0010038,GO:0010150,GO:0010167,GO:0015075,GO:0015077,GO:0015078,GO:0015079,GO:0015103,GO:0015112,GO:0015291,GO:0015297,GO:0015298,GO:0015299,GO:0015318,GO:0015386,GO:0015491,GO:0015672,GO:…	-	KOG1237-H+/oligopeptide symporter[E]
gene:Solyc09g097960.2	767.161	107.269	2.8383	3.09752e-32	9.95737e-31	up	Solyc09g097960.2	-	-	-	KOG1575-Voltage-gated shaker-like K+ channel, subunit beta/KCNAB[C]
gene:Solyc07g019510.2	1.30007	0.092477	3.81335	7.2249e-07	3.45092e-06	up	Solyc07g019510.2	-	GO:0005575,GO:0005622,GO:0005623,GO:0005737,GO:0005739,GO:0005740,GO:0005743,GO:0006091,GO:0006119,GO:0006123,GO:0006139,GO:0006163,GO:0006725,GO:0006753,GO:0006793,GO:0006796,GO:0006807,GO:0006810,GO:0006811,GO:0006812,GO:0008150,GO:0008152,GO:0009060,GO:0009117,GO:0009123,GO:0009126,GO:0009141,GO:0009144,GO:0009150,GO:0009161,GO:0009167,GO:0009199,GO:0009205,GO:0009259,GO:0009987,GO:0015672,GO:…	K02256-ko00190 Oxidative phosphorylation;ko04260 Cardiac muscle contraction;ko04714 Thermogenesis;ko05208 Chemical carcinogenesis - reactive oxygen species;ko05010 Alzheimer disease;ko05012 Parkinson disease;ko05014 Amyotrophic lateral sclerosis;ko05016 Huntington disease;ko05020 Prion disease;ko05022 Pathways of neurodegeneration - multiple diseases;ko05415 Diabetic cardiomyopathy;ko04932 Non-al…	KOG4769-Cytochrome c oxidase, subunit I[C]
gene:Solyc06g007890.2	0.0001	3.57	-15.1236	2.134e-08	1.24286e-07	down	Solyc06g007890.2	-	-	-	-
gene:Solyc03g119590.1	563.768	22.349	4.65682	0	0	up	Solyc03g119590.1	-	-	-	-
gene:Solyc08g068680.2	81.421	12.1306	2.74675	1.29972e-30	3.88878e-29	up	Solyc08g068680.2	-	-	-	KOG0629-Glutamate decarboxylase and related proteins[E]
gene:Solyc09g090970.2	279.573	14.2204	4.29719	8.82946e-103	2.1234e-100	up	Solyc09g090970.2	-	-	-	-
gene:Solyc01g099560.2	0.0001	0.740725	-12.8547	7.26951e-05	0.000254658	down	Solyc01g099560.2	-	-	K15095-ko00902 Monoterpenoid biosynthesis	-
gene:Solyc12g088970.1	0.0357447	0.614303	-4.10315	0.000236493	0.000756784	down	Solyc12g088970.1	-	GO:0001666,GO:0003674,GO:0003824,GO:0004497,GO:0005575,GO:0006950,GO:0008150,GO:0008152,GO:0009058,GO:0009628,GO:0009987,GO:0010035,GO:0010038,GO:0010039,GO:0016020,GO:0016491,GO:0016705,GO:0016709,GO:0019748,GO:0033554,GO:0036293,GO:0036294,GO:0042221,GO:0044550,GO:0050896,GO:0051716,GO:0055114,GO:0070482,GO:0070887,GO:0071241,GO:0071248,GO:0071281,GO:0071453,GO:0071456	-	KOG0156-Cytochrome P450 CYP2 subfamily[Q]
gene:Solyc07g039420.1	0.166656	1.16121	-2.80068	0.00251216	0.00651542	down	Solyc07g039420.1	-	GO:0002376,GO:0005575,GO:0005622,GO:0005623,GO:0005737,GO:0005886,GO:0006950,GO:0006952,GO:0006955,GO:0007154,GO:0007165,GO:0008150,GO:0008219,GO:0009605,GO:0009607,GO:0009626,GO:0009814,GO:0009987,GO:0012501,GO:0016020,GO:0023052,GO:0033554,GO:0034050,GO:0043207,GO:0044424,GO:0044464,GO:0045087,GO:0050789,GO:0050794,GO:0050896,GO:0051704,GO:0051707,GO:0051716,GO:0065007,GO:0071944,GO:0098542	-	KOG4658-Apoptotic ATPase[T]
gene:Solyc08g077380.2	0.167026	2.17247	-3.70119	1.56601e-06	7.1453e-06	down	Solyc08g077380.2	-	-	-	-
gene:Solyc11g061980.1	1.36411	11.1249	-3.02777	3.82214e-35	1.39791e-33	down	Solyc11g061980.1	-	GO:0003674,GO:0003824,GO:0005575,GO:0005622,GO:0005623,GO:0008194,GO:0016740,GO:0016757,GO:0016758,GO:0035251,GO:0043226,GO:0043227,GO:0043229,GO:0043231,GO:0044424,GO:0044464,GO:0046527,GO:0080043,GO:0080044	-	KOG1192-UDP-glucuronosyl and UDP-glucosyl transferase[GC]
gene:Solyc08g076640.1	0.0001	0.206804	-11.0141	0.00619477	0.0146044	down	Solyc08g076640.1	-	-	-	KOG1339-Aspartyl protease[O]
gene:Solyc10g074490.1	0.031852	0.243143	-2.93235	0.009782	0.0219432	down	Solyc10g074490.1	-	-	-	-
gene:Solyc03g006650.1	2.05076	0.013265	7.27239	1.59805e-10	1.20241e-09	up	Solyc03g006650.1	-	GO:0003674,GO:0005215,GO:0005351,GO:0005355,GO:0005402,GO:0005575,GO:0005622,GO:0005623,GO:0005634,GO:0005737,GO:0005773,GO:0005886,GO:0005911,GO:0006810,GO:0006811,GO:0006812,GO:0008150,GO:0008324,GO:0008643,GO:0008645,GO:0009506,GO:0015075,GO:0015077,GO:0015078,GO:0015144,GO:0015145,GO:0015149,GO:0015291,GO:0015293,GO:0015294,GO:0015295,GO:0015318,GO:0015672,GO:0015749,GO:0016020,GO:0022804,GO:…	-	KOG0254-Predicted transporter (major facilitator superfamily)[R]
gene:Solyc01g105450.2	18.3921	1.00519	4.19355	2.71339e-41	1.27384e-39	up	Solyc01g105450.2	-	GO:0000003,GO:0001101,GO:0003002,GO:0003006,GO:0003674,GO:0003824,GO:0005215,GO:0005319,GO:0005342,GO:0005488,GO:0005515,GO:0005575,GO:0005623,GO:0005886,GO:0006810,GO:0006811,GO:0006820,GO:0006869,GO:0006950,GO:0006970,GO:0007275,GO:0007389,GO:0008028,GO:0008150,GO:0008509,GO:0008514,GO:0009611,GO:0009628,GO:0009651,GO:0009653,GO:0009719,GO:0009725,GO:0009737,GO:0009790,GO:0009791,GO:0009793,GO:…	-	KOG0061-Transporter, ABC superfamily (Breast cancer resistance protein)[Q]
gene:Solyc01g087050.2	0.629072	5.01687	-2.99549	1.20924e-14	1.36037e-13	down	Solyc01g087050.2	-	-	-	-
gene:Solyc10g018330.1	0.0001	1.2165	-13.5704	3.34195e-06	1.44738e-05	down	Solyc10g018330.1	-	-	-	-
gene:Solyc07g042990.1	0.505079	5.46963	-3.43686	4.17986e-22	8.04173e-21	down	Solyc07g042990.1	-	-	-	KOG0444-Cytoskeletal regulator Flightless-I (contains leucine-rich and gelsolin repeats)[Z]
gene:Solyc02g090470.2	9.05702	83.6469	-3.2072	1.07228e-50	7.40776e-49	down	Solyc02g090470.2	-	-	K00430-ko00940 Phenylpropanoid biosynthesis	-
gene:Solyc06g073290.1	18.4124	157.393	-3.09562	5.28146e-64	5.34266e-62	down	Solyc06g073290.1	-	GO:0003674,GO:0005488,GO:0005515,GO:0005575,GO:0005622,GO:0005623,GO:0005737,GO:0006725,GO:0006778,GO:0006779,GO:0006807,GO:0007154,GO:0007165,GO:0008150,GO:0008152,GO:0009058,GO:0009507,GO:0009536,GO:0009987,GO:0010019,GO:0015994,GO:0015995,GO:0018130,GO:0019438,GO:0019899,GO:0023052,GO:0033013,GO:0033014,GO:0034641,GO:0042440,GO:0043085,GO:0043226,GO:0043227,GO:0043229,GO:0043231,GO:0044093,GO:…	-	-
gene:Solyc04g007250.1	56.8856	4.56325	3.63993	9.70196e-44	5.05772e-42	up	Solyc04g007250.1	-	-	-	-
gene:Solyc08g016270.1	2.36722	0.235834	3.32735	9.56805e-17	1.26443e-15	up	Solyc08g016270.1	-	-	-	KOG0472-Leucine-rich repeat protein[S]
gene:Solyc08g068850.2	98.5807	13.062	2.91593	5.4109e-84	8.9568e-82	up	Solyc08g068850.2	-	-	-	-
gene:Solyc03g121230.2	0.032889	2.24011	-6.08982	5.13568e-19	7.99748e-18	down	Solyc03g121230.2	-	-	-	KOG1187-Serine/threonine protein kinase[T]
gene:Solyc10g055630.1	37.3526	269.229	-2.84956	1.52725e-28	4.08099e-27	down	Solyc10g055630.1	-	GO:0001101,GO:0003674,GO:0003676,GO:0003723,GO:0003729,GO:0005215,GO:0005372,GO:0005488,GO:0005575,GO:0005622,GO:0005623,GO:0005634,GO:0005737,GO:0005773,GO:0005886,GO:0005887,GO:0005911,GO:0006810,GO:0006811,GO:0006833,GO:0008150,GO:0009506,GO:0009719,GO:0009725,GO:0009737,GO:0010033,GO:0015250,GO:0015267,GO:0015318,GO:0016020,GO:0016021,GO:0022803,GO:0022838,GO:0022857,GO:0030054,GO:0031224,GO:…	-	KOG0223-Aquaporin (major intrinsic protein family)[G]
gene:Solyc07g052660.1	0.0379953	5.77042	-7.24671	2.14432e-11	1.7999e-10	down	Solyc07g052660.1	-	-	-	-
gene:Solyc10g051020.1	186.647	30.7196	2.60308	6.81337e-179	5.4277e-176	up	Solyc10g051020.1	-	-	-	KOG0157-Cytochrome P450 CYP4/CYP19/CYP26 subfamilies[QI]
gene:Solyc07g054580.2	0.279101	2.33512	-3.06464	6.24577e-05	0.000221597	down	Solyc07g054580.2	-	GO:0008150,GO:0009314,GO:0009416,GO:0009628,GO:0009719,GO:0009725,GO:0009733,GO:0010033,GO:0042221,GO:0050896	K14487-ko04075 Plant hormone signal transduction	-
gene:Solyc12g057010.1	0.0001	1.08731	-13.4085	6.21578e-09	3.87037e-08	down	Solyc12g057010.1	-	GO:0000003,GO:0000323,GO:0002165,GO:0003006,GO:0003376,GO:0003674,GO:0005215,GO:0005319,GO:0005575,GO:0005622,GO:0005623,GO:0005737,GO:0005764,GO:0005765,GO:0005768,GO:0005770,GO:0005773,GO:0005774,GO:0006810,GO:0006869,GO:0006897,GO:0006915,GO:0006928,GO:0006950,GO:0006996,GO:0007033,GO:0007034,GO:0007040,GO:0007041,GO:0007154,GO:0007165,GO:0007186,GO:0007275,GO:0007276,GO:0007281,GO:0007292,GO:…	-	KOG1330-Sugar transporter/spinster transmembrane protein[G]
gene:Solyc06g075090.2	0.575128	12.3289	-4.42202	1.74713e-35	6.51138e-34	down	Solyc06g075090.2	-	GO:0005575,GO:0005622,GO:0005623,GO:0005634,GO:0005737,GO:0005829,GO:0043226,GO:0043227,GO:0043229,GO:0043231,GO:0044424,GO:0044444,GO:0044464	-	-
gene:Solyc02g071010.1	62.6474	1787.7	-4.83471	9.59273e-46	5.42213e-44	down	Solyc02g071010.1	-	GO:0003674,GO:0005488,GO:0005575,GO:0005622,GO:0005623,GO:0005737,GO:0006091,GO:0008150,GO:0008152,GO:0009314,GO:0009416,GO:0009507,GO:0009526,GO:0009532,GO:0009534,GO:0009535,GO:0009536,GO:0009570,GO:0009579,GO:0009628,GO:0009765,GO:0009768,GO:0009941,GO:0009987,GO:0010287,GO:0015979,GO:0016020,GO:0016168,GO:0019684,GO:0031409,GO:0031967,GO:0031975,GO:0031976,GO:0031984,GO:0034357,GO:0042651,GO:…	K08912-ko00196 Photosynthesis - antenna proteins	-
gene:Solyc10g049660.1	0.0173213	0.762288	-5.45971	5.69331e-06	2.3773e-05	down	Solyc10g049660.1	-	GO:0005575,GO:0005623,GO:0008150,GO:0009605,GO:0009606,GO:0009628,GO:0009629,GO:0009630,GO:0009958,GO:0044464,GO:0050896,GO:0071944	-	-
gene:Solyc12g056180.1	0.0001	0.157672	-10.6227	0.0106077	0.0236023	down	Solyc12g056180.1	-	-	K01762-ko00270 Cysteine and methionine metabolism	KOG0256-1-aminocyclopropane-1-carboxylate synthase, and related proteins[T]
gene:Solyc11g009100.1	0.0156853	0.277251	-4.14371	0.00285378	0.00729747	down	Solyc11g009100.1	-	GO:0000003,GO:0001101,GO:0003002,GO:0003006,GO:0003674,GO:0003824,GO:0005215,GO:0005319,GO:0005342,GO:0005488,GO:0005515,GO:0005575,GO:0005623,GO:0005886,GO:0006810,GO:0006811,GO:0006820,GO:0006869,GO:0006950,GO:0006970,GO:0007275,GO:0007389,GO:0008028,GO:0008150,GO:0008509,GO:0008514,GO:0009611,GO:0009628,GO:0009651,GO:0009653,GO:0009719,GO:0009725,GO:0009737,GO:0009790,GO:0009791,GO:0009793,GO:…	-	KOG0061-Transporter, ABC superfamily (Breast cancer resistance protein)[Q]
gene:Solyc06g054670.1	0.0268303	0.426431	-3.99038	0.00548468	0.0130901	down	Solyc06g054670.1	-	GO:0005575,GO:0016020	K03921-ko00061 Fatty acid biosynthesis;ko01040 Biosynthesis of unsaturated fatty acids	-
gene:Solyc06g083490.2	3.10592	21.6015	-2.79804	4.23944e-07	2.08633e-06	down	Solyc06g083490.2	-	GO:0005575,GO:0005622,GO:0005623,GO:0005737,GO:0005829,GO:0044424,GO:0044444,GO:0044464	K08081-ko00960 Tropane, piperidine and pyridine alkaloid biosynthesis	KOG0725-Reductases with broad range of substrate specificities[R]
gene:Solyc12g010800.1	2.00696	14.5927	-2.86217	4.43983e-15	5.16097e-14	down	Solyc12g010800.1	-	GO:0000976,GO:0000977,GO:0001012,GO:0001067,GO:0003674,GO:0003676,GO:0003677,GO:0003682,GO:0003690,GO:0003700,GO:0005488,GO:0005515,GO:0005575,GO:0005622,GO:0005623,GO:0005634,GO:0005737,GO:0005829,GO:0006355,GO:0006810,GO:0006811,GO:0006820,GO:0006913,GO:0006950,GO:0006970,GO:0007154,GO:0007165,GO:0007231,GO:0007275,GO:0008150,GO:0008272,GO:0009267,GO:0009292,GO:0009294,GO:0009555,GO:0009605,GO:…	-	-
gene:Solyc01g005860.2	0.209594	5.48508	-4.70984	1.08421e-07	5.75687e-07	down	Solyc01g005860.2	-	-	-	-
gene:Solyc10g081970.1	101.996	11.854	3.10507	3.22315e-39	1.39262e-37	up	Solyc10g081970.1	-	-	-	-
gene:Solyc00g108550.1	1.0745	0.177705	2.59612	0.011862	0.026079	up	Solyc00g108550.1	-	-	-	-
gene:Solyc09g015850.2	0.91466	0.073107	3.64515	0.000860452	0.00246346	up	Solyc09g015850.2	-	GO:0005575,GO:0005622,GO:0005623,GO:0005737,GO:0005739,GO:0043226,GO:0043227,GO:0043229,GO:0043231,GO:0044424,GO:0044444,GO:0044464	K02982-ko03010 Ribosome	-
gene:Solyc01g066190.1	30.96	4.90069	2.65935	4.6279e-19	7.25549e-18	up	Solyc01g066190.1	-	-	-	-
gene:Solyc06g082300.2	1.35664	9.6471	-2.83006	3.93699e-16	4.95124e-15	down	Solyc06g082300.2	-	-	-	KOG1192-UDP-glucuronosyl and UDP-glucosyl transferase[GC]
gene:Solyc09g008720.1	0.0001	0.134743	-10.396	0.0180129	0.0377682	down	Solyc09g008720.1	-	-	-	KOG1021-Acetylglucosaminyltransferase EXT1/exostosin 1[GMW]
gene:Solyc05g018880.1	0.168185	1.12683	-2.74415	7.24617e-05	0.00025398	down	Solyc05g018880.1	-	GO:0003674,GO:0003824,GO:0005575,GO:0005622,GO:0005623,GO:0005737,GO:0008150,GO:0008152,GO:0016491,GO:0016645,GO:0016647,GO:0040034,GO:0044424,GO:0044464,GO:0048506,GO:0048509,GO:0048510,GO:0050789,GO:0050793,GO:0055114,GO:0065007,GO:1990534	K12259-ko00330 Arginine and proline metabolism;ko00410 beta-Alanine metabolism	KOG0685-Flavin-containing amine oxidase[H]
gene:Solyc04g014550.2	0.0001	0.533313	-12.3808	0.000392554	0.00119945	down	Solyc04g014550.2	-	-	-	-
gene:Solyc02g071950.1	7.50074	138.906	-4.21094	2.50323e-31	7.79151e-30	down	Solyc02g071950.1	-	-	-	-
gene:Solyc05g046020.2	2.18735	32.7882	-3.90592	0.000322646	0.00100635	down	Solyc05g046020.2	-	GO:0001101,GO:0003674,GO:0003824,GO:0004601,GO:0005575,GO:0005618,GO:0005622,GO:0005623,GO:0005634,GO:0005737,GO:0005783,GO:0005911,GO:0006950,GO:0006970,GO:0006972,GO:0008150,GO:0008152,GO:0009266,GO:0009269,GO:0009409,GO:0009414,GO:0009415,GO:0009505,GO:0009506,GO:0009628,GO:0009636,GO:0009651,GO:0009664,GO:0009987,GO:0010035,GO:0012505,GO:0016043,GO:0016209,GO:0016491,GO:0016684,GO:0030054,GO:…	K00430-ko00940 Phenylpropanoid biosynthesis	-
gene:Solyc05g009590.2	0.0311317	2.73654	-6.45783	8.50757e-15	9.69057e-14	down	Solyc05g009590.2	-	-	-	KOG4711-Predicted membrane protein[R]
gene:Solyc06g051300.2	0.201511	1.62449	-3.01105	0.00117924	0.00327785	down	Solyc06g051300.2	-	-	-	KOG4487-Uncharacterized conserved protein[S]
gene:Solyc08g013670.2	212.621	1754.58	-3.04477	6.13835e-23	1.24883e-21	down	Solyc08g013670.2	-	GO:0003674,GO:0005488,GO:0005515,GO:0019904	K02701-ko00195 Photosynthesis	-
gene:Solyc06g068170.1	0.0689713	0.839845	-3.60605	0.00530692	0.0127075	down	Solyc06g068170.1	-	-	-	-
gene:Solyc12g013700.1	466.346	46.634	3.32194	6.18382e-258	1.31365e-254	up	Solyc12g013700.1	-	-	-	-
gene:Solyc07g007440.1	0.299163	1.83505	-2.61681	0.000149214	0.000496058	down	Solyc07g007440.1	-	GO:0003674,GO:0003824,GO:0004842,GO:0006464,GO:0006508,GO:0006511,GO:0006807,GO:0008150,GO:0008152,GO:0009056,GO:0009057,GO:0009987,GO:0010498,GO:0016567,GO:0016740,GO:0019538,GO:0019787,GO:0019941,GO:0030163,GO:0032446,GO:0036211,GO:0043161,GO:0043170,GO:0043412,GO:0043632,GO:0044237,GO:0044238,GO:0044248,GO:0044257,GO:0044260,GO:0044265,GO:0044267,GO:0051603,GO:0061630,GO:0061659,GO:0070647,GO:…	-	KOG4628-Predicted E3 ubiquitin ligase[O]
gene:Solyc03g013440.2	32.2473	4.39957	2.87375	1.14602e-66	1.23789e-64	up	Solyc03g013440.2	-	GO:0003333,GO:0003674,GO:0005215,GO:0005342,GO:0005575,GO:0005622,GO:0005623,GO:0005737,GO:0005773,GO:0005774,GO:0006810,GO:0006811,GO:0006820,GO:0006865,GO:0008150,GO:0008509,GO:0008514,GO:0015075,GO:0015171,GO:0015318,GO:0015711,GO:0015849,GO:0016020,GO:0022857,GO:0031090,GO:0034220,GO:0043226,GO:0043227,GO:0043229,GO:0043231,GO:0044422,GO:0044424,GO:0044437,GO:0044444,GO:0044446,GO:0044464,GO:…	K15015-ko04727 GABAergic synapse;ko04723 Retrograde endocannabinoid signaling;ko04721 Synaptic vesicle cycle;ko05032 Morphine addiction;ko05033 Nicotine addiction	KOG1303-Amino acid transporters[E]
gene:Solyc11g068890.1	0.310702	2.37707	-2.93558	4.19683e-06	1.78876e-05	down	Solyc11g068890.1	-	-	-	-
gene:Solyc08g069010.2	0.623501	5.28796	-3.08425	1.46208e-33	4.96951e-32	down	Solyc08g069010.2	-	GO:0003674,GO:0003676,GO:0003723,GO:0003824,GO:0004518,GO:0004519,GO:0005488,GO:0005575,GO:0005622,GO:0005623,GO:0005737,GO:0005829,GO:0006139,GO:0006725,GO:0006807,GO:0008150,GO:0008152,GO:0009451,GO:0009987,GO:0016070,GO:0016787,GO:0016788,GO:0034641,GO:0043170,GO:0043226,GO:0043227,GO:0043229,GO:0043231,GO:0043412,GO:0044237,GO:0044238,GO:0044424,GO:0044444,GO:0044464,GO:0046483,GO:0071704,GO:…	-	-
gene:Solyc07g006320.2	0.732613	5.81369	-2.98833	2.2197e-06	9.89932e-06	down	Solyc07g006320.2	-	-	-	-
gene:Solyc07g020800.2	2.51422	15.1964	-2.59554	1.6643e-14	1.85187e-13	down	Solyc07g020800.2	-	GO:0000166,GO:0001882,GO:0001883,GO:0003674,GO:0005488,GO:0005515,GO:0005525,GO:0005575,GO:0005623,GO:0005886,GO:0016020,GO:0017076,GO:0019001,GO:0019899,GO:0032549,GO:0032550,GO:0032553,GO:0032555,GO:0032561,GO:0035639,GO:0036094,GO:0043167,GO:0043168,GO:0044464,GO:0071944,GO:0097159,GO:0097367,GO:1901265,GO:1901363	K04392-ko04010 MAPK signaling pathway;ko04013 MAPK signaling pathway - fly;ko04014 Ras signaling pathway;ko04015 Rap1 signaling pathway;ko04310 Wnt signaling pathway;ko04370 VEGF signaling pathway;ko04071 Sphingolipid signaling pathway;ko04024 cAMP signaling pathway;ko04151 PI3K-Akt signaling pathway;ko04145 Phagosome;ko04510 Focal adhesion;ko04520 Adherens junction;ko04530 Tight junction;ko04810…	KOG0393-Ras-related small GTPase, Rho type[R]
gene:Solyc03g090990.1	0.35978	15.0589	-5.38736	0.000505394	0.00151375	down	Solyc03g090990.1	-	-	-	-
gene:Solyc09g092410.2	0.337292	4.56785	-3.75945	1.36198e-42	6.78115e-41	down	Solyc09g092410.2	-	-	-	KOG4658-Apoptotic ATPase[T]
gene:Solyc09g066400.1	71.8439	0.0001	19.4545	2.5393e-31	7.89413e-30	up	Solyc09g066400.1	-	GO:0003674,GO:0003824,GO:0004497,GO:0005575,GO:0008150,GO:0008152,GO:0009058,GO:0016020,GO:0016491,GO:0016705,GO:0016709,GO:0019748,GO:0044550,GO:0055114	K00512-ko00140 Steroid hormone biosynthesis;ko04913 Ovarian steroidogenesis;ko04917 Prolactin signaling pathway;ko04927 Cortisol synthesis and secretion;ko04934 Cushing syndrome	KOG0156-Cytochrome P450 CYP2 subfamily[Q]
gene:Solyc00g030000.1	0.651344	0.0001	12.6692	1.33954e-07	7.03493e-07	up	Solyc00g030000.1	-	-	-	-
gene:Solyc02g076880.2	18.2943	2.38137	2.94153	4.00771e-44	2.11521e-42	up	Solyc02g076880.2	-	-	-	KOG1603-Copper chaperone[P]
gene:Solyc01g095940.2	4.66735	0.160114	4.86544	9.268e-05	0.00031871	up	Solyc01g095940.2	-	-	-	-
gene:Solyc00g125980.1	9.56371	1.56928	2.60747	3.15607e-07	1.5822e-06	up	Solyc00g125980.1	-	GO:0005575,GO:0005622,GO:0005623,GO:0005737,GO:0005739,GO:0005740,GO:0005743,GO:0016020,GO:0019866,GO:0031090,GO:0031966,GO:0031967,GO:0031975,GO:0043226,GO:0043227,GO:0043229,GO:0043231,GO:0044422,GO:0044424,GO:0044429,GO:0044444,GO:0044446,GO:0044464	-	-
gene:Solyc05g008840.1	0.0883487	0.822136	-3.2181	0.0130415	0.0283543	down	Solyc05g008840.1	-	-	-	-
gene:Solyc10g055810.1	591.964	70.7778	3.06414	2.83644e-20	4.81401e-19	up	Solyc10g055810.1	-	-	K20547-ko00520 Amino sugar and nucleotide sugar metabolism;ko04016 MAPK signaling pathway - plant	KOG4742-Predicted chitinase[R]
gene:Solyc05g008850.2	0.0001	0.422827	-12.0459	0.00184619	0.00493116	down	Solyc05g008850.2	-	GO:0000003,GO:0003006,GO:0003674,GO:0003700,GO:0006355,GO:0007275,GO:0008150,GO:0009555,GO:0009719,GO:0009725,GO:0009733,GO:0009790,GO:0009791,GO:0009793,GO:0009889,GO:0010033,GO:0010154,GO:0010468,GO:0010556,GO:0019219,GO:0019222,GO:0022414,GO:0031323,GO:0031326,GO:0032501,GO:0032502,GO:0042221,GO:0048229,GO:0048316,GO:0048608,GO:0048731,GO:0048856,GO:0050789,GO:0050794,GO:0050896,GO:0051171,GO:…	K14484-ko04075 Plant hormone signal transduction	-
gene:Solyc08g007500.2	0.0936943	1.55896	-4.05648	1.20795e-06	5.60792e-06	down	Solyc08g007500.2	-	-	-	-
gene:Solyc03g044460.1	5.15496	0.115011	5.48611	1.42192e-09	9.56655e-09	up	Solyc03g044460.1	-	-	-	-
gene:Solyc10g008720.2	1.71793	13.7397	-2.99961	4.09919e-10	2.92707e-09	down	Solyc10g008720.2	-	GO:0005575,GO:0005618,GO:0005622,GO:0005623,GO:0005737,GO:0005773,GO:0030312,GO:0043226,GO:0043227,GO:0043229,GO:0043231,GO:0044424,GO:0044444,GO:0044464,GO:0071944	-	-
gene:Solyc11g005860.1	29.3124	3.1007	3.24085	2.09639e-35	7.75634e-34	up	Solyc11g005860.1	-	-	-	KOG1549-Cysteine desulfurase NFS1[E]
gene:Solyc03g111100.1	58.5554	6.6304	3.14263	2.75024e-26	6.65173e-25	up	Solyc03g111100.1	-	-	-	-
gene:Solyc04g053010.1	0.758527	5.07984	-2.74351	0.000142754	0.000475699	down	Solyc04g053010.1	-	GO:0000003,GO:0003006,GO:0005575,GO:0005622,GO:0005623,GO:0005634,GO:0005730,GO:0006810,GO:0007275,GO:0008150,GO:0009791,GO:0009908,GO:0009914,GO:0009926,GO:0010817,GO:0022414,GO:0031974,GO:0031981,GO:0032501,GO:0032502,GO:0040008,GO:0043226,GO:0043227,GO:0043228,GO:0043229,GO:0043231,GO:0043232,GO:0043233,GO:0044422,GO:0044424,GO:0044428,GO:0044446,GO:0044464,GO:0046620,GO:0048367,GO:0048437,GO:…	-	-
gene:Solyc01g110900.1	1.62707	15.2646	-3.22984	0.000254005	0.000808377	down	Solyc01g110900.1	-	-	K14488-ko04075 Plant hormone signal transduction	-
gene:Solyc05g047580.2	0.03102	1.14406	-5.20482	2.09907e-09	1.38626e-08	down	Solyc05g047580.2	-	GO:0000250,GO:0003674,GO:0003824,GO:0016853,GO:0016866,GO:0031559	K01853-ko00100 Steroid biosynthesis	KOG0497-Oxidosqualene-lanosterol cyclase and related proteins[I]
gene:Solyc06g076160.2	63.9188	8.64606	2.88613	7.38006e-29	2.00141e-27	up	Solyc06g076160.2	-	GO:0003674,GO:0003824,GO:0004497,GO:0005575,GO:0008150,GO:0008152,GO:0009058,GO:0016020,GO:0016491,GO:0016705,GO:0016709,GO:0019748,GO:0044550,GO:0055114	-	KOG0156-Cytochrome P450 CYP2 subfamily[Q]
gene:Solyc01g108740.2	0.176316	1.45411	-3.0439	0.00085992	0.00246249	down	Solyc01g108740.2	-	-	-	-
gene:Solyc03g111880.2	0.207184	6.09897	-4.87958	3.72079e-36	1.43062e-34	down	Solyc03g111880.2	-	-	-	KOG0156-Cytochrome P450 CYP2 subfamily[Q]
gene:Solyc05g041200.2	244.507	30.8721	2.9855	2.10589e-75	2.73894e-73	up	Solyc05g041200.2	-	GO:0003674,GO:0005488,GO:0005515,GO:0006082,GO:0006520,GO:0006570,GO:0006572,GO:0006725,GO:0006807,GO:0008150,GO:0008152,GO:0009056,GO:0009063,GO:0009072,GO:0009074,GO:0009987,GO:0016054,GO:0019439,GO:0019752,GO:0042802,GO:0043436,GO:0044237,GO:0044238,GO:0044248,GO:0044281,GO:0044282,GO:0046395,GO:0071704,GO:1901360,GO:1901361,GO:1901564,GO:1901565,GO:1901575,GO:1901605,GO:1901606	K00457-ko00350 Tyrosine metabolism;ko00360 Phenylalanine metabolism;ko00130 Ubiquinone and other terpenoid-quinone biosynthesis	KOG0638-4-hydroxyphenylpyruvate dioxygenase[E]
gene:Solyc04g076600.1	4.00229	0.411465	3.28199	0.000115903	0.000392274	up	Solyc04g076600.1	-	-	-	-
gene:Solyc05g046030.2	0.410744	4.41017	-3.42452	1.58937e-08	9.42893e-08	down	Solyc05g046030.2	-	GO:0001101,GO:0003674,GO:0003824,GO:0004601,GO:0005575,GO:0005618,GO:0005622,GO:0005623,GO:0005634,GO:0005737,GO:0005783,GO:0005911,GO:0006950,GO:0006970,GO:0006972,GO:0008150,GO:0008152,GO:0009266,GO:0009269,GO:0009409,GO:0009414,GO:0009415,GO:0009505,GO:0009506,GO:0009628,GO:0009636,GO:0009651,GO:0009664,GO:0009987,GO:0010035,GO:0012505,GO:0016043,GO:0016209,GO:0016491,GO:0016684,GO:0030054,GO:…	K00430-ko00940 Phenylpropanoid biosynthesis	-
gene:Solyc11g045430.1	0.23962	0.0001	11.2265	0.0103335	0.0230606	up	Solyc11g045430.1	-	-	-	-
gene:Solyc10g076380.1	0.357598	0.0001	11.8041	0.000240101	0.000767289	up	Solyc10g076380.1	-	GO:0001067,GO:0001101,GO:0003674,GO:0003676,GO:0003677,GO:0003700,GO:0005488,GO:0005575,GO:0005622,GO:0005623,GO:0005634,GO:0006355,GO:0006950,GO:0006970,GO:0008150,GO:0009266,GO:0009408,GO:0009414,GO:0009415,GO:0009628,GO:0009651,GO:0009889,GO:0009891,GO:0009893,GO:0009987,GO:0010035,GO:0010468,GO:0010556,GO:0010557,GO:0010604,GO:0010628,GO:0019219,GO:0019222,GO:0031323,GO:0031325,GO:0031326,GO:…	-	-
gene:Solyc10g076820.1	0.630967	5.26024	-3.05949	1.63612e-11	1.38703e-10	down	Solyc10g076820.1	-	-	-	KOG0724-Zuotin and related molecular chaperones (DnaJ superfamily), contains DNA-binding domains[O]
gene:Solyc04g008330.1	0.121929	2.09616	-4.10363	6.17551e-11	4.88143e-10	down	Solyc04g008330.1	-	GO:0000003,GO:0003006,GO:0003674,GO:0003824,GO:0006464,GO:0006486,GO:0006725,GO:0006807,GO:0007275,GO:0008150,GO:0008152,GO:0008194,GO:0009058,GO:0009059,GO:0009100,GO:0009101,GO:0009308,GO:0009653,GO:0009690,GO:0009791,GO:0009888,GO:0009889,GO:0009908,GO:0009965,GO:0009966,GO:0009987,GO:0010015,GO:0010016,GO:0010073,GO:0010075,GO:0010083,GO:0010154,GO:0010380,GO:0010646,GO:0010817,GO:0016740,GO:…	K13495-ko00908 Zeatin biosynthesis	KOG1192-UDP-glucuronosyl and UDP-glucosyl transferase[GC]
gene:Solyc02g091300.2	4.00267	25.7276	-2.68428	1.34296e-22	2.67459e-21	down	Solyc02g091300.2	-	-	-	KOG1603-Copper chaperone[P]
gene:Solyc09g009200.1	0.651776	4.58428	-2.81424	4.64579e-10	3.29982e-09	down	Solyc09g009200.1	-	GO:0001067,GO:0003674,GO:0003676,GO:0003677,GO:0005488,GO:0005575,GO:0005622,GO:0005623,GO:0005634,GO:0007275,GO:0008150,GO:0008285,GO:0009605,GO:0009607,GO:0009624,GO:0022622,GO:0032501,GO:0032502,GO:0042127,GO:0043207,GO:0043226,GO:0043227,GO:0043229,GO:0043231,GO:0043565,GO:0044212,GO:0044424,GO:0044464,GO:0048364,GO:0048366,GO:0048367,GO:0048519,GO:0048523,GO:0048580,GO:0048731,GO:0048827,GO:…	-	-
gene:Solyc01g108860.2	0.673908	65.4485	-6.60166	3.19125e-112	9.68467e-110	down	Solyc01g108860.2	-	-	-	KOG0143-Iron/ascorbate family oxidoreductases[QR]
gene:Solyc10g055230.1	12.1573	101.144	-3.05652	7.16646e-48	4.40211e-46	down	Solyc10g055230.1	-	-	-	-
gene:Solyc02g079150.1	5.4667	0.807558	2.75903	5.02024e-07	2.44743e-06	up	Solyc02g079150.1	-	GO:0001101,GO:0006950,GO:0006970,GO:0008150,GO:0009605,GO:0009607,GO:0009611,GO:0009617,GO:0009628,GO:0009651,GO:0009719,GO:0009725,GO:0009737,GO:0009751,GO:0009753,GO:0009961,GO:0010033,GO:0010243,GO:0014070,GO:0033993,GO:0042221,GO:0042493,GO:0043200,GO:0043207,GO:0046677,GO:0050896,GO:0051704,GO:0051707,GO:0097305,GO:1901698,GO:1901700	-	-
gene:Solyc09g008530.1	0.0001	0.195924	-10.9361	2.77093e-06	1.21605e-05	down	Solyc09g008530.1	-	-	-	-
gene:Solyc05g010020.2	145.211	13.4848	3.42875	1.87163e-42	9.26436e-41	up	Solyc05g010020.2	-	-	-	-
gene:Solyc00g118690.1	2.50609	0.37852	2.727	0.000975419	0.00276037	up	Solyc00g118690.1	-	-	K03878-ko00190 Oxidative phosphorylation;ko04723 Retrograde endocannabinoid signaling;ko04714 Thermogenesis;ko05208 Chemical carcinogenesis - reactive oxygen species;ko05010 Alzheimer disease;ko05012 Parkinson disease;ko05014 Amyotrophic lateral sclerosis;ko05016 Huntington disease;ko05020 Prion disease;ko05022 Pathways of neurodegeneration - multiple diseases;ko05415 Diabetic cardiomyopathy	KOG4770-NADH dehydrogenase subunit 1[C]
gene:Solyc10g083880.1	543.243	40.6321	3.74091	3.42841e-50	2.33059e-48	up	Solyc10g083880.1	-	GO:0000322,GO:0000325,GO:0000326,GO:0003674,GO:0005215,GO:0005372,GO:0005575,GO:0005576,GO:0005622,GO:0005623,GO:0005737,GO:0005773,GO:0005774,GO:0005783,GO:0005794,GO:0005886,GO:0005887,GO:0006810,GO:0006811,GO:0006833,GO:0006855,GO:0006950,GO:0006952,GO:0008150,GO:0009507,GO:0009526,GO:0009536,GO:0009605,GO:0009607,GO:0009617,GO:0009705,GO:0009941,GO:0012505,GO:0015204,GO:0015250,GO:0015267,GO:…	-	KOG0223-Aquaporin (major intrinsic protein family)[G]
gene:Solyc04g072300.1	0.0779727	0.875069	-3.48836	0.018681	0.0389957	down	Solyc04g072300.1	-	-	-	-
gene:Solyc02g094860.1	0.159294	1.1559	-2.85925	0.000272767	0.00086356	down	Solyc02g094860.1	-	GO:0003674,GO:0003824,GO:0004497,GO:0005575,GO:0005911,GO:0006725,GO:0006807,GO:0008150,GO:0008152,GO:0009058,GO:0009308,GO:0009506,GO:0009690,GO:0009691,GO:0009987,GO:0010817,GO:0016491,GO:0018130,GO:0019438,GO:0030054,GO:0033397,GO:0033398,GO:0033400,GO:0033466,GO:0034641,GO:0034754,GO:0042445,GO:0042446,GO:0044237,GO:0044249,GO:0044271,GO:0046483,GO:0055044,GO:0055114,GO:0065007,GO:0065008,GO:…	K10717-ko00908 Zeatin biosynthesis	KOG0157-Cytochrome P450 CYP4/CYP19/CYP26 subfamilies[QI]
gene:Solyc03g044850.1	15.9486	2.43971	2.70865	2.00226e-05	7.67889e-05	up	Solyc03g044850.1	-	-	-	-
gene:Solyc10g085010.1	323.274	34.7035	3.2196	3.69841e-37	1.49888e-35	up	Solyc10g085010.1	-	-	-	-
gene:Solyc05g054050.2	0.0994097	3.1822	-5.00049	2.39717e-18	3.53434e-17	down	Solyc05g054050.2	-	-	K01580-ko00650 Butanoate metabolism;ko00250 Alanine, aspartate and glutamate metabolism;ko00410 beta-Alanine metabolism;ko00430 Taurine and hypotaurine metabolism;ko02024 Quorum sensing;ko04727 GABAergic synapse;ko04940 Type I diabetes mellitus	KOG1383-Glutamate decarboxylase/sphingosine phosphate lyase[E]
gene:Solyc07g064160.2	141.124	1391.27	-3.30137	6.54271e-61	6.1545e-59	down	Solyc07g064160.2	-	GO:0003674,GO:0005488,GO:0005506,GO:0005575,GO:0005622,GO:0005623,GO:0005737,GO:0005829,GO:0006725,GO:0006766,GO:0006767,GO:0006772,GO:0006790,GO:0006807,GO:0008150,GO:0008152,GO:0009058,GO:0009110,GO:0009228,GO:0009987,GO:0017144,GO:0018130,GO:0018131,GO:0019438,GO:0034641,GO:0042364,GO:0042723,GO:0042724,GO:0043167,GO:0043169,GO:0044237,GO:0044249,GO:0044271,GO:0044272,GO:0044281,GO:0044283,GO:…	K03146-ko00730 Thiamine metabolism	KOG2960-Protein involved in thiamine biosynthesis and DNA damage tolerance[R]
gene:Solyc03g116730.2	1.22228	28.7966	-4.55825	6.31396e-34	2.19285e-32	down	Solyc03g116730.2	-	GO:0005575,GO:0005622,GO:0005623,GO:0005737,GO:0005783,GO:0005789,GO:0006082,GO:0006629,GO:0006631,GO:0006633,GO:0006636,GO:0008150,GO:0008152,GO:0008610,GO:0009058,GO:0009314,GO:0009416,GO:0009579,GO:0009628,GO:0009642,GO:0009644,GO:0009892,GO:0009987,GO:0010109,GO:0010205,GO:0012505,GO:0016020,GO:0016053,GO:0019222,GO:0019752,GO:0031323,GO:0031324,GO:0031984,GO:0032787,GO:0033559,GO:0042175,GO:…	-	KOG1600-Fatty acid desaturase[I]
gene:Solyc02g081340.2	1.58582	12.7813	-3.01073	1.75244e-09	1.16701e-08	down	Solyc02g081340.2	-	GO:0000325,GO:0003674,GO:0003824,GO:0004364,GO:0005488,GO:0005575,GO:0005622,GO:0005623,GO:0005634,GO:0005737,GO:0005773,GO:0005774,GO:0006518,GO:0006575,GO:0006749,GO:0006790,GO:0006807,GO:0006950,GO:0006979,GO:0008150,GO:0008152,GO:0009056,GO:0009404,GO:0009407,GO:0009636,GO:0009705,GO:0009812,GO:0009889,GO:0009962,GO:0009987,GO:0016020,GO:0016740,GO:0016765,GO:0019222,GO:0019748,GO:0031090,GO:…	K00799-ko00480 Glutathione metabolism;ko00980 Metabolism of xenobiotics by cytochrome P450;ko00982 Drug metabolism - cytochrome P450;ko00983 Drug metabolism - other enzymes;ko04212 Longevity regulating pathway - worm;ko05200 Pathways in cancer;ko05204 Chemical carcinogenesis - DNA adducts;ko05207 Chemical carcinogenesis - receptor activation;ko05208 Chemical carcinogenesis - reactive oxygen speci…	KOG0867-Glutathione S-transferase[O]
gene:Solyc12g099650.1	190.649	1475.49	-2.9522	3.57927e-23	7.3821e-22	down	Solyc12g099650.1	-	-	-	-
gene:Solyc02g093670.2	1.34919	11.3273	-3.06964	1.05643e-10	8.12632e-10	down	Solyc02g093670.2	-	-	-	-
gene:Solyc04g052990.1	0.199411	1.81285	-3.18444	0.00979418	0.0219686	down	Solyc04g052990.1	-	GO:0000003,GO:0003006,GO:0005575,GO:0005622,GO:0005623,GO:0005634,GO:0005730,GO:0006810,GO:0007275,GO:0008150,GO:0009791,GO:0009908,GO:0009914,GO:0009926,GO:0010817,GO:0022414,GO:0031974,GO:0031981,GO:0032501,GO:0032502,GO:0040008,GO:0043226,GO:0043227,GO:0043228,GO:0043229,GO:0043231,GO:0043232,GO:0043233,GO:0044422,GO:0044424,GO:0044428,GO:0044446,GO:0044464,GO:0046620,GO:0048367,GO:0048437,GO:…	-	-
gene:Solyc03g025710.2	0.130972	5.10505	-5.28459	1.62412e-15	1.95662e-14	down	Solyc03g025710.2	-	-	-	-
gene:Solyc12g010460.1	0.0001	0.741251	-12.8557	0.016752	0.0354011	down	Solyc12g010460.1	-	-	-	-
gene:Solyc08g074260.2	57.1939	0.801791	6.15649	4.37605e-67	4.74699e-65	up	Solyc08g074260.2	-	-	-	KOG0156-Cytochrome P450 CYP2 subfamily[Q]
gene:Solyc06g074200.2	74.6486	1347.51	-4.17403	6.08523e-53	4.63059e-51	down	Solyc06g074200.2	-	GO:0005575,GO:0005622,GO:0005623,GO:0005737,GO:0006091,GO:0008150,GO:0008152,GO:0009507,GO:0009521,GO:0009522,GO:0009536,GO:0009579,GO:0009765,GO:0009767,GO:0009768,GO:0009987,GO:0015979,GO:0016020,GO:0019684,GO:0022900,GO:0032991,GO:0034357,GO:0043226,GO:0043227,GO:0043229,GO:0043231,GO:0044237,GO:0044424,GO:0044425,GO:0044436,GO:0044444,GO:0044464,GO:0055114,GO:0098796	K14332-ko00195 Photosynthesis	-
gene:Solyc02g069300.1	0.63798	0.099424	2.68185	0.0222915	0.0455588	up	Solyc02g069300.1	-	-	-	-
gene:Solyc01g110610.2	0.0605753	1.09935	-4.18177	0.010112	0.0226118	down	Solyc01g110610.2	-	-	K14488-ko04075 Plant hormone signal transduction	-
gene:Solyc01g067870.2	0.0001	2.69198	-14.7164	3.02924e-12	2.74907e-11	down	Solyc01g067870.2	-	-	K00430-ko00940 Phenylpropanoid biosynthesis	-
gene:Solyc03g116270.2	0.198982	3.18538	-4.00076	1.18921e-10	9.08733e-10	down	Solyc03g116270.2	-	-	-	KOG0143-Iron/ascorbate family oxidoreductases[QR]
gene:Solyc04g015750.2	7.61005	49.1087	-2.69	1.3101e-49	8.7656e-48	down	Solyc04g015750.2	-	GO:0003674,GO:0003824,GO:0005575,GO:0005622,GO:0005623,GO:0005737,GO:0005739,GO:0009507,GO:0009526,GO:0009528,GO:0009532,GO:0009536,GO:0009570,GO:0009706,GO:0009941,GO:0010007,GO:0016020,GO:0016851,GO:0016874,GO:0019866,GO:0031090,GO:0031967,GO:0031969,GO:0031975,GO:0032991,GO:0042170,GO:0043226,GO:0043227,GO:0043229,GO:0043231,GO:0044422,GO:0044424,GO:0044434,GO:0044435,GO:0044444,GO:0044446,GO:…	K03403-ko00860 Porphyrin metabolism	-
gene:Solyc02g083370.1	9.66524	1.15176	3.06897	6.48484e-08	3.55585e-07	up	Solyc02g083370.1	-	-	-	-
gene:Solyc10g084200.1	0.0001	0.774718	-12.9195	1.90215e-06	8.5686e-06	down	Solyc10g084200.1	-	GO:0003674,GO:0003824,GO:0004601,GO:0005575,GO:0005618,GO:0005623,GO:0005911,GO:0008150,GO:0008152,GO:0009505,GO:0009506,GO:0009636,GO:0009664,GO:0009987,GO:0016043,GO:0016209,GO:0016491,GO:0016684,GO:0030054,GO:0030312,GO:0042221,GO:0044464,GO:0045229,GO:0050896,GO:0051716,GO:0055044,GO:0055114,GO:0070887,GO:0071554,GO:0071555,GO:0071669,GO:0071840,GO:0071944,GO:0097237,GO:0098754,GO:0098869,GO:…	K00430-ko00940 Phenylpropanoid biosynthesis	-
gene:Solyc03g117250.2	0.467627	3.81634	-3.02876	2.66762e-14	2.90984e-13	down	Solyc03g117250.2	-	-	K07192-ko04910 Insulin signaling pathway	KOG2668-Flotillins[UZ]
gene:Solyc03g098300.1	0.152231	1.4928	-3.29369	2.2012e-06	9.82716e-06	down	Solyc03g098300.1	-	GO:0003674,GO:0003824,GO:0004586,GO:0005575,GO:0005622,GO:0005623,GO:0005737,GO:0006082,GO:0006520,GO:0006576,GO:0006591,GO:0006595,GO:0006596,GO:0006807,GO:0008150,GO:0008152,GO:0009058,GO:0009308,GO:0009309,GO:0009445,GO:0009446,GO:0009987,GO:0016829,GO:0016830,GO:0016831,GO:0019752,GO:0033387,GO:0034641,GO:0042401,GO:0043436,GO:0044106,GO:0044237,GO:0044238,GO:0044249,GO:0044271,GO:0044281,GO:…	K01581-ko00330 Arginine and proline metabolism;ko00480 Glutathione metabolism	KOG0622-Ornithine decarboxylase[E]
gene:Solyc00g244300.1	11.8136	1.79164	2.7211	1.27725e-10	9.72798e-10	up	Solyc00g244300.1	-	GO:0005575,GO:0005622,GO:0005623,GO:0005737,GO:0005739,GO:0005740,GO:0005743,GO:0016020,GO:0019866,GO:0031090,GO:0031966,GO:0031967,GO:0031975,GO:0043226,GO:0043227,GO:0043229,GO:0043231,GO:0044422,GO:0044424,GO:0044429,GO:0044444,GO:0044446,GO:0044464	-	-
gene:Solyc11g067250.1	0.761435	0.0910163	3.06452	1.04068e-05	4.17318e-05	up	Solyc11g067250.1	-	GO:0003674,GO:0003824,GO:0003909,GO:0003910,GO:0005575,GO:0005622,GO:0005623,GO:0005737,GO:0006139,GO:0006259,GO:0006260,GO:0006261,GO:0006266,GO:0006271,GO:0006273,GO:0006281,GO:0006725,GO:0006807,GO:0006950,GO:0006974,GO:0008150,GO:0008152,GO:0009058,GO:0009059,GO:0009987,GO:0016070,GO:0016874,GO:0016886,GO:0022616,GO:0033554,GO:0034641,GO:0034645,GO:0043170,GO:0044237,GO:0044238,GO:0044249,GO:…	K10798-ko03410 Base excision repair;ko04210 Apoptosis;ko04212 Longevity regulating pathway - worm	KOG1037-NAD+ ADP-ribosyltransferase Parp, required for poly-ADP ribosylation of nuclear proteins[KLO]
gene:Solyc03g112030.1	31.9985	2.7813	3.52417	1.03171e-84	1.71898e-82	up	Solyc03g112030.1	-	-	-	KOG0156-Cytochrome P450 CYP2 subfamily[Q]
gene:Solyc08g080950.1	0.385333	0.0001	11.9119	0.0159513	0.0339481	up	Solyc08g080950.1	-	-	-	-
gene:Solyc04g063390.2	0.785394	4.74786	-2.59579	2.38912e-11	1.99161e-10	down	Solyc04g063390.2	-	-	-	KOG0691-Molecular chaperone (DnaJ superfamily)[O]
gene:Solyc09g091670.2	68.3056	1.36258	5.64759	3.63568e-80	5.5167e-78	up	Solyc09g091670.2	-	GO:0000302,GO:0001101,GO:0002229,GO:0002239,GO:0003674,GO:0003824,GO:0005215,GO:0005575,GO:0005623,GO:0005886,GO:0006810,GO:0006811,GO:0006812,GO:0006820,GO:0006855,GO:0006869,GO:0006950,GO:0006952,GO:0006979,GO:0008150,GO:0009605,GO:0009607,GO:0009719,GO:0009723,GO:0009725,GO:0009751,GO:0009753,GO:0010033,GO:0010035,GO:0010193,GO:0010876,GO:0014070,GO:0015399,GO:0015405,GO:0015692,GO:0015711,GO:…	-	KOG0065-Pleiotropic drug resistance proteins (PDR1-15), ABC superfamily[Q]
gene:Solyc12g006380.1	64.0924	6.06516	3.40154	1.89232e-47	1.1431e-45	up	Solyc12g006380.1	-	-	-	KOG0143-Iron/ascorbate family oxidoreductases[QR]
gene:Solyc00g014790.2	0.594228	0.0001	12.5368	1.54531e-05	6.03538e-05	up	Solyc00g014790.2	-	-	-	-
gene:Solyc10g008170.2	2.50727	0.219273	3.51532	2.52414e-06	1.11537e-05	up	Solyc10g008170.2	-	GO:0000502,GO:0001101,GO:0002376,GO:0003674,GO:0005488,GO:0005515,GO:0005575,GO:0005622,GO:0005623,GO:0005634,GO:0005737,GO:0005829,GO:0005838,GO:0005886,GO:0005911,GO:0006508,GO:0006511,GO:0006807,GO:0006950,GO:0006952,GO:0006955,GO:0008150,GO:0008152,GO:0008540,GO:0009056,GO:0009057,GO:0009506,GO:0009719,GO:0009725,GO:0009751,GO:0009987,GO:0010033,GO:0010498,GO:0014070,GO:0016020,GO:0019538,GO:…	K03028-ko03050 Proteasome;ko05169 Epstein-Barr virus infection;ko05010 Alzheimer disease;ko05012 Parkinson disease;ko05014 Amyotrophic lateral sclerosis;ko05016 Huntington disease;ko05017 Spinocerebellar ataxia;ko05020 Prion disease;ko05022 Pathways of neurodegeneration - multiple diseases	KOG2005-26S proteasome regulatory complex, subunit RPN1/PSMD2[O]
gene:Solyc02g031790.1	7.56319	0.677331	3.48106	7.44162e-40	3.29916e-38	up	Solyc02g031790.1	-	-	K13420-ko04016 MAPK signaling pathway - plant;ko04626 Plant-pathogen interaction	KOG1187-Serine/threonine protein kinase[T]
gene:Solyc11g071520.1	0.286945	2.16897	-2.91816	1.42157e-06	6.5389e-06	down	Solyc11g071520.1	-	GO:0001871,GO:0003674,GO:0003824,GO:0004553,GO:0005488,GO:0005575,GO:0005618,GO:0005623,GO:0005886,GO:0007154,GO:0008150,GO:0008422,GO:0009505,GO:0009987,GO:0015926,GO:0016020,GO:0016787,GO:0016798,GO:0030246,GO:0030247,GO:0030312,GO:0031224,GO:0031225,GO:0031226,GO:0042973,GO:0044425,GO:0044459,GO:0044464,GO:0046658,GO:0071944	-	-
gene:Solyc09g098620.1	0.0001	1.36697	-13.7387	3.42044e-11	2.7902e-10	down	Solyc09g098620.1	-	-	-	KOG0156-Cytochrome P450 CYP2 subfamily[Q]
gene:Solyc02g075620.2	0.170049	1.4707	-3.11248	0.000181463	0.000593744	down	Solyc02g075620.2	-	GO:0005575,GO:0005618,GO:0005622,GO:0005623,GO:0005737,GO:0030312,GO:0044424,GO:0044464,GO:0071944	K01051-ko00040 Pentose and glucuronate interconversions;ko02020 Two-component system	-
gene:Solyc07g009030.2	6.93145	76.156	-3.45773	2.31123e-44	1.23777e-42	down	Solyc07g009030.2	-	-	-	-
gene:Solyc01g091530.2	6.71969	61.8667	-3.2027	1.91219e-69	2.16647e-67	down	Solyc01g091530.2	-	GO:0005575,GO:0005576,GO:0005618,GO:0005623,GO:0005886,GO:0009505,GO:0016020,GO:0030312,GO:0031224,GO:0031225,GO:0031226,GO:0044425,GO:0044459,GO:0044464,GO:0046658,GO:0048046,GO:0071944	-	-
gene:Solyc01g107770.1	6.70694	0.011131	9.23493	3.43395e-15	4.02289e-14	up	Solyc01g107770.1	-	-	-	-
gene:Solyc03g025680.2	1.28	0.194497	2.71833	0.00025994	0.000825615	up	Solyc03g025680.2	-	-	-	-
gene:Solyc11g056270.1	0.814128	0.131386	2.63145	4.98888e-06	2.09689e-05	up	Solyc11g056270.1	-	-	-	KOG4768-Mitochondrial mRNA maturase[A]
gene:Solyc06g011440.1	0.400582	0.0001	11.9679	0.0032119	0.00810992	up	Solyc06g011440.1	-	-	-	-
gene:Solyc09g074500.1	13.6686	0.939669	3.86257	2.90522e-10	2.1172e-09	up	Solyc09g074500.1	-	-	-	-
gene:Solyc00g028760.1	0.332222	0.0001	11.6979	0.00827224	0.0189126	up	Solyc00g028760.1	-	-	K09260-ko04013 MAPK signaling pathway - fly;ko04371 Apelin signaling pathway;ko04022 cGMP-PKG signaling pathway;ko04928 Parathyroid hormone synthesis, secretion and action;ko05418 Fluid shear stress and atherosclerosis	-
gene:Solyc03g098730.1	600.037	49.3209	3.60478	2.92608e-45	1.61453e-43	up	Solyc03g098730.1	-	-	-	-
gene:Solyc12g013660.1	0.00487767	0.232816	-5.57686	0.0179414	0.0376337	down	Solyc12g013660.1	-	-	-	-
gene:Solyc07g054630.2	0.0179977	0.388536	-4.43217	0.00066175	0.00193745	down	Solyc07g054630.2	-	GO:0003674,GO:0003676,GO:0003677,GO:0005488,GO:0005575,GO:0005622,GO:0005623,GO:0005634,GO:0005654,GO:0006950,GO:0008150,GO:0009266,GO:0009409,GO:0009628,GO:0009909,GO:0010048,GO:0031974,GO:0031981,GO:0043226,GO:0043227,GO:0043229,GO:0043231,GO:0043233,GO:0043565,GO:0044422,GO:0044424,GO:0044428,GO:0044446,GO:0044464,GO:0048580,GO:0048831,GO:0050789,GO:0050793,GO:0050896,GO:0051239,GO:0065007,GO:…	-	-
gene:Solyc02g085950.2	394.685	7981.3	-4.33785	3.16381e-09	2.0413e-08	down	Solyc02g085950.2	-	GO:0005575,GO:0005622,GO:0005623,GO:0005737,GO:0009507,GO:0009536,GO:0043226,GO:0043227,GO:0043229,GO:0043231,GO:0044424,GO:0044444,GO:0044464	K01602-ko00630 Glyoxylate and dicarboxylate metabolism;ko00710 Carbon fixation in photosynthetic organisms	-
gene:Solyc02g032030.1	0.475267	8.44056	-4.15053	1.78602e-13	1.81103e-12	down	Solyc02g032030.1	-	-	-	-
gene:Solyc03g005650.1	0.330408	2.11949	-2.6814	7.91968e-15	9.04518e-14	down	Solyc03g005650.1	-	GO:0000166,GO:0001101,GO:0002230,GO:0002238,GO:0002239,GO:0002252,GO:0002376,GO:0002682,GO:0002697,GO:0002831,GO:0003674,GO:0005488,GO:0005575,GO:0005623,GO:0005886,GO:0005911,GO:0006950,GO:0006952,GO:0006955,GO:0007154,GO:0007165,GO:0008150,GO:0008219,GO:0009314,GO:0009416,GO:0009506,GO:0009605,GO:0009607,GO:0009611,GO:0009615,GO:0009620,GO:0009626,GO:0009628,GO:0009637,GO:0009642,GO:0009646,GO:…	-	KOG4658-Apoptotic ATPase[T]
gene:Solyc02g084850.2	85.4751	4.81719	4.14924	1.23392e-128	5.07338e-126	up	Solyc02g084850.2	-	GO:0001101,GO:0005575,GO:0005622,GO:0005623,GO:0005737,GO:0005829,GO:0006950,GO:0008150,GO:0009266,GO:0009409,GO:0009414,GO:0009415,GO:0009628,GO:0009631,GO:0009719,GO:0009725,GO:0009737,GO:0010033,GO:0010035,GO:0033993,GO:0042221,GO:0044424,GO:0044444,GO:0044464,GO:0050896,GO:0097305,GO:1901700	-	-
gene:Solyc04g079130.2	0.899647	5.68518	-2.65978	6.54046e-05	0.000231215	down	Solyc04g079130.2	-	-	-	-
gene:Solyc04g083140.1	157.275	7.09267	4.47082	7.72468e-250	1.40655e-246	up	Solyc04g083140.1	-	GO:0003674,GO:0003824,GO:0004497,GO:0005575,GO:0008150,GO:0008152,GO:0009058,GO:0016020,GO:0016491,GO:0016705,GO:0016709,GO:0019748,GO:0044550,GO:0055114	K15472-ko00909 Sesquiterpenoid and triterpenoid biosynthesis	KOG0156-Cytochrome P450 CYP2 subfamily[Q]
gene:Solyc05g005900.2	0.723818	5.41552	-2.9034	2.92955e-05	0.000109357	down	Solyc05g005900.2	-	-	-	KOG3138-Predicted N-acetyltransferase[R]
gene:Solyc01g105880.2	0.79827	9.27552	-3.53848	4.99805e-18	7.22281e-17	down	Solyc01g105880.2	-	GO:0001101,GO:0003674,GO:0003824,GO:0005575,GO:0005622,GO:0005623,GO:0005737,GO:0005829,GO:0006629,GO:0006714,GO:0006720,GO:0006721,GO:0006950,GO:0008150,GO:0008152,GO:0008299,GO:0008610,GO:0009058,GO:0009507,GO:0009532,GO:0009536,GO:0009570,GO:0009605,GO:0009607,GO:0009611,GO:0009625,GO:0009719,GO:0009725,GO:0009753,GO:0009975,GO:0009987,GO:0010033,GO:0010333,GO:0010334,GO:0016098,GO:0016099,GO:…	-	-
gene:Solyc10g017510.2	4.00966	28.7383	-2.84142	1.18864e-17	1.67315e-16	down	Solyc10g017510.2	-	GO:0003674,GO:0003824,GO:0004497,GO:0005575,GO:0008150,GO:0008152,GO:0009058,GO:0016020,GO:0016491,GO:0016705,GO:0016709,GO:0019748,GO:0044550,GO:0055114	-	KOG0156-Cytochrome P450 CYP2 subfamily[Q]
gene:Solyc12g099580.1	0.202216	2.68893	-3.73307	1.58742e-06	7.23521e-06	down	Solyc12g099580.1	-	GO:0005575,GO:0005622,GO:0005623,GO:0005737,GO:0005886,GO:0005887,GO:0005938,GO:0007154,GO:0007165,GO:0008150,GO:0009719,GO:0009725,GO:0009733,GO:0009734,GO:0009755,GO:0009987,GO:0010033,GO:0016020,GO:0016021,GO:0023052,GO:0031224,GO:0031226,GO:0032870,GO:0042221,GO:0044424,GO:0044425,GO:0044444,GO:0044459,GO:0044464,GO:0050789,GO:0050794,GO:0050896,GO:0051716,GO:0065007,GO:0070887,GO:0071310,GO:…	-	-
gene:Solyc11g006310.1	0.486234	0.0270893	4.16585	0.00180974	0.00484601	up	Solyc11g006310.1	-	GO:0000003,GO:0003006,GO:0003674,GO:0005488,GO:0005515,GO:0005575,GO:0005623,GO:0005886,GO:0005887,GO:0007275,GO:0008150,GO:0009553,GO:0009555,GO:0009790,GO:0009791,GO:0009793,GO:0010154,GO:0016020,GO:0016021,GO:0022414,GO:0031224,GO:0031226,GO:0032501,GO:0032502,GO:0042802,GO:0044425,GO:0044459,GO:0044464,GO:0048229,GO:0048316,GO:0048608,GO:0048731,GO:0048856,GO:0061458,GO:0071944	-	-
gene:Solyc07g008110.2	73.7304	11.9196	2.62893	1.04488e-17	1.47568e-16	up	Solyc07g008110.2	-	-	-	-
gene:Solyc01g109150.2	0.0178663	2.35915	-7.04488	9.20405e-11	7.1316e-10	down	Solyc01g109150.2	-	GO:0003674,GO:0003824,GO:0004497,GO:0006629,GO:0008150,GO:0008152,GO:0008202,GO:0016125,GO:0016491,GO:0044238,GO:0055114,GO:0071704,GO:1901360,GO:1901615	K01723-ko00592 alpha-Linolenic acid metabolism	KOG0684-Cytochrome P450[Q]
gene:Solyc03g026360.1	2.37538	15.1085	-2.66913	2.31185e-11	1.93225e-10	down	Solyc03g026360.1	-	-	-	-
gene:Solyc01g057000.2	80.9113	5.32815	3.92463	4.40844e-162	2.61349e-159	up	Solyc01g057000.2	-	-	-	-
gene:Solyc01g095820.2	0.101442	1.91319	-4.23726	0.000114024	0.000386425	down	Solyc01g095820.2	-	-	-	KOG4628-Predicted E3 ubiquitin ligase[O]
gene:Solyc08g078940.1	0.876836	30.808	-5.13485	4.78205e-05	0.00017345	down	Solyc08g078940.1	-	-	-	-
gene:Solyc05g051940.2	0.056135	0.469199	-3.06323	0.0156147	0.033329	down	Solyc05g051940.2	-	-	-	KOG1330-Sugar transporter/spinster transmembrane protein[G]
gene:Solyc06g066420.2	90.1082	6.61979	3.7668	3.92961e-57	3.29518e-55	up	Solyc06g066420.2	-	-	-	-
gene:Solyc08g079800.2	0.44358	8.03746	-4.17947	4.1596e-12	3.73368e-11	down	Solyc08g079800.2	-	-	-	-
gene:Solyc08g082890.2	0.0345673	0.47013	-3.76558	0.00670451	0.0156843	down	Solyc08g082890.2	-	-	-	KOG0048-Transcription factor, Myb superfamily[K]
gene:Solyc02g092110.2	104.265	15.6969	2.7317	1.78208e-55	1.43308e-53	up	Solyc02g092110.2	-	-	-	-
gene:Solyc08g081120.2	0.149524	1.17318	-2.97198	7.04198e-06	2.89773e-05	down	Solyc08g081120.2	-	GO:0003674,GO:0003774,GO:0003777,GO:0003824,GO:0005575,GO:0005622,GO:0005623,GO:0005856,GO:0005871,GO:0005875,GO:0005886,GO:0006928,GO:0007017,GO:0007018,GO:0008150,GO:0009987,GO:0015630,GO:0016020,GO:0016462,GO:0016787,GO:0016817,GO:0016818,GO:0016887,GO:0017111,GO:0032991,GO:0043226,GO:0043228,GO:0043229,GO:0043232,GO:0044422,GO:0044424,GO:0044430,GO:0044446,GO:0044464,GO:0071944	-	KOG0239-Kinesin (KAR3 subfamily)[Z]
gene:Solyc03g096290.2	13.5447	122.726	-3.17964	1.35401e-85	2.27082e-83	down	Solyc03g096290.2	-	GO:0003674,GO:0005215,GO:0005372,GO:0005575,GO:0005622,GO:0005623,GO:0005737,GO:0005829,GO:0005886,GO:0005887,GO:0006810,GO:0006811,GO:0006833,GO:0008150,GO:0009987,GO:0015250,GO:0015267,GO:0015318,GO:0016020,GO:0016021,GO:0016043,GO:0022607,GO:0022803,GO:0022838,GO:0022857,GO:0031224,GO:0031226,GO:0032991,GO:0034220,GO:0042044,GO:0043933,GO:0044085,GO:0044424,GO:0044425,GO:0044444,GO:0044459,GO:…	-	KOG0223-Aquaporin (major intrinsic protein family)[G]
gene:Solyc05g046160.1	3.5379	0.304187	3.53986	5.06682e-05	0.000182977	up	Solyc05g046160.1	-	GO:0005575,GO:0005622,GO:0005623,GO:0005737,GO:0009507,GO:0009536,GO:0043226,GO:0043227,GO:0043229,GO:0043231,GO:0044424,GO:0044444,GO:0044464	-	-
gene:Solyc10g084170.1	54.6425	9.09963	2.58614	4.11052e-48	2.57458e-46	up	Solyc10g084170.1	-	GO:0005575,GO:0005911,GO:0006457,GO:0008150,GO:0009266,GO:0009506,GO:0009605,GO:0009607,GO:0009628,GO:0009987,GO:0030054,GO:0043207,GO:0050896,GO:0055044	-	-
gene:Solyc07g063600.2	46.9874	653.941	-3.79882	8.91958e-34	3.06853e-32	down	Solyc07g063600.2	-	GO:0001101,GO:0003674,GO:0005198,GO:0005488,GO:0005515,GO:0005575,GO:0005622,GO:0005623,GO:0005737,GO:0006091,GO:0006950,GO:0008150,GO:0008152,GO:0009314,GO:0009416,GO:0009507,GO:0009526,GO:0009532,GO:0009534,GO:0009535,GO:0009536,GO:0009570,GO:0009579,GO:0009628,GO:0009635,GO:0009636,GO:0009642,GO:0009644,GO:0009719,GO:0009725,GO:0009737,GO:0009765,GO:0009768,GO:0009769,GO:0009941,GO:0009987,GO:…	K08914-ko00196 Photosynthesis - antenna proteins	-
gene:Solyc08g075920.2	4.01138	25.6536	-2.67699	4.45994e-52	3.24836e-50	down	Solyc08g075920.2	-	-	-	-
gene:Solyc06g071840.1	0.0001	0.747139	-12.8672	3.52593e-06	1.52138e-05	down	Solyc06g071840.1	-	-	K01728-ko00040 Pentose and glucuronate interconversions;ko02024 Quorum sensing	-
gene:Solyc03g115610.2	31.1546	3.9435	2.9819	5.91734e-81	9.19785e-79	up	Solyc03g115610.2	-	GO:0002215,GO:0005575,GO:0005622,GO:0005623,GO:0005737,GO:0005739,GO:0005886,GO:0006950,GO:0006952,GO:0007275,GO:0008150,GO:0009791,GO:0009825,GO:0009845,GO:0009987,GO:0016020,GO:0016049,GO:0032501,GO:0032502,GO:0040007,GO:0043226,GO:0043227,GO:0043229,GO:0043231,GO:0044424,GO:0044444,GO:0044464,GO:0048856,GO:0050896,GO:0071944,GO:0090351	-	KOG1187-Serine/threonine protein kinase[T]
gene:Solyc03g093620.1	0.030703	1.92851	-5.97296	3.35222e-07	1.67427e-06	down	Solyc03g093620.1	-	-	-	KOG1584-Sulfotransferase[R]
gene:Solyc06g054300.1	0.0001	0.250321	-11.2896	0.0180301	0.0378011	down	Solyc06g054300.1	-	GO:0003674,GO:0003824,GO:0006725,GO:0008150,GO:0008152,GO:0009056,GO:0009058,GO:0009698,GO:0009699,GO:0009717,GO:0009987,GO:0016787,GO:0016788,GO:0016829,GO:0016835,GO:0016836,GO:0018130,GO:0019438,GO:0019748,GO:0033987,GO:0044237,GO:0044249,GO:0044550,GO:0046287,GO:0046483,GO:0052689,GO:0071704,GO:1901360,GO:1901362,GO:1901576	-	KOG1515-Arylacetamide deacetylase[V]
gene:Solyc06g076800.2	1.21947	7.42396	-2.60594	1.00424e-15	1.22841e-14	down	Solyc06g076800.2	-	GO:0003674,GO:0003824,GO:0004497,GO:0005575,GO:0005622,GO:0005623,GO:0005737,GO:0005773,GO:0006082,GO:0006629,GO:0006631,GO:0006725,GO:0008150,GO:0008152,GO:0009058,GO:0009698,GO:0009699,GO:0009987,GO:0010345,GO:0016491,GO:0016705,GO:0016713,GO:0018685,GO:0019438,GO:0019748,GO:0019752,GO:0032787,GO:0043226,GO:0043227,GO:0043229,GO:0043231,GO:0043436,GO:0044237,GO:0044238,GO:0044249,GO:0044255,GO:…	K15401-ko00071 Fatty acid degradation;ko00073 Cutin, suberine and wax biosynthesis	KOG0157-Cytochrome P450 CYP4/CYP19/CYP26 subfamilies[QI]
gene:Solyc07g056180.1	7.16955	0.155157	5.53008	2.24382e-13	2.25018e-12	up	Solyc07g056180.1	-	-	-	-
gene:Solyc06g050320.2	0.762326	7.75984	-3.34755	8.76113e-14	9.14948e-13	down	Solyc06g050320.2	-	-	-	-
gene:Solyc10g009540.1	0.168965	1.47927	-3.13009	0.000294055	0.000923956	down	Solyc10g009540.1	-	-	-	KOG1502-Flavonol reductase/cinnamoyl-CoA reductase[V]
gene:Solyc12g089300.1	57.5092	1.71482	5.06767	6.71184e-48	4.13281e-46	up	Solyc12g089300.1	-	GO:0001101,GO:0005575,GO:0005576,GO:0008150,GO:0009719,GO:0009725,GO:0009739,GO:0010033,GO:0033993,GO:0042221,GO:0050896,GO:1901700	-	-
gene:Solyc11g007930.1	9.80705	64.1542	-2.70965	2.1396e-47	1.28943e-45	down	Solyc11g007930.1	-	-	-	KOG1744-Histone H2B[B]
gene:Solyc06g062410.1	3.76228	0.137281	4.77641	0.000140529	0.000468713	up	Solyc06g062410.1	-	-	-	-
gene:Solyc07g007750.2	0.0001	0.700499	-12.7742	0.00058399	0.00172724	down	Solyc07g007750.2	-	GO:0005575,GO:0005618,GO:0005623,GO:0005886,GO:0006950,GO:0006952,GO:0008150,GO:0009505,GO:0016020,GO:0030312,GO:0044464,GO:0050896,GO:0071944	-	-
gene:Solyc09g091000.2	909.265	119.72	2.92504	1.18846e-36	4.67535e-35	up	Solyc09g091000.2	-	-	-	-
gene:Solyc10g076670.1	2.82857	0.226709	3.64116	3.48793e-07	1.73729e-06	up	Solyc10g076670.1	-	GO:0003674,GO:0003824,GO:0005575,GO:0005622,GO:0005623,GO:0005737,GO:0005829,GO:0008150,GO:0009966,GO:0010646,GO:0016787,GO:0016810,GO:0023051,GO:0044424,GO:0044444,GO:0044464,GO:0048583,GO:0050789,GO:0050794,GO:0065007,GO:0120091,GO:2000022	-	KOG0143-Iron/ascorbate family oxidoreductases[QR]
gene:Solyc08g042010.2	0.0574883	0.34789	-2.59729	0.0235993	0.0479357	down	Solyc08g042010.2	-	-	-	KOG1021-Acetylglucosaminyltransferase EXT1/exostosin 1[GMW]
gene:Solyc02g079440.1	90.0613	3.29663	4.77184	1.9941e-71	2.38655e-69	up	Solyc02g079440.1	-	-	-	KOG1231-Proteins containing the FAD binding domain[C]
gene:Solyc05g005560.2	4.68799	40.226	-3.10109	4.44398e-115	1.49061e-112	down	Solyc05g005560.2	-	-	-	-
gene:Solyc06g065060.1	51.0556	3.6717	3.79755	1.12102e-29	3.19295e-28	up	Solyc06g065060.1	-	-	-	KOG1231-Proteins containing the FAD binding domain[C]
gene:Solyc10g083940.1	0.064809	0.805181	-3.63505	2.25372e-05	8.58644e-05	down	Solyc10g083940.1	-	-	-	-
gene:Solyc10g076370.1	4.83916	0.173388	4.80268	1.03658e-15	1.26675e-14	up	Solyc10g076370.1	-	GO:0001067,GO:0001101,GO:0003674,GO:0003676,GO:0003677,GO:0003700,GO:0005488,GO:0005575,GO:0005622,GO:0005623,GO:0005634,GO:0006355,GO:0006950,GO:0006970,GO:0008150,GO:0009266,GO:0009408,GO:0009414,GO:0009415,GO:0009628,GO:0009651,GO:0009889,GO:0009891,GO:0009893,GO:0009987,GO:0010035,GO:0010468,GO:0010556,GO:0010557,GO:0010604,GO:0010628,GO:0019219,GO:0019222,GO:0031323,GO:0031325,GO:0031326,GO:…	-	-
gene:Solyc10g086660.1	2.14053	13.1621	-2.62035	1.57202e-29	4.42318e-28	down	Solyc10g086660.1	-	GO:0000003,GO:0000902,GO:0000904,GO:0001558,GO:0003006,GO:0003674,GO:0005085,GO:0005088,GO:0005089,GO:0005488,GO:0005515,GO:0005575,GO:0005622,GO:0005623,GO:0005737,GO:0005829,GO:0005886,GO:0008150,GO:0009653,GO:0009826,GO:0009856,GO:0009860,GO:0009932,GO:0009987,GO:0010769,GO:0010817,GO:0016020,GO:0016043,GO:0016049,GO:0016324,GO:0017016,GO:0017048,GO:0019899,GO:0022414,GO:0022603,GO:0022604,GO:…	-	-
gene:Solyc02g014300.1	0.0001	3.03088	-14.8874	9.06735e-14	9.45765e-13	down	Solyc02g014300.1	-	GO:0003674,GO:0003824,GO:0004857,GO:0005575,GO:0005623,GO:0006109,GO:0008150,GO:0016787,GO:0016788,GO:0019222,GO:0030234,GO:0030599,GO:0031323,GO:0032881,GO:0043086,GO:0044092,GO:0044464,GO:0046910,GO:0050789,GO:0050790,GO:0050794,GO:0051128,GO:0052689,GO:0060255,GO:0065007,GO:0065009,GO:0071944,GO:0080090,GO:0098772,GO:1902066,GO:1903338	K01051-ko00040 Pentose and glucuronate interconversions;ko02020 Two-component system	-
gene:Solyc10g080360.1	48.8532	316.055	-2.69365	3.95798e-38	1.65949e-36	down	Solyc10g080360.1	-	-	-	-
gene:Solyc03g116520.1	14.7116	0.342506	5.42468	6.86094e-18	9.80375e-17	up	Solyc03g116520.1	-	-	-	-
gene:Solyc05g015800.2	0.0201493	0.334973	-4.05524	0.00557828	0.0132948	down	Solyc05g015800.2	-	-	-	-
gene:Solyc04g056620.1	0.0001	1.49365	-13.8666	4.54834e-08	2.53955e-07	down	Solyc04g056620.1	-	GO:0003674,GO:0005215,GO:0005575,GO:0005622,GO:0005623,GO:0005737,GO:0005783,GO:0005886,GO:0006810,GO:0008150,GO:0009914,GO:0009926,GO:0009966,GO:0010252,GO:0010315,GO:0010329,GO:0010646,GO:0010817,GO:0010928,GO:0012505,GO:0015562,GO:0016020,GO:0022857,GO:0023051,GO:0042592,GO:0043226,GO:0043227,GO:0043229,GO:0043231,GO:0044424,GO:0044444,GO:0044464,GO:0048583,GO:0048878,GO:0050789,GO:0050794,GO:…	-	-
gene:Solyc03g033970.1	0.0001	1.05733	-13.3681	1.57233e-06	7.17156e-06	down	Solyc03g033970.1	-	-	-	-
gene:Solyc04g071400.2	0.0001	0.905123	-13.1439	2.93368e-07	1.47885e-06	down	Solyc04g071400.2	-	GO:0003674,GO:0005215,GO:0005575,GO:0005622,GO:0005623,GO:0005737,GO:0005886,GO:0005887,GO:0005938,GO:0006810,GO:0007154,GO:0007165,GO:0008150,GO:0009719,GO:0009725,GO:0009733,GO:0009734,GO:0009755,GO:0009987,GO:0010033,GO:0016020,GO:0016021,GO:0022857,GO:0023052,GO:0031224,GO:0031226,GO:0032870,GO:0042221,GO:0044424,GO:0044425,GO:0044444,GO:0044459,GO:0044464,GO:0050789,GO:0050794,GO:0050896,GO:…	-	-
gene:Solyc06g060640.1	14.4941	111.824	-2.9477	3.5874e-11	2.91986e-10	down	Solyc06g060640.1	-	-	-	-
gene:Solyc11g056400.1	3.26733	0.292016	3.48399	6.15042e-12	5.42702e-11	up	Solyc11g056400.1	-	GO:0000313,GO:0000315,GO:0003674,GO:0003676,GO:0003723,GO:0003735,GO:0005198,GO:0005488,GO:0005575,GO:0005622,GO:0005623,GO:0005737,GO:0005739,GO:0005759,GO:0005761,GO:0005762,GO:0005829,GO:0005840,GO:0006412,GO:0006518,GO:0006807,GO:0008150,GO:0008152,GO:0009058,GO:0009059,GO:0009507,GO:0009536,GO:0009987,GO:0010467,GO:0015934,GO:0019538,GO:0019843,GO:0022625,GO:0022626,GO:0031974,GO:0032543,GO:…	K02982-ko03010 Ribosome	-
gene:Solyc02g061990.2	0.122347	1.3713	-3.4865	0.00292773	0.00746935	down	Solyc02g061990.2	-	GO:0003674,GO:0003700,GO:0005488,GO:0005515,GO:0005575,GO:0005622,GO:0005623,GO:0005634,GO:0006355,GO:0008150,GO:0009314,GO:0009416,GO:0009628,GO:0009648,GO:0009889,GO:0009891,GO:0009893,GO:0009909,GO:0009911,GO:0010033,GO:0010200,GO:0010243,GO:0010468,GO:0010556,GO:0010557,GO:0010604,GO:0010628,GO:0019219,GO:0019222,GO:0031323,GO:0031325,GO:0031326,GO:0031328,GO:0042221,GO:0042493,GO:0043226,GO:…	-	-
gene:Solyc10g080310.1	0.639852	0.0001	12.6435	0.0226995	0.0463147	up	Solyc10g080310.1	-	GO:0001067,GO:0003674,GO:0003676,GO:0003677,GO:0003700,GO:0005488,GO:0005575,GO:0005622,GO:0005623,GO:0005634,GO:0006355,GO:0008150,GO:0009889,GO:0009891,GO:0009893,GO:0010468,GO:0010556,GO:0010557,GO:0010604,GO:0010628,GO:0019219,GO:0019222,GO:0031323,GO:0031325,GO:0031326,GO:0031328,GO:0043226,GO:0043227,GO:0043229,GO:0043231,GO:0043565,GO:0044212,GO:0044424,GO:0044464,GO:0045893,GO:0045935,GO:…	-	-
gene:Solyc02g086530.2	4.63427	0.475787	3.28396	9.05975e-36	3.41139e-34	up	Solyc02g086530.2	-	GO:0001101,GO:0003674,GO:0003824,GO:0005575,GO:0005622,GO:0005623,GO:0005737,GO:0006950,GO:0006979,GO:0008150,GO:0008378,GO:0009414,GO:0009415,GO:0009507,GO:0009536,GO:0009628,GO:0009719,GO:0009725,GO:0009737,GO:0010033,GO:0010035,GO:0016740,GO:0016757,GO:0016758,GO:0033993,GO:0042221,GO:0043226,GO:0043227,GO:0043229,GO:0043231,GO:0044424,GO:0044444,GO:0044464,GO:0047274,GO:0050896,GO:0097305,GO:…	K06617-ko00052 Galactose metabolism	-
gene:Solyc11g063610.1	1.45247	0.137382	3.40225	5.00765e-08	2.78116e-07	up	Solyc11g063610.1	-	GO:0005575,GO:0005622,GO:0005623,GO:0005737,GO:0005739,GO:0005740,GO:0005743,GO:0006091,GO:0006119,GO:0006123,GO:0006139,GO:0006163,GO:0006725,GO:0006753,GO:0006793,GO:0006796,GO:0006807,GO:0006810,GO:0006811,GO:0006812,GO:0008150,GO:0008152,GO:0009060,GO:0009117,GO:0009123,GO:0009126,GO:0009141,GO:0009144,GO:0009150,GO:0009161,GO:0009167,GO:0009199,GO:0009205,GO:0009259,GO:0009987,GO:0015672,GO:…	K02256-ko00190 Oxidative phosphorylation;ko04260 Cardiac muscle contraction;ko04714 Thermogenesis;ko05208 Chemical carcinogenesis - reactive oxygen species;ko05010 Alzheimer disease;ko05012 Parkinson disease;ko05014 Amyotrophic lateral sclerosis;ko05016 Huntington disease;ko05020 Prion disease;ko05022 Pathways of neurodegeneration - multiple diseases;ko05415 Diabetic cardiomyopathy;ko04932 Non-al…	KOG4769-Cytochrome c oxidase, subunit I[C]
gene:Solyc01g006950.2	227.1	32.8928	2.78749	4.42994e-38	1.85128e-36	up	Solyc01g006950.2	-	-	K08486-ko04130 SNARE interactions in vesicular transport;ko04721 Synaptic vesicle cycle	KOG0810-SNARE protein Syntaxin 1 and related proteins[U]
gene:Solyc01g009410.2	0.0965437	1.94203	-4.33024	8.51984e-08	4.58977e-07	down	Solyc01g009410.2	-	GO:0003674,GO:0003824,GO:0004601,GO:0005575,GO:0005618,GO:0005623,GO:0005911,GO:0008150,GO:0008152,GO:0009505,GO:0009506,GO:0009636,GO:0009664,GO:0009987,GO:0016043,GO:0016209,GO:0016491,GO:0016684,GO:0030054,GO:0030312,GO:0042221,GO:0044464,GO:0045229,GO:0050896,GO:0051716,GO:0055044,GO:0055114,GO:0070887,GO:0071554,GO:0071555,GO:0071669,GO:0071840,GO:0071944,GO:0097237,GO:0098754,GO:0098869,GO:…	K00430-ko00940 Phenylpropanoid biosynthesis	-
gene:Solyc04g078290.2	114.573	18.6653	2.61784	2.4373e-74	3.10658e-72	up	Solyc04g078290.2	-	GO:0003674,GO:0003824,GO:0004497,GO:0005575,GO:0006082,GO:0006725,GO:0006790,GO:0006807,GO:0006950,GO:0006952,GO:0008150,GO:0008152,GO:0009058,GO:0009605,GO:0009607,GO:0009987,GO:0016020,GO:0016143,GO:0016491,GO:0016705,GO:0016709,GO:0019748,GO:0019757,GO:0019760,GO:0034641,GO:0042343,GO:0042430,GO:0043207,GO:0043436,GO:0044237,GO:0044281,GO:0044550,GO:0046483,GO:0050896,GO:0051704,GO:0051707,GO:…	-	KOG0156-Cytochrome P450 CYP2 subfamily[Q]
gene:Solyc00g030100.1	15.2993	0.61295	4.64156	1.15154e-14	1.29947e-13	up	Solyc00g030100.1	-	-	-	-
gene:Solyc08g080280.2	0.099334	1.51576	-3.93161	2.84687e-10	2.07706e-09	down	Solyc08g080280.2	-	-	-	-
gene:Solyc01g079920.2	0.05984	0.918787	-3.94055	0.000180914	0.0005921	down	Solyc01g079920.2	-	-	-	KOG1339-Aspartyl protease[O]
gene:Solyc02g067640.2	0.277447	0.0001	11.438	0.0119084	0.0261674	up	Solyc02g067640.2	-	-	K01184-ko00040 Pentose and glucuronate interconversions	-
gene:Solyc04g076770.2	0.0001	0.229604	-11.1649	0.00467368	0.0113382	down	Solyc04g076770.2	-	-	K00430-ko00940 Phenylpropanoid biosynthesis	-
gene:Solyc12g036390.1	75.5781	7.86847	3.26381	1.88183e-64	1.93434e-62	up	Solyc12g036390.1	-	GO:0002229,GO:0002237,GO:0002239,GO:0002682,GO:0002831,GO:0002833,GO:0003674,GO:0003676,GO:0003677,GO:0003700,GO:0005488,GO:0005575,GO:0005622,GO:0005623,GO:0005634,GO:0006355,GO:0006950,GO:0006952,GO:0008150,GO:0009314,GO:0009411,GO:0009416,GO:0009605,GO:0009607,GO:0009617,GO:0009628,GO:0009889,GO:0009987,GO:0010033,GO:0010112,GO:0010224,GO:0010337,GO:0010468,GO:0010556,GO:0010565,GO:0010817,GO:…	-	-
gene:Solyc04g051360.2	1.34376	0.0001	13.714	7.07856e-09	4.37553e-08	up	Solyc04g051360.2	-	GO:0001101,GO:0003674,GO:0003700,GO:0006355,GO:0006950,GO:0006952,GO:0006970,GO:0008150,GO:0009605,GO:0009607,GO:0009620,GO:0009628,GO:0009719,GO:0009725,GO:0009737,GO:0009743,GO:0009746,GO:0009749,GO:0009787,GO:0009788,GO:0009889,GO:0009966,GO:0009968,GO:0010033,GO:0010468,GO:0010556,GO:0010646,GO:0010648,GO:0019219,GO:0019222,GO:0023051,GO:0023057,GO:0031323,GO:0031326,GO:0033993,GO:0034284,GO:…	-	-
gene:Solyc04g081250.1	0.20002	1.24078	-2.63303	0.00665141	0.0155715	down	Solyc04g081250.1	-	-	K14488-ko04075 Plant hormone signal transduction	-
gene:Solyc04g078040.2	0.0733493	1.6561	-4.49686	2.29206e-05	8.72208e-05	down	Solyc04g078040.2	-	GO:0005575,GO:0005622,GO:0005623,GO:0005737,GO:0044424,GO:0044464	K13348-ko04146 Peroxisome	KOG1944-Peroxisomal membrane protein MPV17 and related proteins[R]
gene:Solyc04g078990.2	0.373119	2.58839	-2.79435	4.09563e-11	3.2998e-10	down	Solyc04g078990.2	-	GO:0000271,GO:0003674,GO:0003824,GO:0005575,GO:0005622,GO:0005623,GO:0005737,GO:0005794,GO:0005829,GO:0005975,GO:0005976,GO:0005977,GO:0005978,GO:0006073,GO:0006091,GO:0006112,GO:0008150,GO:0008152,GO:0008194,GO:0008466,GO:0009058,GO:0009059,GO:0009250,GO:0009832,GO:0009834,GO:0009987,GO:0010383,GO:0010410,GO:0010413,GO:0010417,GO:0012505,GO:0015020,GO:0015980,GO:0016051,GO:0016740,GO:0016757,GO:…	-	KOG1950-Glycosyl transferase, family 8 - glycogenin[G]
gene:Solyc01g006330.2	2.00759	17.271	-3.10482	6.7677e-34	2.34405e-32	down	Solyc01g006330.2	-	GO:0005575,GO:0005622,GO:0005623,GO:0005737,GO:0009507,GO:0009526,GO:0009534,GO:0009535,GO:0009536,GO:0009579,GO:0009941,GO:0016020,GO:0031967,GO:0031975,GO:0031976,GO:0031984,GO:0034357,GO:0042651,GO:0043226,GO:0043227,GO:0043229,GO:0043231,GO:0044422,GO:0044424,GO:0044434,GO:0044435,GO:0044436,GO:0044444,GO:0044446,GO:0044464,GO:0055035	-	-
gene:Solyc10g007880.2	18.052	2.5739	2.81013	5.48087e-58	4.68853e-56	up	Solyc10g007880.2	-	-	-	KOG0157-Cytochrome P450 CYP4/CYP19/CYP26 subfamilies[QI]
gene:Solyc08g036520.2	19.1385	2.39895	2.996	6.10999e-33	2.03072e-31	up	Solyc08g036520.2	-	-	-	-
gene:Solyc11g007180.1	0.052953	1.04742	-4.30598	5.7403e-05	0.000205291	down	Solyc11g007180.1	-	-	-	-
gene:Solyc08g014350.1	0.400355	2.51937	-2.65371	0.0018446	0.00492744	down	Solyc08g014350.1	-	-	-	-
gene:Solyc02g082920.2	1361.32	60.044	4.50284	9.02681e-165	6.05556e-162	up	Solyc02g082920.2	-	GO:0005575,GO:0005576,GO:0005615,GO:0044421	K20547-ko00520 Amino sugar and nucleotide sugar metabolism;ko04016 MAPK signaling pathway - plant	KOG4742-Predicted chitinase[R]
gene:Solyc09g066200.1	3.86457	0.628199	2.62102	1.87196e-05	7.21828e-05	up	Solyc09g066200.1	-	-	-	-
gene:Solyc12g098840.1	0.0179797	0.227586	-3.66197	0.00182629	0.00488261	down	Solyc12g098840.1	-	-	K05658-ko02010 ABC transporters;ko04976 Bile secretion;ko05206 MicroRNAs in cancer;ko05226 Gastric cancer	KOG0055-Multidrug/pheromone exporter, ABC superfamily[Q]
gene:Solyc06g008050.2	0.430818	3.22405	-2.90372	4.14454e-14	4.45416e-13	down	Solyc06g008050.2	-	GO:0003674,GO:0003824,GO:0004497,GO:0007154,GO:0007165,GO:0008150,GO:0008152,GO:0009058,GO:0009719,GO:0009725,GO:0009735,GO:0009741,GO:0009742,GO:0009755,GO:0009850,GO:0009851,GO:0009889,GO:0009987,GO:0010033,GO:0010600,GO:0010817,GO:0014070,GO:0016491,GO:0016705,GO:0016709,GO:0019222,GO:0023052,GO:0031323,GO:0031326,GO:0032350,GO:0032870,GO:0033993,GO:0042221,GO:0042445,GO:0042446,GO:0043401,GO:…	K11816-ko00380 Tryptophan metabolism	KOG1399-Flavin-containing monooxygenase[Q]
gene:Solyc10g047680.1	0.71784	0.044142	4.02344	7.33054e-05	0.000256584	up	Solyc10g047680.1	-	-	-	KOG1187-Serine/threonine protein kinase[T]
gene:Solyc03g121340.1	35.0405	3.57745	3.29202	3.09871e-14	3.37142e-13	up	Solyc03g121340.1	-	-	-	-
gene:Solyc04g078440.2	0.242115	0.0001	11.2415	0.00180632	0.00483838	up	Solyc04g078440.2	-	-	-	-
gene:Solyc07g006880.1	0.253151	1.6668	-2.71901	0.00116849	0.00325046	down	Solyc07g006880.1	-	GO:0003674,GO:0003700,GO:0005575,GO:0005622,GO:0005623,GO:0005634,GO:0006355,GO:0008150,GO:0009889,GO:0009909,GO:0009910,GO:0010468,GO:0010556,GO:0019219,GO:0019222,GO:0031323,GO:0031326,GO:0043226,GO:0043227,GO:0043229,GO:0043231,GO:0044424,GO:0044464,GO:0048519,GO:0048580,GO:0048581,GO:0048831,GO:0050789,GO:0050793,GO:0050794,GO:0051093,GO:0051171,GO:0051239,GO:0051241,GO:0051252,GO:0060255,GO:…	-	-
gene:Solyc09g066450.1	0.0001	0.212182	-11.0511	0.00271402	0.00698071	down	Solyc09g066450.1	-	-	-	-
gene:Solyc09g008910.1	0.04014	0.56739	-3.82123	0.00138854	0.00380118	down	Solyc09g008910.1	-	-	-	KOG0156-Cytochrome P450 CYP2 subfamily[Q]
gene:Solyc04g077580.2	56.3283	2.13629	4.72068	8.44797e-50	5.66726e-48	up	Solyc04g077580.2	-	-	-	-
gene:Solyc02g068470.1	50.8561	2.50821	4.34169	2.94956e-59	2.61986e-57	up	Solyc02g068470.1	-	-	-	-
gene:Solyc02g080840.1	6.99719	0.545386	3.68143	3.79485e-14	4.09215e-13	up	Solyc02g080840.1	-	-	-	-
gene:Solyc10g011930.1	17.4821	0.806187	4.43862	1.2911e-28	3.46086e-27	up	Solyc10g011930.1	-	GO:0001101,GO:0003674,GO:0003824,GO:0005575,GO:0006464,GO:0006508,GO:0006511,GO:0006725,GO:0006807,GO:0008150,GO:0008152,GO:0009056,GO:0009057,GO:0009058,GO:0009636,GO:0009698,GO:0009699,GO:0009719,GO:0009725,GO:0009739,GO:0009987,GO:0010033,GO:0010243,GO:0014070,GO:0016598,GO:0016829,GO:0016840,GO:0016841,GO:0019438,GO:0019538,GO:0019748,GO:0019941,GO:0030163,GO:0032991,GO:0033993,GO:0036211,GO:…	K10775-ko00360 Phenylalanine metabolism;ko00940 Phenylpropanoid biosynthesis	KOG0222-Phenylalanine and histidine ammonia-lyase[Q]
gene:Solyc08g075940.2	0.721805	0.0554667	3.70192	6.36618e-08	3.49379e-07	up	Solyc08g075940.2	-	GO:0000228,GO:0000418,GO:0000419,GO:0000428,GO:0000785,GO:0000790,GO:0000792,GO:0002682,GO:0003674,GO:0003824,GO:0003899,GO:0005575,GO:0005622,GO:0005623,GO:0005634,GO:0005654,GO:0005694,GO:0005720,GO:0005730,GO:0005736,GO:0006139,GO:0006259,GO:0006304,GO:0006305,GO:0006306,GO:0006396,GO:0006725,GO:0006807,GO:0006950,GO:0006952,GO:0008150,GO:0008152,GO:0009058,GO:0009059,GO:0009605,GO:0009607,GO:…	-	KOG0214-RNA polymerase II, second largest subunit[K]
gene:Solyc07g052120.2	48.7644	2.01729	4.59534	3.06273e-82	4.94146e-80	up	Solyc07g052120.2	-	GO:0003674,GO:0003824,GO:0006629,GO:0006644,GO:0006720,GO:0006721,GO:0006793,GO:0006796,GO:0008150,GO:0008152,GO:0008299,GO:0008610,GO:0009058,GO:0009987,GO:0010333,GO:0010334,GO:0016829,GO:0016835,GO:0016838,GO:0019637,GO:0042214,GO:0044237,GO:0044238,GO:0044249,GO:0044255,GO:0045338,GO:0046246,GO:0047461,GO:0051761,GO:0051762,GO:0071704,GO:1901360,GO:1901362,GO:1901576,GO:1901926,GO:1901928	K15803-ko00909 Sesquiterpenoid and triterpenoid biosynthesis	-
gene:Solyc10g050460.1	0.406953	3.38098	-3.05451	0.00186148	0.00496993	down	Solyc10g050460.1	-	-	-	-
gene:Solyc02g069450.2	11.3333	113.99	-3.33027	7.86015e-43	3.93656e-41	down	Solyc02g069450.2	-	GO:0003674,GO:0005488,GO:0005515,GO:0005575,GO:0005622,GO:0005623,GO:0005737,GO:0009507,GO:0009526,GO:0009532,GO:0009534,GO:0009535,GO:0009536,GO:0009570,GO:0009579,GO:0009941,GO:0010287,GO:0016020,GO:0019904,GO:0031967,GO:0031975,GO:0031976,GO:0031984,GO:0034357,GO:0042651,GO:0043226,GO:0043227,GO:0043229,GO:0043231,GO:0044422,GO:0044424,GO:0044434,GO:0044435,GO:0044436,GO:0044444,GO:0044446,GO:…	K02694-ko00195 Photosynthesis	-
gene:Solyc01g098940.2	0.100382	0.694772	-2.79104	0.00294509	0.00750311	down	Solyc01g098940.2	-	-	K01051-ko00040 Pentose and glucuronate interconversions;ko02020 Two-component system	-
gene:Solyc02g070940.1	190.4	2403.2	-3.65785	1.99478e-38	8.41904e-37	down	Solyc02g070940.1	-	GO:0003674,GO:0005488,GO:0005575,GO:0005622,GO:0005623,GO:0005737,GO:0006091,GO:0008150,GO:0008152,GO:0009314,GO:0009416,GO:0009507,GO:0009526,GO:0009532,GO:0009534,GO:0009535,GO:0009536,GO:0009570,GO:0009579,GO:0009628,GO:0009765,GO:0009768,GO:0009941,GO:0009987,GO:0010287,GO:0015979,GO:0016020,GO:0016168,GO:0019684,GO:0031409,GO:0031967,GO:0031975,GO:0031976,GO:0031984,GO:0034357,GO:0042651,GO:…	K08912-ko00196 Photosynthesis - antenna proteins	-
gene:Solyc03g078330.1	0.0444383	1.3797	-4.9564	1.46289e-08	8.69884e-08	down	Solyc03g078330.1	-	GO:0000003,GO:0003006,GO:0003674,GO:0003824,GO:0004312,GO:0005575,GO:0005622,GO:0005623,GO:0005737,GO:0005783,GO:0006950,GO:0008150,GO:0009266,GO:0009314,GO:0009409,GO:0009416,GO:0009628,GO:0009856,GO:0009922,GO:0012505,GO:0016020,GO:0016740,GO:0016746,GO:0016747,GO:0022414,GO:0032501,GO:0032502,GO:0043226,GO:0043227,GO:0043229,GO:0043231,GO:0044424,GO:0044444,GO:0044464,GO:0044706,GO:0048856,GO:…	K15397-ko00062 Fatty acid elongation;ko04626 Plant-pathogen interaction	-
gene:Solyc12g098130.1	0.205607	2.08703	-3.34349	0.00061857	0.00182138	down	Solyc12g098130.1	-	-	-	-
gene:Solyc04g009710.1	0.89167	0.0001	13.1223	0.000218467	0.000703978	up	Solyc04g009710.1	-	GO:0005575,GO:0005622,GO:0005623,GO:0005737,GO:0009507,GO:0009536,GO:0043226,GO:0043227,GO:0043229,GO:0043231,GO:0044424,GO:0044444,GO:0044464	K02639-ko00195 Photosynthesis	-
gene:Solyc11g007210.1	0.0001	4.30709	-15.3944	6.48996e-13	6.23839e-12	down	Solyc11g007210.1	-	-	K00430-ko00940 Phenylpropanoid biosynthesis	-
gene:Solyc03g122330.1	0.0001	1.2247	-13.5801	0.000285151	0.00089975	down	Solyc03g122330.1	-	-	-	-
gene:Solyc00g094530.1	1.50908	0.05278	4.83753	0.0001675	0.00055124	up	Solyc00g094530.1	-	-	K03878-ko00190 Oxidative phosphorylation;ko04723 Retrograde endocannabinoid signaling;ko04714 Thermogenesis;ko05208 Chemical carcinogenesis - reactive oxygen species;ko05010 Alzheimer disease;ko05012 Parkinson disease;ko05014 Amyotrophic lateral sclerosis;ko05016 Huntington disease;ko05020 Prion disease;ko05022 Pathways of neurodegeneration - multiple diseases;ko05415 Diabetic cardiomyopathy	KOG4770-NADH dehydrogenase subunit 1[C]
gene:Solyc03g120790.1	1.39813	12.0622	-3.10891	2.63423e-10	1.93354e-09	down	Solyc03g120790.1	-	-	-	-
gene:Solyc05g046000.2	0.224755	9.19436	-5.35433	9.70609e-35	3.49474e-33	down	Solyc05g046000.2	-	GO:0003674,GO:0003824,GO:0004601,GO:0005575,GO:0005618,GO:0005623,GO:0005911,GO:0006725,GO:0008150,GO:0008152,GO:0009505,GO:0009506,GO:0009636,GO:0009664,GO:0009698,GO:0009808,GO:0009987,GO:0016043,GO:0016209,GO:0016491,GO:0016684,GO:0019748,GO:0030054,GO:0030312,GO:0042221,GO:0044237,GO:0044464,GO:0045229,GO:0050896,GO:0051716,GO:0055044,GO:0055114,GO:0070887,GO:0071554,GO:0071555,GO:0071669,GO:…	K00430-ko00940 Phenylpropanoid biosynthesis	-
gene:Solyc03g025490.2	0.060288	0.680755	-3.49719	0.00323924	0.0081733	down	Solyc03g025490.2	-	GO:0007275,GO:0008150,GO:0009653,GO:0009888,GO:0009987,GO:0010015,GO:0010053,GO:0010054,GO:0016049,GO:0021700,GO:0022622,GO:0030154,GO:0032501,GO:0032502,GO:0040007,GO:0048364,GO:0048468,GO:0048469,GO:0048588,GO:0048589,GO:0048731,GO:0048764,GO:0048765,GO:0048767,GO:0048856,GO:0048869,GO:0060560,GO:0071695,GO:0080147,GO:0090558,GO:0090627,GO:0099402,GO:1905392	-	KOG0143-Iron/ascorbate family oxidoreductases[QR]
gene:Solyc00g019740.1	3.19664	0.376886	3.08435	1.21369e-06	5.63249e-06	up	Solyc00g019740.1	-	GO:0000276,GO:0003674,GO:0005488,GO:0005575,GO:0005622,GO:0005623,GO:0005737,GO:0005739,GO:0005740,GO:0005743,GO:0005753,GO:0005773,GO:0009507,GO:0009536,GO:0016020,GO:0016469,GO:0019866,GO:0031090,GO:0031966,GO:0031967,GO:0031975,GO:0032991,GO:0033177,GO:0043167,GO:0043169,GO:0043226,GO:0043227,GO:0043229,GO:0043231,GO:0044422,GO:0044424,GO:0044425,GO:0044429,GO:0044444,GO:0044446,GO:0044455,GO:…	K02109-ko00190 Oxidative phosphorylation;ko00195 Photosynthesis	-
gene:Solyc06g073570.2	0.0001	2.49634	-14.6075	2.99077e-13	2.96656e-12	down	Solyc06g073570.2	-	GO:0003674,GO:0003824,GO:0004497,GO:0005575,GO:0008150,GO:0008152,GO:0009058,GO:0009987,GO:0010035,GO:0010038,GO:0010039,GO:0016020,GO:0016491,GO:0016705,GO:0016709,GO:0019748,GO:0042221,GO:0044550,GO:0050896,GO:0051716,GO:0055114,GO:0070887,GO:0071241,GO:0071248,GO:0071281	-	KOG0156-Cytochrome P450 CYP2 subfamily[Q]
gene:Solyc01g079140.2	18.2843	1.05592	4.11403	1.60655e-32	5.22374e-31	up	Solyc01g079140.2	-	-	-	-
gene:Solyc01g096450.2	9.50198	97.6277	-3.36099	4.29349e-38	1.7972e-36	down	Solyc01g096450.2	-	-	-	KOG1339-Aspartyl protease[O]
gene:Solyc12g098290.1	0.0001	2.69854	-14.7199	1.27431e-05	5.04031e-05	down	Solyc12g098290.1	-	-	-	-
gene:Solyc06g073760.2	8.23989	1.21565	2.7609	3.00413e-19	4.75956e-18	up	Solyc06g073760.2	-	-	K05349-ko00500 Starch and sucrose metabolism;ko00460 Cyanoamino acid metabolism;ko00946 Degradation of flavonoids;ko00999 Biosynthesis of various plant secondary metabolites	-
gene:Solyc02g081130.1	0.053222	0.73148	-3.78072	0.0140171	0.0302689	down	Solyc02g081130.1	-	GO:0000785,GO:0000976,GO:0001067,GO:0003674,GO:0003676,GO:0003677,GO:0003682,GO:0003690,GO:0005488,GO:0005515,GO:0005575,GO:0005622,GO:0005623,GO:0005634,GO:0005654,GO:0005677,GO:0005694,GO:0006323,GO:0006325,GO:0006333,GO:0006338,GO:0006342,GO:0006355,GO:0006996,GO:0007275,GO:0008150,GO:0009791,GO:0009845,GO:0009889,GO:0009890,GO:0009892,GO:0009987,GO:0010468,GO:0010556,GO:0010558,GO:0010605,GO:…	-	KOG1886-BAH domain proteins[K]
gene:Solyc03g044180.1	116.56	5.8707	4.3114	3.76692e-63	3.75103e-61	up	Solyc03g044180.1	-	-	-	-
gene:Solyc05g013870.2	1.80799	13.8579	-2.93825	9.38706e-17	1.24116e-15	down	Solyc05g013870.2	-	GO:0003674,GO:0005488,GO:0005515,GO:0008150,GO:0009888,GO:0010087,GO:0010088,GO:0032502,GO:0042802,GO:0042803,GO:0043621,GO:0046983,GO:0048856	-	-
gene:Solyc06g068890.1	92.4395	15.1573	2.6085	1.32372e-21	2.46129e-20	up	Solyc06g068890.1	-	-	-	-
gene:Solyc06g035470.1	0.152903	0.0001	10.5784	0.00144674	0.00394567	up	Solyc06g035470.1	-	-	-	-
gene:Solyc02g067780.2	2.87138	0.466857	2.62069	9.09697e-12	7.87704e-11	up	Solyc02g067780.2	-	GO:0003674,GO:0003824,GO:0004672,GO:0004674,GO:0005575,GO:0005623,GO:0005886,GO:0006464,GO:0006468,GO:0006793,GO:0006796,GO:0006807,GO:0008150,GO:0008152,GO:0009987,GO:0016020,GO:0016301,GO:0016310,GO:0016740,GO:0016772,GO:0016773,GO:0019538,GO:0036211,GO:0043170,GO:0043412,GO:0044237,GO:0044238,GO:0044260,GO:0044267,GO:0044464,GO:0071704,GO:0071944,GO:0140096,GO:1901564	-	KOG1187-Serine/threonine protein kinase[T]
gene:Solyc01g108610.2	0.394073	7.06292	-4.16373	2.07489e-20	3.54987e-19	down	Solyc01g108610.2	-	GO:0000079,GO:0001673,GO:0001932,GO:0001933,GO:0003674,GO:0004857,GO:0004860,GO:0004861,GO:0005575,GO:0005622,GO:0005623,GO:0005634,GO:0006469,GO:0008150,GO:0009892,GO:0010563,GO:0010605,GO:0016538,GO:0019207,GO:0019210,GO:0019220,GO:0019222,GO:0019887,GO:0030234,GO:0030291,GO:0031323,GO:0031324,GO:0031399,GO:0031400,GO:0032268,GO:0032269,GO:0033673,GO:0042325,GO:0042326,GO:0043073,GO:0043086,GO:…	-	-
gene:Solyc02g088270.2	55.6292	5.38867	3.36784	1.00723e-30	3.04583e-29	up	Solyc02g088270.2	-	-	-	-
gene:Solyc04g007140.1	181.834	5.23969	5.11699	4.68238e-101	1.08512e-98	up	Solyc04g007140.1	-	-	-	-
gene:Solyc01g111050.2	0.131668	1.47375	-3.48451	6.39204e-10	4.47039e-09	down	Solyc01g111050.2	-	-	-	-
gene:Solyc07g042430.1	19.0745	0.342994	5.79732	2.63154e-47	1.57843e-45	up	Solyc07g042430.1	-	GO:0001666,GO:0002218,GO:0002253,GO:0002376,GO:0002682,GO:0002684,GO:0003674,GO:0003824,GO:0004497,GO:0006950,GO:0006952,GO:0006955,GO:0007154,GO:0007165,GO:0008150,GO:0008152,GO:0008219,GO:0009605,GO:0009607,GO:0009617,GO:0009620,GO:0009626,GO:0009627,GO:0009628,GO:0009814,GO:0009870,GO:0009987,GO:0010204,GO:0012501,GO:0016491,GO:0023052,GO:0031347,GO:0031349,GO:0033554,GO:0034050,GO:0036293,GO:…	K00485-ko00430 Taurine and hypotaurine metabolism;ko00982 Drug metabolism - cytochrome P450	KOG1399-Flavin-containing monooxygenase[Q]
gene:Solyc08g083150.1	0.609568	6.59488	-3.43549	8.11753e-05	0.000281693	down	Solyc08g083150.1	-	-	-	-
gene:Solyc08g059700.1	0.194997	2.1554	-3.46643	6.74944e-09	4.18731e-08	down	Solyc08g059700.1	-	-	-	-
gene:Solyc02g063150.2	196.263	1946.42	-3.30997	4.36679e-24	9.37811e-23	down	Solyc02g063150.2	-	GO:0005575,GO:0005622,GO:0005623,GO:0005737,GO:0009507,GO:0009536,GO:0043226,GO:0043227,GO:0043229,GO:0043231,GO:0044424,GO:0044444,GO:0044464	K01602-ko00630 Glyoxylate and dicarboxylate metabolism;ko00710 Carbon fixation in photosynthetic organisms	-
gene:Solyc01g006910.2	0.173495	1.95501	-3.49421	8.34322e-05	0.000289014	down	Solyc01g006910.2	-	GO:0003674,GO:0003824,GO:0004842,GO:0006464,GO:0006508,GO:0006511,GO:0006807,GO:0008150,GO:0008152,GO:0009056,GO:0009057,GO:0009987,GO:0010498,GO:0016567,GO:0016740,GO:0019538,GO:0019787,GO:0019941,GO:0030163,GO:0032446,GO:0036211,GO:0043161,GO:0043170,GO:0043412,GO:0043632,GO:0044237,GO:0044238,GO:0044248,GO:0044257,GO:0044260,GO:0044265,GO:0044267,GO:0051603,GO:0061630,GO:0061659,GO:0070647,GO:…	-	KOG4628-Predicted E3 ubiquitin ligase[O]
gene:Solyc04g007430.1	0.467682	0.0001	12.1913	0.0153208	0.0327843	up	Solyc04g007430.1	-	-	-	-
gene:Solyc05g010170.1	24.5565	0.603787	5.34592	2.07917e-36	8.09195e-35	up	Solyc05g010170.1	-	GO:0003674,GO:0003824,GO:0004842,GO:0006464,GO:0006508,GO:0006511,GO:0006807,GO:0006950,GO:0006970,GO:0008150,GO:0008152,GO:0009056,GO:0009057,GO:0009628,GO:0009651,GO:0009787,GO:0009789,GO:0009966,GO:0009967,GO:0009987,GO:0010498,GO:0010646,GO:0010647,GO:0016567,GO:0016740,GO:0019538,GO:0019787,GO:0019941,GO:0023051,GO:0023056,GO:0030163,GO:0032446,GO:0036211,GO:0043161,GO:0043170,GO:0043412,GO:…	-	KOG4628-Predicted E3 ubiquitin ligase[O]
gene:Solyc04g051620.1	4.89237	0.0001	15.5782	9.78195e-09	5.94284e-08	up	Solyc04g051620.1	-	GO:0003674,GO:0003824,GO:0005575,GO:0005622,GO:0005623,GO:0005737,GO:0005777,GO:0005911,GO:0006629,GO:0006644,GO:0006714,GO:0006720,GO:0006721,GO:0006793,GO:0006796,GO:0006950,GO:0008150,GO:0008152,GO:0008299,GO:0008300,GO:0008610,GO:0009056,GO:0009058,GO:0009395,GO:0009506,GO:0009605,GO:0009607,GO:0009611,GO:0009975,GO:0009987,GO:0010333,GO:0010334,GO:0016042,GO:0016106,GO:0016114,GO:0016115,GO:…	-	-
gene:Solyc04g005720.2	0.226647	2.90528	-3.68016	0.000698781	0.00203814	down	Solyc04g005720.2	-	GO:0001101,GO:0003674,GO:0003824,GO:0006950,GO:0008150,GO:0009414,GO:0009415,GO:0009628,GO:0009719,GO:0009725,GO:0009737,GO:0009819,GO:0010033,GO:0010035,GO:0016298,GO:0016787,GO:0016788,GO:0033993,GO:0042221,GO:0050896,GO:0097305,GO:1901700	K17991-ko00073 Cutin, suberine and wax biosynthesis	-
gene:Solyc06g007790.1	0.847492	5.62065	-2.72947	6.36409e-11	5.02271e-10	down	Solyc06g007790.1	-	-	-	-
gene:Solyc03g063480.2	21.4791	1.61972	3.72912	3.23192e-60	2.95298e-58	up	Solyc03g063480.2	-	-	-	-
gene:Solyc02g064970.2	2.65191	71.2546	-4.74788	5.71983e-05	0.000204617	down	Solyc02g064970.2	-	GO:0005575,GO:0005618,GO:0005623,GO:0005911,GO:0009505,GO:0009506,GO:0030054,GO:0030312,GO:0044464,GO:0055044,GO:0071944	K00430-ko00940 Phenylpropanoid biosynthesis	-
gene:Solyc07g064760.1	0.915292	6.25884	-2.77359	2.07606e-07	1.06635e-06	down	Solyc07g064760.1	-	-	-	-
gene:Solyc01g109550.2	0.672769	4.47049	-2.73225	3.83342e-11	3.10622e-10	down	Solyc01g109550.2	-	-	-	KOG1267-Mitochondrial transcription termination factor, mTERF[KR]
gene:Solyc02g080080.2	42.1074	3.87788	3.44073	8.82082e-82	1.39665e-79	up	Solyc02g080080.2	-	GO:0001101,GO:0003674,GO:0003824,GO:0004672,GO:0004674,GO:0005575,GO:0005622,GO:0005623,GO:0005737,GO:0005773,GO:0005886,GO:0006464,GO:0006468,GO:0006793,GO:0006796,GO:0006807,GO:0006950,GO:0006952,GO:0008150,GO:0008152,GO:0009605,GO:0009607,GO:0009617,GO:0009719,GO:0009725,GO:0009737,GO:0009987,GO:0010033,GO:0016020,GO:0016301,GO:0016310,GO:0016740,GO:0016772,GO:0016773,GO:0019538,GO:0033993,GO:…	-	KOG1187-Serine/threonine protein kinase[T]
gene:Solyc04g081270.1	0.00810467	1.8592	-7.84172	0.000318086	0.000992733	down	Solyc04g081270.1	-	-	K14488-ko04075 Plant hormone signal transduction	-
gene:Solyc06g082960.2	0.467393	3.01562	-2.68975	0.000234762	0.000751641	down	Solyc06g082960.2	-	-	-	-
gene:Solyc02g087840.2	1.72379	13.2845	-2.94609	2.70366e-07	1.36885e-06	down	Solyc02g087840.2	-	GO:0003674,GO:0003676,GO:0003677,GO:0003700,GO:0005488,GO:0005575,GO:0005622,GO:0005623,GO:0005634,GO:0006355,GO:0008150,GO:0009719,GO:0009725,GO:0009733,GO:0009889,GO:0010033,GO:0010468,GO:0010556,GO:0019219,GO:0019222,GO:0031323,GO:0031326,GO:0042221,GO:0043226,GO:0043227,GO:0043229,GO:0043231,GO:0043565,GO:0044424,GO:0044464,GO:0050789,GO:0050794,GO:0050896,GO:0051171,GO:0051252,GO:0060255,GO:…	-	KOG0483-Transcription factor HEX, contains HOX and HALZ domains[K]
gene:Solyc11g072580.1	0.293825	2.95067	-3.32801	3.82395e-07	1.89466e-06	down	Solyc11g072580.1	-	-	-	KOG1237-H+/oligopeptide symporter[E]
gene:Solyc10g079230.1	0.0001	0.390582	-11.9314	0.00025049	0.000798318	down	Solyc10g079230.1	-	-	-	-
gene:Solyc09g082760.2	0.635805	7.73469	-3.60469	2.62829e-20	4.47266e-19	down	Solyc09g082760.2	-	GO:0003674,GO:0003824,GO:0004175,GO:0004190,GO:0006508,GO:0006807,GO:0008150,GO:0008152,GO:0008233,GO:0009056,GO:0009057,GO:0016787,GO:0019538,GO:0030163,GO:0043170,GO:0044238,GO:0070001,GO:0070011,GO:0071704,GO:0140096,GO:1901564,GO:1901565,GO:1901575	-	KOG1339-Aspartyl protease[O]
gene:Solyc06g065050.1	9.72081	0.089623	6.76106	2.21993e-30	6.55509e-29	up	Solyc06g065050.1	-	-	-	KOG2886-Uncharacterized conserved protein[S]
gene:Solyc11g012210.1	0.0299453	0.683319	-4.51216	0.000533235	0.00158966	down	Solyc11g012210.1	-	-	-	-
gene:Solyc07g006100.2	2.30787	0.351534	2.71482	1.09134e-08	6.58471e-08	up	Solyc07g006100.2	-	-	-	KOG1737-Oxysterol-binding protein[I]
gene:Solyc03g095700.1	28.0062	0.68548	5.35249	2.97214e-26	7.18158e-25	up	Solyc03g095700.1	-	-	-	-
gene:Solyc02g080990.1	0.246474	1.5442	-2.64735	0.00267571	0.00689469	down	Solyc02g080990.1	-	GO:0000003,GO:0003006,GO:0003674,GO:0003824,GO:0004812,GO:0004823,GO:0005575,GO:0005622,GO:0005623,GO:0005737,GO:0005739,GO:0006082,GO:0006139,GO:0006399,GO:0006412,GO:0006418,GO:0006429,GO:0006518,GO:0006520,GO:0006725,GO:0006807,GO:0007275,GO:0008150,GO:0008152,GO:0009058,GO:0009059,GO:0009507,GO:0009532,GO:0009536,GO:0009570,GO:0009790,GO:0009791,GO:0009793,GO:0009987,GO:0010154,GO:0010467,GO:…	K01869-ko00970 Aminoacyl-tRNA biosynthesis	KOG0435-Leucyl-tRNA synthetase[J]
gene:Solyc07g018430.2	0.725981	4.38239	-2.59371	0.000435895	0.00132032	down	Solyc07g018430.2	-	-	-	-
gene:Solyc01g105050.2	119.495	895.921	-2.90643	1.61163e-25	3.70456e-24	down	Solyc01g105050.2	-	GO:0003674,GO:0005488,GO:0005575,GO:0005622,GO:0005623,GO:0005737,GO:0006091,GO:0008150,GO:0008152,GO:0009314,GO:0009416,GO:0009507,GO:0009526,GO:0009532,GO:0009534,GO:0009535,GO:0009536,GO:0009570,GO:0009579,GO:0009628,GO:0009765,GO:0009768,GO:0009941,GO:0009987,GO:0010287,GO:0015979,GO:0016020,GO:0016168,GO:0019684,GO:0031409,GO:0031967,GO:0031975,GO:0031976,GO:0031984,GO:0034357,GO:0042651,GO:…	K08917-ko00196 Photosynthesis - antenna proteins	-
gene:Solyc07g041650.1	1.12236	0.0001	13.4543	5.3987e-08	2.98468e-07	up	Solyc07g041650.1	-	-	K01213-ko00040 Pentose and glucuronate interconversions	-
gene:Solyc10g084190.1	0.0001	3.37729	-15.0436	7.70246e-06	3.1517e-05	down	Solyc10g084190.1	-	-	-	-
gene:Solyc10g054800.1	0.137075	0.980273	-2.83822	0.00292039	0.00745211	down	Solyc10g054800.1	-	GO:0001101,GO:0003674,GO:0005215,GO:0005372,GO:0005575,GO:0005623,GO:0005886,GO:0005887,GO:0006810,GO:0006811,GO:0006833,GO:0006950,GO:0008150,GO:0009414,GO:0009415,GO:0009628,GO:0010035,GO:0015250,GO:0015267,GO:0015318,GO:0016020,GO:0016021,GO:0022803,GO:0022838,GO:0022857,GO:0031224,GO:0031226,GO:0034220,GO:0042044,GO:0042221,GO:0044425,GO:0044459,GO:0044464,GO:0050896,GO:0051179,GO:0051234,GO:…	K09866-ko04976 Bile secretion;ko04962 Vasopressin-regulated water reabsorption	KOG0223-Aquaporin (major intrinsic protein family)[G]
gene:Solyc11g065770.1	0.906904	0.0001	13.1467	3.34005e-08	1.9014e-07	up	Solyc11g065770.1	-	-	K13407-ko00073 Cutin, suberine and wax biosynthesis	KOG0157-Cytochrome P450 CYP4/CYP19/CYP26 subfamilies[QI]
gene:Solyc00g138060.2	0.0859873	2.42372	-4.81695	1.65651e-10	1.24309e-09	down	Solyc00g138060.2	-	-	-	KOG0143-Iron/ascorbate family oxidoreductases[QR]
gene:Solyc03g111530.2	0.095048	0.730693	-2.94254	0.019954	0.0413686	down	Solyc03g111530.2	-	-	-	-
gene:Solyc01g096220.2	2.38811	15.0826	-2.65894	7.11686e-16	8.81421e-15	down	Solyc01g096220.2	-	GO:0005575,GO:0005622,GO:0005623,GO:0005634,GO:0005737,GO:0005768,GO:0005794,GO:0008150,GO:0009504,GO:0009987,GO:0012505,GO:0031410,GO:0031982,GO:0042546,GO:0043226,GO:0043227,GO:0043229,GO:0043231,GO:0044085,GO:0044424,GO:0044444,GO:0044464,GO:0071554,GO:0071840,GO:0097708	K07904-ko04144 Endocytosis;ko04972 Pancreatic secretion;ko04962 Vasopressin-regulated water reabsorption;ko04961 Endocrine and other factor-regulated calcium reabsorption;ko05164 Influenza A	KOG0087-GTPase Rab11/YPT3, small G protein superfamily[U]
gene:Solyc05g010000.1	65.6381	9.96639	2.71939	1.45915e-14	1.62786e-13	up	Solyc05g010000.1	-	GO:0000003,GO:0000272,GO:0003006,GO:0003674,GO:0005102,GO:0005488,GO:0005515,GO:0005575,GO:0005576,GO:0005975,GO:0005976,GO:0007275,GO:0008150,GO:0008152,GO:0008361,GO:0009056,GO:0009057,GO:0009653,GO:0009719,GO:0009723,GO:0009725,GO:0009791,GO:0009838,GO:0009908,GO:0009987,GO:0010015,GO:0010033,GO:0010101,GO:0010102,GO:0010227,GO:0010393,GO:0010468,GO:0016043,GO:0016052,GO:0017144,GO:0019222,GO:…	-	-
gene:Solyc06g073690.2	0.0001	0.292779	-11.5156	0.0128902	0.0280446	down	Solyc06g073690.2	-	-	-	-
gene:Solyc09g089530.2	0.0001	0.565612	-12.4656	0.00905226	0.0204829	down	Solyc09g089530.2	-	GO:0005575,GO:0005576	-	-
gene:Solyc01g099180.2	0.077292	0.46993	-2.60405	0.00793234	0.0182189	down	Solyc01g099180.2	-	GO:0005575,GO:0005622,GO:0005623,GO:0005737,GO:0044424,GO:0044464	K15718-ko00591 Linoleic acid metabolism	-
gene:Solyc07g053080.2	0.0001	0.140073	-10.452	0.00587999	0.0139357	down	Solyc07g053080.2	-	-	-	KOG1187-Serine/threonine protein kinase[T]
gene:Solyc12g049070.1	0.0548307	1.1239	-4.35739	3.51937e-06	1.51906e-05	down	Solyc12g049070.1	-	-	-	-
gene:Solyc02g032840.1	2.78319	20.9713	-2.91361	4.79527e-11	3.83962e-10	down	Solyc02g032840.1	-	-	-	-
gene:Solyc08g076890.2	7.1742	134.998	-4.23398	1.4731e-63	1.47843e-61	down	Solyc08g076890.2	-	-	-	-
gene:Solyc04g071760.2	0.607912	0.0851323	2.83608	0.00467606	0.0113429	up	Solyc04g071760.2	-	GO:0005575,GO:0005622,GO:0005623,GO:0005737,GO:0005794,GO:0012505,GO:0043226,GO:0043227,GO:0043229,GO:0043231,GO:0044424,GO:0044444,GO:0044464	-	-
gene:Solyc06g070910.2	0.042956	1.47401	-5.10075	2.74991e-07	1.39089e-06	down	Solyc06g070910.2	-	GO:0003674,GO:0003700,GO:0005575,GO:0005622,GO:0005623,GO:0005634,GO:0005737,GO:0006355,GO:0007275,GO:0008150,GO:0009314,GO:0009416,GO:0009628,GO:0009639,GO:0009640,GO:0009653,GO:0009790,GO:0009791,GO:0009889,GO:0010015,GO:0010086,GO:0010468,GO:0010556,GO:0019219,GO:0019222,GO:0022622,GO:0031323,GO:0031326,GO:0032501,GO:0032502,GO:0040008,GO:0040034,GO:0043226,GO:0043227,GO:0043229,GO:0043231,GO:…	-	-
gene:Solyc11g072200.1	0.492632	41.7455	-6.40497	1.54523e-68	1.72013e-66	down	Solyc11g072200.1	-	-	-	KOG0143-Iron/ascorbate family oxidoreductases[QR]
gene:Solyc11g011000.1	0.1077	3.63639	-5.07742	6.80963e-09	4.21952e-08	down	Solyc11g011000.1	-	GO:0005575,GO:0005911,GO:0009506,GO:0030054,GO:0055044	-	-
gene:Solyc07g052100.2	0.0117687	0.246024	-4.38578	0.00122361	0.00339158	down	Solyc07g052100.2	-	GO:0000109,GO:0000166,GO:0000720,GO:0003674,GO:0003676,GO:0003677,GO:0003678,GO:0003824,GO:0004003,GO:0004386,GO:0004842,GO:0005488,GO:0005524,GO:0005575,GO:0005622,GO:0005623,GO:0005634,GO:0006139,GO:0006259,GO:0006281,GO:0006289,GO:0006290,GO:0006464,GO:0006725,GO:0006807,GO:0006950,GO:0006974,GO:0006996,GO:0008026,GO:0008094,GO:0008144,GO:0008150,GO:0008152,GO:0008270,GO:0009987,GO:0016043,GO:…	-	KOG1002-Nucleotide excision repair protein RAD16[L]
gene:Solyc04g014260.1	0.147093	2.38966	-4.022	3.28844e-07	1.64564e-06	down	Solyc04g014260.1	-	-	-	-
gene:Solyc03g005880.2	6.24026	1.03937	2.5859	4.97194e-21	8.91941e-20	up	Solyc03g005880.2	-	GO:0003674,GO:0005215,GO:0005575,GO:0005623,GO:0005886,GO:0005887,GO:0006810,GO:0008150,GO:0008643,GO:0015144,GO:0016020,GO:0016021,GO:0022857,GO:0031224,GO:0031226,GO:0034219,GO:0044425,GO:0044459,GO:0044464,GO:0051119,GO:0051179,GO:0051234,GO:0055085,GO:0071702,GO:0071944	-	KOG1623-Multitransmembrane protein[R]
gene:Solyc02g080310.2	0.7193	7.57808	-3.39717	1.28971e-21	2.40156e-20	down	Solyc02g080310.2	-	GO:0003674,GO:0003824,GO:0004553,GO:0006725,GO:0008150,GO:0008152,GO:0008422,GO:0009058,GO:0009698,GO:0009699,GO:0009808,GO:0009809,GO:0009987,GO:0015926,GO:0016787,GO:0016798,GO:0019438,GO:0019748,GO:0044237,GO:0044249,GO:0044550,GO:0047782,GO:0071704,GO:1901135,GO:1901360,GO:1901362,GO:1901576,GO:1901657	K05350-ko00500 Starch and sucrose metabolism;ko00460 Cyanoamino acid metabolism;ko00946 Degradation of flavonoids;ko00999 Biosynthesis of various plant secondary metabolites	KOG0626-Beta-glucosidase, lactase phlorizinhydrolase, and related proteins[G]
gene:Solyc06g064860.1	1.14164	0.0001	13.4788	1.70601e-06	7.74113e-06	up	Solyc06g064860.1	-	GO:0003674,GO:0005488,GO:0005575,GO:0005622,GO:0005623,GO:0005737,GO:0005773,GO:0005774,GO:0008150,GO:0009605,GO:0009607,GO:0009617,GO:0016020,GO:0030246,GO:0031090,GO:0043207,GO:0043226,GO:0043227,GO:0043229,GO:0043231,GO:0044422,GO:0044424,GO:0044437,GO:0044444,GO:0044446,GO:0044464,GO:0050896,GO:0051704,GO:0051707,GO:0098588,GO:0098805	-	-
gene:Solyc07g006290.1	1.28608	0.0791153	4.02288	3.79693e-06	1.63003e-05	up	Solyc07g006290.1	-	GO:0003674,GO:0005215,GO:0005575,GO:0005623,GO:0005886,GO:0006810,GO:0008150,GO:0016020,GO:0022857,GO:0044464,GO:0051179,GO:0051234,GO:0055085,GO:0071944	-	-
gene:Solyc11g007220.1	0.0001	2.63721	-14.6867	6.51744e-11	5.13896e-10	down	Solyc11g007220.1	-	-	K00430-ko00940 Phenylpropanoid biosynthesis	-
gene:Solyc07g056080.1	114.57	7.62533	3.90929	6.59638e-29	1.79845e-27	up	Solyc07g056080.1	-	-	-	-
gene:Solyc03g122350.2	328.323	35.2832	3.21806	9.63156e-115	3.14779e-112	up	Solyc03g122350.2	-	GO:0005575,GO:0005622,GO:0005623,GO:0005737,GO:0005783,GO:0005789,GO:0012505,GO:0016020,GO:0031090,GO:0031984,GO:0042175,GO:0043226,GO:0043227,GO:0043229,GO:0043231,GO:0044422,GO:0044424,GO:0044425,GO:0044432,GO:0044444,GO:0044446,GO:0044464,GO:0098827	-	KOG0156-Cytochrome P450 CYP2 subfamily[Q]
gene:Solyc07g007260.2	1.31059	15.7007	-3.58254	4.10236e-17	5.53612e-16	down	Solyc07g007260.2	-	-	-	-
gene:Solyc06g036420.1	14.4224	1.09636	3.71751	1.07439e-40	4.91714e-39	up	Solyc06g036420.1	-	GO:0005575,GO:0005622,GO:0005623,GO:0005634,GO:0005737,GO:0006950,GO:0006952,GO:0008150,GO:0009605,GO:0009607,GO:0009617,GO:0009620,GO:0042742,GO:0043207,GO:0043226,GO:0043227,GO:0043229,GO:0043231,GO:0044424,GO:0044464,GO:0050832,GO:0050896,GO:0051704,GO:0051707,GO:0098542	K12795-ko04621 NOD-like receptor signaling pathway;ko04626 Plant-pathogen interaction	KOG1309-Suppressor of G2 allele of skp1[T]
gene:Solyc01g096320.2	21.5033	3.07544	2.80569	3.72858e-33	1.24573e-31	up	Solyc01g096320.2	-	GO:0001101,GO:0003674,GO:0003676,GO:0003677,GO:0003700,GO:0005488,GO:0005575,GO:0005622,GO:0005623,GO:0005634,GO:0006355,GO:0006950,GO:0006970,GO:0008150,GO:0009414,GO:0009415,GO:0009605,GO:0009607,GO:0009615,GO:0009628,GO:0009719,GO:0009725,GO:0009737,GO:0009889,GO:0009891,GO:0009893,GO:0010033,GO:0010035,GO:0010468,GO:0010556,GO:0010557,GO:0010604,GO:0010628,GO:0019219,GO:0019222,GO:0031323,GO:…	-	KOG0483-Transcription factor HEX, contains HOX and HALZ domains[K]
gene:Solyc09g008590.2	0.0001	6.16079	-15.9108	4.01904e-11	3.24425e-10	down	Solyc09g008590.2	-	-	-	-
gene:Solyc06g066560.1	0.037811	0.470972	-3.63876	0.0121178	0.0265635	down	Solyc06g066560.1	-	GO:0000322,GO:0000325,GO:0000326,GO:0003674,GO:0005215,GO:0005275,GO:0005372,GO:0005488,GO:0005515,GO:0005575,GO:0005618,GO:0005622,GO:0005623,GO:0005737,GO:0005773,GO:0005774,GO:0005794,GO:0005886,GO:0005887,GO:0005911,GO:0006810,GO:0006811,GO:0006812,GO:0006833,GO:0008150,GO:0008324,GO:0008519,GO:0009505,GO:0009506,GO:0009507,GO:0009526,GO:0009536,GO:0009705,GO:0009941,GO:0012505,GO:0015075,GO:…	-	KOG0223-Aquaporin (major intrinsic protein family)[G]
gene:Solyc12g005640.1	7.1462	0.0001	16.1249	2.42112e-15	2.88003e-14	up	Solyc12g005640.1	-	GO:0000981,GO:0000988,GO:0000989,GO:0001067,GO:0001076,GO:0001134,GO:0001135,GO:0003674,GO:0003676,GO:0003677,GO:0003700,GO:0005488,GO:0005575,GO:0005622,GO:0005623,GO:0005634,GO:0006355,GO:0006357,GO:0006950,GO:0008150,GO:0009266,GO:0009409,GO:0009628,GO:0009889,GO:0009891,GO:0009893,GO:0009987,GO:0010468,GO:0010556,GO:0010557,GO:0010604,GO:0010628,GO:0019219,GO:0019222,GO:0030154,GO:0031323,GO:…	-	KOG0048-Transcription factor, Myb superfamily[K]
gene:Solyc02g082950.2	27.3955	4.09879	2.74067	4.89259e-61	4.6538e-59	up	Solyc02g082950.2	-	-	-	-
gene:Solyc12g007050.1	305.019	49.8105	2.61438	6.56785e-21	1.17164e-19	up	Solyc12g007050.1	-	-	-	-
gene:Solyc04g050170.2	0.706611	5.52325	-2.96653	2.68905e-08	1.54774e-07	down	Solyc04g050170.2	-	GO:0000003,GO:0003006,GO:0007275,GO:0008150,GO:0009790,GO:0009791,GO:0009793,GO:0009888,GO:0010065,GO:0010067,GO:0010087,GO:0010154,GO:0022414,GO:0032501,GO:0032502,GO:0048316,GO:0048507,GO:0048508,GO:0048608,GO:0048731,GO:0048856,GO:0061458	-	KOG1187-Serine/threonine protein kinase[T]
gene:Solyc04g052970.1	0.32704	2.35641	-2.84905	0.00206698	0.00546478	down	Solyc04g052970.1	-	-	K14488-ko04075 Plant hormone signal transduction	-
gene:Solyc01g073670.2	0.391128	9.38504	-4.58465	2.18919e-23	4.54452e-22	down	Solyc01g073670.2	-	-	-	KOG4830-Predicted sugar transporter[G]
gene:Solyc03g005940.2	0.356932	0.0001	11.8014	0.00825154	0.0188738	up	Solyc03g005940.2	-	-	-	-
gene:Solyc10g009580.2	2.3563	15.1735	-2.68696	5.45051e-23	1.11423e-21	down	Solyc10g009580.2	-	GO:0003674,GO:0003824,GO:0005575,GO:0005622,GO:0005623,GO:0005737,GO:0005783,GO:0006725,GO:0006805,GO:0006950,GO:0006970,GO:0008150,GO:0008152,GO:0008194,GO:0009056,GO:0009058,GO:0009410,GO:0009628,GO:0009636,GO:0009651,GO:0009698,GO:0009699,GO:0009808,GO:0009809,GO:0009987,GO:0012505,GO:0016740,GO:0016757,GO:0016758,GO:0019438,GO:0019748,GO:0035251,GO:0042178,GO:0042221,GO:0043226,GO:0043227,GO:…	-	KOG1192-UDP-glucuronosyl and UDP-glucosyl transferase[GC]
gene:Solyc01g111840.2	1.29137	12.0142	-3.21776	9.4268e-11	7.28648e-10	down	Solyc01g111840.2	-	-	-	KOG2816-Predicted transporter ADD1 (major facilitator superfamily)[R]
gene:Solyc08g006800.1	0.475845	0.0001	12.2163	0.0211615	0.0435426	up	Solyc08g006800.1	-	-	-	-
gene:Solyc06g075220.1	1.53857	10.3899	-2.75552	2.64348e-06	1.16386e-05	down	Solyc06g075220.1	-	-	-	-
gene:Solyc10g083170.1	0.626929	7.23392	-3.5284	6.25202e-14	6.61863e-13	down	Solyc10g083170.1	-	-	-	KOG0725-Reductases with broad range of substrate specificities[R]
gene:Solyc12g049380.1	0.0001	0.306784	-11.583	0.00613383	0.0144674	down	Solyc12g049380.1	-	-	-	-
gene:Solyc01g100470.2	2.94289	0.0869333	5.08118	4.62058e-13	4.50259e-12	up	Solyc01g100470.2	-	-	-	-
gene:Solyc09g075900.2	1.40152	8.74	-2.64064	3.39014e-09	2.18071e-08	down	Solyc09g075900.2	-	GO:0003674,GO:0003824,GO:0005575,GO:0005622,GO:0005623,GO:0005737,GO:0006810,GO:0008150,GO:0009888,GO:0009914,GO:0009926,GO:0009987,GO:0010087,GO:0010089,GO:0010487,GO:0010817,GO:0016740,GO:0016765,GO:0016768,GO:0030154,GO:0032502,GO:0044424,GO:0044464,GO:0048759,GO:0048856,GO:0048869,GO:0051179,GO:0051234,GO:0060918,GO:0065007,GO:0065008,GO:1905177	-	KOG1562-Spermidine synthase[E]
gene:Solyc10g051120.1	210.178	31.5934	2.73391	1.02924e-35	3.8641e-34	up	Solyc10g051120.1	-	GO:0003674,GO:0005215,GO:0005342,GO:0005575,GO:0005622,GO:0005623,GO:0005737,GO:0005739,GO:0005740,GO:0005743,GO:0005773,GO:0005774,GO:0005886,GO:0006810,GO:0006811,GO:0006820,GO:0006839,GO:0006848,GO:0006850,GO:0008028,GO:0008150,GO:0008509,GO:0008514,GO:0010119,GO:0015075,GO:0015318,GO:0015711,GO:0015718,GO:0015849,GO:0016020,GO:0016021,GO:0019866,GO:0022857,GO:0031090,GO:0031224,GO:0031300,GO:…	-	KOG1590-Uncharacterized conserved protein[S]
gene:Solyc06g083650.2	1.04837	9.67712	-3.20644	6.18062e-33	2.04885e-31	down	Solyc06g083650.2	-	-	-	-
gene:Solyc07g008300.1	0.0001	0.762936	-12.8973	1.24331e-06	5.76368e-06	down	Solyc07g008300.1	-	-	K00499-ko00260 Glycine, serine and threonine metabolism	-
gene:Solyc02g088710.2	0.338301	0.0001	11.7241	3.00414e-06	1.30953e-05	up	Solyc02g088710.2	-	GO:0001676,GO:0003674,GO:0003824,GO:0004467,GO:0005575,GO:0005622,GO:0005623,GO:0005737,GO:0005783,GO:0006082,GO:0006139,GO:0006163,GO:0006164,GO:0006629,GO:0006631,GO:0006637,GO:0006725,GO:0006732,GO:0006753,GO:0006790,GO:0006793,GO:0006796,GO:0006807,GO:0007275,GO:0008150,GO:0008152,GO:0009058,GO:0009108,GO:0009117,GO:0009150,GO:0009152,GO:0009165,GO:0009259,GO:0009260,GO:0009555,GO:0009653,GO:…	K01904-ko00130 Ubiquinone and other terpenoid-quinone biosynthesis;ko00940 Phenylpropanoid biosynthesis	KOG1176-Acyl-CoA synthetase[I]
gene:Solyc02g086110.2	0.0001	0.255172	-11.3173	0.00203413	0.00538239	down	Solyc02g086110.2	-	-	-	-
gene:Solyc06g065970.1	10.3366	449.327	-5.44193	1.30371e-78	1.86709e-76	down	Solyc06g065970.1	-	-	-	-
gene:Solyc02g080770.2	0.848295	7.58864	-3.1612	3.46833e-14	3.76553e-13	down	Solyc02g080770.2	-	-	-	-
gene:Solyc09g091550.2	7.42976	58.8379	-2.98536	1.9412e-12	1.78969e-11	down	Solyc09g091550.2	-	-	-	-
gene:Solyc02g090940.2	3.1906	21.6262	-2.76088	6.75896e-12	5.94546e-11	down	Solyc02g090940.2	-	-	-	KOG4569-Predicted lipase[I]
gene:Solyc07g062680.1	1.6439	10.7733	-2.71227	2.56443e-29	7.14454e-28	down	Solyc07g062680.1	-	GO:0000003,GO:0003006,GO:0003674,GO:0003676,GO:0003677,GO:0003700,GO:0005488,GO:0006355,GO:0007275,GO:0008150,GO:0009653,GO:0009719,GO:0009725,GO:0009733,GO:0009790,GO:0009791,GO:0009793,GO:0009889,GO:0009965,GO:0009987,GO:0010016,GO:0010033,GO:0010154,GO:0010468,GO:0010556,GO:0019219,GO:0019222,GO:0022414,GO:0030154,GO:0031323,GO:0031326,GO:0032501,GO:0032502,GO:0040034,GO:0042221,GO:0045962,GO:…	-	-
gene:Solyc09g010220.2	0.43167	2.69407	-2.64178	2.15446e-09	1.42137e-08	down	Solyc09g010220.2	-	GO:0001525,GO:0001568,GO:0001944,GO:0003008,GO:0003013,GO:0003073,GO:0003085,GO:0003674,GO:0003824,GO:0004177,GO:0006508,GO:0006807,GO:0006950,GO:0007275,GO:0008015,GO:0008150,GO:0008152,GO:0008217,GO:0008233,GO:0008238,GO:0008239,GO:0009611,GO:0009653,GO:0010594,GO:0010632,GO:0016787,GO:0019538,GO:0030334,GO:0032501,GO:0032502,GO:0032879,GO:0035239,GO:0035295,GO:0040012,GO:0042060,GO:0043170,GO:…	K01285-ko04614 Renin-angiotensin system;ko04974 Protein digestion and absorption	KOG2183-Prolylcarboxypeptidase (angiotensinase C)[OR]
gene:Solyc09g007470.1	0.241565	2.06463	-3.0954	1.7839e-06	8.07586e-06	down	Solyc09g007470.1	-	-	-	-
gene:Solyc00g313930.1	0.840176	5.93511	-2.82051	0.00156697	0.00424677	down	Solyc00g313930.1	-	-	-	-
gene:Solyc02g080160.2	0.407529	5.0513	-3.63168	2.06719e-17	2.8624e-16	down	Solyc02g080160.2	-	-	-	-
gene:Solyc02g083480.2	0.173514	1.09119	-2.65278	0.00397804	0.00981496	down	Solyc02g083480.2	-	GO:0003674,GO:0003824,GO:0004601,GO:0005575,GO:0005618,GO:0005623,GO:0005911,GO:0008150,GO:0008152,GO:0009505,GO:0009506,GO:0009636,GO:0009664,GO:0009987,GO:0016043,GO:0016209,GO:0016491,GO:0016684,GO:0030054,GO:0030312,GO:0042221,GO:0044464,GO:0045229,GO:0050896,GO:0051716,GO:0055044,GO:0055114,GO:0070887,GO:0071554,GO:0071555,GO:0071669,GO:0071840,GO:0071944,GO:0097237,GO:0098754,GO:0098869,GO:…	K00430-ko00940 Phenylpropanoid biosynthesis	-
gene:Solyc08g083130.2	31.0794	3.43646	3.17696	1.96939e-49	1.30739e-47	up	Solyc08g083130.2	-	GO:0001101,GO:0003674,GO:0003700,GO:0005575,GO:0005622,GO:0005623,GO:0005634,GO:0006355,GO:0006950,GO:0008150,GO:0009414,GO:0009415,GO:0009628,GO:0009719,GO:0009725,GO:0009737,GO:0009889,GO:0009891,GO:0009893,GO:0010033,GO:0010035,GO:0010468,GO:0010556,GO:0010557,GO:0010604,GO:0010628,GO:0019219,GO:0019222,GO:0031323,GO:0031325,GO:0031326,GO:0031328,GO:0033993,GO:0042221,GO:0043226,GO:0043227,GO:…	-	KOG0483-Transcription factor HEX, contains HOX and HALZ domains[K]
gene:Solyc02g079240.1	748.403	49.2033	3.92699	1.58634e-263	3.67628e-260	up	Solyc02g079240.1	-	-	-	-
gene:Solyc03g116390.2	97.1765	0.0628767	10.5939	2.60514e-47	1.56628e-45	up	Solyc03g116390.2	-	GO:0001101,GO:0005575,GO:0005622,GO:0005623,GO:0005634,GO:0005737,GO:0005829,GO:0006950,GO:0008150,GO:0009266,GO:0009409,GO:0009414,GO:0009415,GO:0009628,GO:0010035,GO:0031647,GO:0042221,GO:0043226,GO:0043227,GO:0043229,GO:0043231,GO:0044424,GO:0044444,GO:0044464,GO:0050821,GO:0050826,GO:0050896,GO:0065007,GO:0065008,GO:1901700	-	KOG4744-Uncharacterized conserved protein[S]
gene:Solyc10g008810.2	0.053017	1.30339	-4.61967	5.77317e-06	2.40867e-05	down	Solyc10g008810.2	-	-	-	-
gene:Solyc05g026480.1	0.006237	0.179361	-4.84587	0.00682464	0.0159346	down	Solyc05g026480.1	-	-	-	KOG0266-WD40 repeat-containing protein[R]
gene:Solyc07g044970.1	131.427	9.2449	3.82946	4.05472e-62	3.93014e-60	up	Solyc07g044970.1	-	-	-	-
gene:Solyc12g017480.1	38.2952	4.43966	3.10864	3.0174e-100	6.9297e-98	up	Solyc12g017480.1	-	-	-	KOG0532-Leucine-rich repeat (LRR) protein, contains calponin homology domain[Z]
gene:Solyc02g093180.2	77.6087	1.13493	6.09555	2.27929e-162	1.38342e-159	up	Solyc02g093180.2	-	-	-	-
gene:Solyc09g055810.1	2.22509	0.176928	3.65262	0.0015008	0.0040809	up	Solyc09g055810.1	-	-	-	-
gene:Solyc09g082700.2	0.0001	0.643408	-12.6515	0.000511035	0.00152903	down	Solyc09g082700.2	-	GO:0005575,GO:0005622,GO:0005623,GO:0005737,GO:0006810,GO:0006950,GO:0008150,GO:0009266,GO:0009314,GO:0009408,GO:0009409,GO:0009411,GO:0009416,GO:0009507,GO:0009534,GO:0009535,GO:0009536,GO:0009579,GO:0009628,GO:0009637,GO:0009639,GO:0009642,GO:0009644,GO:0009889,GO:0009987,GO:0010029,GO:0010030,GO:0010114,GO:0010117,GO:0010218,GO:0010224,GO:0010380,GO:0016020,GO:0019222,GO:0031323,GO:0031326,GO:…	-	-
gene:Solyc08g069230.2	2.44181	19.788	-3.0186	1.03572e-20	1.82087e-19	down	Solyc08g069230.2	-	-	-	-
gene:Solyc01g005630.1	0.0001	1.11025	-13.4386	3.75486e-05	0.000138262	down	Solyc01g005630.1	-	GO:0000302,GO:0003674,GO:0003676,GO:0003677,GO:0003700,GO:0005488,GO:0005575,GO:0005622,GO:0005623,GO:0005634,GO:0006355,GO:0006950,GO:0006979,GO:0007275,GO:0008150,GO:0009719,GO:0009723,GO:0009725,GO:0009791,GO:0009877,GO:0009889,GO:0009890,GO:0009892,GO:0009987,GO:0010033,GO:0010035,GO:0010038,GO:0010468,GO:0010556,GO:0010558,GO:0010605,GO:0010629,GO:0019219,GO:0019222,GO:0022622,GO:0031323,GO:…	-	-
gene:Solyc08g079200.1	1.80506	15.3522	-3.08833	1.35117e-15	1.63708e-14	down	Solyc08g079200.1	-	-	-	-
gene:Solyc11g044260.1	0.0001	0.431064	-12.0737	0.000292647	0.000920098	down	Solyc11g044260.1	-	GO:0003674,GO:0005215,GO:0005575,GO:0005622,GO:0005623,GO:0005737,GO:0006810,GO:0006811,GO:0006812,GO:0006996,GO:0008150,GO:0008324,GO:0009314,GO:0009416,GO:0009507,GO:0009534,GO:0009535,GO:0009536,GO:0009579,GO:0009628,GO:0009642,GO:0009643,GO:0009657,GO:0009658,GO:0009893,GO:0009987,GO:0010109,GO:0015075,GO:0015318,GO:0016020,GO:0016043,GO:0019222,GO:0022857,GO:0022890,GO:0031323,GO:0031325,GO:…	-	-
gene:Solyc08g067500.1	1.3817	86.2527	-5.96406	1.08196e-06	5.05061e-06	down	Solyc08g067500.1	-	GO:0005575,GO:0006810,GO:0006869,GO:0008150,GO:0010876,GO:0016020,GO:0033036,GO:0051179,GO:0051234,GO:0071702	-	-
gene:Solyc12g010020.1	7.94604	0.454122	4.12908	5.86159e-26	1.39648e-24	up	Solyc12g010020.1	-	GO:0000287,GO:0003674,GO:0003824,GO:0004177,GO:0005488,GO:0005575,GO:0005622,GO:0005623,GO:0005737,GO:0005773,GO:0005829,GO:0006508,GO:0006807,GO:0007275,GO:0007568,GO:0008150,GO:0008152,GO:0008233,GO:0008238,GO:0009507,GO:0009532,GO:0009536,GO:0009570,GO:0009987,GO:0010035,GO:0010038,GO:0010150,GO:0016043,GO:0016787,GO:0016805,GO:0019538,GO:0022607,GO:0030145,GO:0032501,GO:0032502,GO:0034214,GO:…	K01255-ko00480 Glutathione metabolism	KOG2597-Predicted aminopeptidase of the M17 family[R]
gene:Solyc09g014910.2	55.6363	1.80775	4.94376	2.30719e-74	2.97045e-72	up	Solyc09g014910.2	-	-	-	-
gene:Solyc05g013620.1	2.04506	0.287651	2.82975	0.0046896	0.0113692	up	Solyc05g013620.1	-	-	-	-
gene:Solyc05g056470.1	0.312246	1.98547	-2.66873	6.15866e-08	3.38428e-07	down	Solyc05g056470.1	-	GO:0003674,GO:0003824,GO:0005215,GO:0005575,GO:0005623,GO:0005886,GO:0006810,GO:0008150,GO:0015399,GO:0015405,GO:0016020,GO:0016021,GO:0016462,GO:0016787,GO:0016817,GO:0016818,GO:0016887,GO:0017111,GO:0022804,GO:0022857,GO:0031224,GO:0042623,GO:0042626,GO:0043492,GO:0044425,GO:0044464,GO:0051179,GO:0051234,GO:0055085,GO:0071944	-	KOG0061-Transporter, ABC superfamily (Breast cancer resistance protein)[Q]
gene:Solyc00g118680.2	1.50683	0.099418	3.92186	0.000708941	0.00206494	up	Solyc00g118680.2	-	-	-	-
gene:Solyc01g102910.2	90.8153	12.1352	2.90374	5.42616e-29	1.48575e-27	up	Solyc01g102910.2	-	-	-	-
gene:Solyc04g008100.1	101.998	9.85953	3.37087	1.7589e-09	1.17101e-08	up	Solyc04g008100.1	-	GO:0008150,GO:0010033,GO:0010200,GO:0010243,GO:0042221,GO:0042493,GO:0050896,GO:1901698,GO:1901700	-	KOG4642-Chaperone-dependent E3 ubiquitin protein ligase (contains TPR repeats)[O]
gene:Solyc03g098090.1	16.4323	0.667531	4.62156	1.73693e-26	4.24117e-25	up	Solyc03g098090.1	-	-	-	-
gene:Solyc07g052540.2	0.0526523	3.05477	-5.85842	1.78135e-12	1.64768e-11	down	Solyc07g052540.2	-	GO:0001101,GO:0003674,GO:0003824,GO:0004601,GO:0005575,GO:0005618,GO:0005622,GO:0005623,GO:0005634,GO:0005737,GO:0005783,GO:0005911,GO:0006950,GO:0006970,GO:0006972,GO:0008150,GO:0008152,GO:0009266,GO:0009269,GO:0009409,GO:0009414,GO:0009415,GO:0009505,GO:0009506,GO:0009628,GO:0009636,GO:0009651,GO:0009664,GO:0009987,GO:0010035,GO:0012505,GO:0016043,GO:0016209,GO:0016491,GO:0016684,GO:0030054,GO:…	K00430-ko00940 Phenylpropanoid biosynthesis	-
gene:Solyc11g012010.1	0.0001	0.331808	-11.6961	0.0177136	0.0372386	down	Solyc11g012010.1	-	-	K13456-ko04626 Plant-pathogen interaction	-
gene:Solyc03g019820.2	36.5835	0.132545	8.10856	6.87966e-25	1.53569e-23	up	Solyc03g019820.2	-	GO:0000003,GO:0000322,GO:0000325,GO:0000326,GO:0003006,GO:0003674,GO:0005215,GO:0005372,GO:0005575,GO:0005622,GO:0005623,GO:0005737,GO:0005773,GO:0005774,GO:0005886,GO:0005887,GO:0006810,GO:0006811,GO:0006833,GO:0006914,GO:0007275,GO:0008150,GO:0008152,GO:0009056,GO:0009705,GO:0009791,GO:0009987,GO:0010154,GO:0010431,GO:0015250,GO:0015267,GO:0015318,GO:0016020,GO:0016021,GO:0021700,GO:0022414,GO:…	-	KOG0223-Aquaporin (major intrinsic protein family)[G]
gene:Solyc06g068900.2	16.2104	0.402087	5.33327	1.42609e-60	1.32196e-58	up	Solyc06g068900.2	-	-	-	KOG2839-Diadenosine and diphosphoinositol polyphosphate phosphohydrolase[T]
gene:Solyc03g006440.1	1.4889	0.154441	3.26912	0.00680788	0.0159071	up	Solyc03g006440.1	-	GO:0005575,GO:0005622,GO:0005623,GO:0005737,GO:0005777,GO:0006732,GO:0006766,GO:0008150,GO:0008152,GO:0009058,GO:0009108,GO:0009110,GO:0009987,GO:0016043,GO:0022607,GO:0042180,GO:0042181,GO:0042372,GO:0042374,GO:0042579,GO:0043226,GO:0043227,GO:0043229,GO:0043231,GO:0043933,GO:0044085,GO:0044237,GO:0044249,GO:0044281,GO:0044283,GO:0044424,GO:0044444,GO:0044464,GO:0051186,GO:0051188,GO:0051259,GO:…	K19222-ko00130 Ubiquinone and other terpenoid-quinone biosynthesis	KOG3328-HGG motif-containing thioesterase[R]
gene:Solyc04g050440.2	2.78984	23.646	-3.08334	3.85051e-29	1.06231e-27	down	Solyc04g050440.2	-	GO:0003674,GO:0005215,GO:0005575,GO:0005623,GO:0005886,GO:0005887,GO:0006810,GO:0006811,GO:0006812,GO:0008150,GO:0008324,GO:0008519,GO:0009605,GO:0009607,GO:0009624,GO:0015075,GO:0015695,GO:0015696,GO:0015837,GO:0015843,GO:0016020,GO:0016021,GO:0019755,GO:0022857,GO:0031224,GO:0031226,GO:0034220,GO:0043207,GO:0044425,GO:0044459,GO:0044464,GO:0050896,GO:0051179,GO:0051234,GO:0051704,GO:0051707,GO:…	-	KOG0682-Ammonia permease[P]
gene:Solyc00g013150.1	4.17095	0.465083	3.16482	2.03793e-05	7.80512e-05	up	Solyc00g013150.1	-	-	-	-
gene:Solyc01g087980.2	172.425	25.0451	2.78337	3.82298e-24	8.23799e-23	up	Solyc01g087980.2	-	-	-	-
gene:Solyc09g018500.1	0.351661	3.1935	-3.18288	8.87146e-05	0.000306313	down	Solyc09g018500.1	-	-	-	-
gene:Solyc12g005370.1	0.0001	10.61	-16.6951	3.38821e-17	4.60407e-16	down	Solyc12g005370.1	-	GO:0003674,GO:0003824,GO:0004601,GO:0005575,GO:0005618,GO:0005623,GO:0005911,GO:0008150,GO:0008152,GO:0009505,GO:0009506,GO:0009636,GO:0009664,GO:0009987,GO:0016043,GO:0016209,GO:0016491,GO:0016684,GO:0030054,GO:0030312,GO:0042221,GO:0044464,GO:0045229,GO:0050896,GO:0051716,GO:0055044,GO:0055114,GO:0070887,GO:0071554,GO:0071555,GO:0071669,GO:0071840,GO:0071944,GO:0097237,GO:0098754,GO:0098869,GO:…	K00430-ko00940 Phenylpropanoid biosynthesis	-
gene:Solyc12g100110.1	0.0001	2.23269	-14.4465	6.26522e-11	4.94774e-10	down	Solyc12g100110.1	-	-	-	-
gene:Solyc06g035960.2	102.552	13.3271	2.94392	1.92964e-58	1.67885e-56	up	Solyc06g035960.2	-	GO:0000003,GO:0003006,GO:0003674,GO:0003824,GO:0005575,GO:0005576,GO:0005622,GO:0005623,GO:0005737,GO:0005911,GO:0006082,GO:0006950,GO:0006952,GO:0007275,GO:0008150,GO:0008152,GO:0009056,GO:0009506,GO:0009507,GO:0009532,GO:0009536,GO:0009570,GO:0009605,GO:0009607,GO:0009620,GO:0009719,GO:0009725,GO:0009735,GO:0009791,GO:0009987,GO:0010029,GO:0010030,GO:0010033,GO:0010035,GO:0010038,GO:0010154,GO:…	-	KOG1176-Acyl-CoA synthetase[I]
gene:Solyc11g005710.1	0.2613	2.10512	-3.01012	2.83258e-07	1.43043e-06	down	Solyc11g005710.1	-	GO:0005575,GO:0005622,GO:0005623,GO:0005737,GO:0005768,GO:0005794,GO:0005802,GO:0005829,GO:0010008,GO:0012505,GO:0016020,GO:0031090,GO:0031410,GO:0031982,GO:0031984,GO:0043226,GO:0043227,GO:0043229,GO:0043231,GO:0044422,GO:0044424,GO:0044431,GO:0044433,GO:0044440,GO:0044444,GO:0044446,GO:0044464,GO:0048471,GO:0097708,GO:0098588,GO:0098791,GO:0098805	-	KOG0283-WD40 repeat-containing protein[S]
gene:Solyc06g068550.2	0.215965	2.57956	-3.57826	1.47574e-16	1.92035e-15	down	Solyc06g068550.2	-	-	-	KOG1339-Aspartyl protease[O]
gene:Solyc07g055550.1	0.049977	0.333203	-2.73707	0.0222261	0.0454434	down	Solyc07g055550.1	-	-	-	KOG0157-Cytochrome P450 CYP4/CYP19/CYP26 subfamilies[QI]
gene:Solyc08g068480.1	0.507793	12.242	-4.59145	7.90314e-10	5.46425e-09	down	Solyc08g068480.1	-	GO:0008150,GO:0009314,GO:0009416,GO:0009628,GO:0009719,GO:0009725,GO:0009733,GO:0010033,GO:0042221,GO:0050896	K14487-ko04075 Plant hormone signal transduction	-
gene:Solyc01g097680.2	0.0936327	2.45957	-4.71525	2.04686e-07	1.0522e-06	down	Solyc01g097680.2	-	-	-	-
gene:Solyc12g096970.1	0.417435	0.0104797	5.31589	0.000213668	0.000690608	up	Solyc12g096970.1	-	-	-	-
gene:Solyc01g107080.2	163.126	8.52475	4.25819	2.64096e-77	3.6391e-75	up	Solyc01g107080.2	-	-	-	-
gene:Solyc12g056590.1	62.9048	9.81956	2.67944	3.66935e-66	3.93022e-64	up	Solyc12g056590.1	-	-	-	-
gene:Solyc12g055840.1	10.3607	77.4682	-2.90248	1.13226e-73	1.42186e-71	down	Solyc12g055840.1	-	GO:0001871,GO:0003674,GO:0003824,GO:0004553,GO:0005488,GO:0005575,GO:0005618,GO:0005623,GO:0005886,GO:0007154,GO:0008150,GO:0008422,GO:0009505,GO:0009987,GO:0015926,GO:0016020,GO:0016787,GO:0016798,GO:0030246,GO:0030247,GO:0030312,GO:0031224,GO:0031225,GO:0031226,GO:0042973,GO:0044425,GO:0044459,GO:0044464,GO:0046658,GO:0071944	-	-
gene:Solyc11g073110.1	13.0741	1.94361	2.7499	2.77042e-20	4.70509e-19	up	Solyc11g073110.1	-	-	-	-
gene:Solyc11g056370.1	0.711086	0.00629667	6.81929	0.00437094	0.0106902	up	Solyc11g056370.1	-	GO:0003674,GO:0003824,GO:0003954,GO:0008137,GO:0008150,GO:0008152,GO:0016491,GO:0016651,GO:0016655,GO:0050136,GO:0055114	K03880-ko00190 Oxidative phosphorylation;ko04723 Retrograde endocannabinoid signaling;ko04714 Thermogenesis;ko05208 Chemical carcinogenesis - reactive oxygen species;ko05010 Alzheimer disease;ko05012 Parkinson disease;ko05014 Amyotrophic lateral sclerosis;ko05016 Huntington disease;ko05020 Prion disease;ko05022 Pathways of neurodegeneration - multiple diseases;ko05415 Diabetic cardiomyopathy	KOG4662-NADH dehydrogenase subunit 3 and related proteins[C]
gene:Solyc12g011280.1	5.48654	204.316	-5.21876	2.21577e-44	1.18914e-42	down	Solyc12g011280.1	-	GO:0003674,GO:0005488,GO:0005575,GO:0005622,GO:0005623,GO:0005737,GO:0006091,GO:0008150,GO:0008152,GO:0009314,GO:0009416,GO:0009507,GO:0009526,GO:0009532,GO:0009534,GO:0009535,GO:0009536,GO:0009570,GO:0009579,GO:0009628,GO:0009765,GO:0009768,GO:0009941,GO:0009987,GO:0010287,GO:0015979,GO:0016020,GO:0016168,GO:0019684,GO:0031409,GO:0031967,GO:0031975,GO:0031976,GO:0031984,GO:0034357,GO:0042651,GO:…	K08909-ko00196 Photosynthesis - antenna proteins	-
gene:Solyc01g009580.1	0.0001	0.723172	-12.8201	0.000255368	0.000812107	down	Solyc01g009580.1	-	GO:0000003,GO:0003006,GO:0007275,GO:0008150,GO:0009791,GO:0009908,GO:0010228,GO:0022414,GO:0032501,GO:0032502,GO:0048367,GO:0048608,GO:0048731,GO:0048856,GO:0061458,GO:0090567	-	KOG3346-Phosphatidylethanolamine binding protein[R]
gene:Solyc06g050860.2	0.240285	1.88413	-2.97108	6.94471e-08	3.78846e-07	down	Solyc06g050860.2	-	GO:0000151,GO:0003674,GO:0005488,GO:0005515,GO:0005575,GO:0005622,GO:0005623,GO:0005737,GO:0006508,GO:0006511,GO:0006807,GO:0008150,GO:0008152,GO:0009056,GO:0009057,GO:0009987,GO:0010498,GO:0019005,GO:0019222,GO:0019538,GO:0019899,GO:0019941,GO:0030162,GO:0030163,GO:0031461,GO:0031625,GO:0032991,GO:0043161,GO:0043170,GO:0043632,GO:0044237,GO:0044238,GO:0044248,GO:0044257,GO:0044260,GO:0044265,GO:…	K10523-ko04340 Hedgehog signaling pathway;ko04341 Hedgehog signaling pathway - fly	KOG4441-Proteins containing BTB/POZ and Kelch domains, involved in regulatory/signal transduction processes[TR]
gene:Solyc07g041740.1	0.864843	0.014099	5.93877	0.00705828	0.0164095	up	Solyc07g041740.1	-	-	-	-
gene:Solyc03g113690.1	0.452059	3.52493	-2.96301	2.7643e-09	1.79764e-08	down	Solyc03g113690.1	-	GO:0003674,GO:0003824,GO:0005215,GO:0005575,GO:0005623,GO:0005886,GO:0006810,GO:0008150,GO:0015399,GO:0015405,GO:0016020,GO:0016021,GO:0016462,GO:0016787,GO:0016817,GO:0016818,GO:0016887,GO:0017111,GO:0022804,GO:0022857,GO:0031224,GO:0042623,GO:0042626,GO:0043492,GO:0044425,GO:0044464,GO:0051179,GO:0051234,GO:0055085,GO:0071944	-	KOG0061-Transporter, ABC superfamily (Breast cancer resistance protein)[Q]
gene:Solyc08g013850.1	0.043385	0.436362	-3.33026	5.27952e-05	0.000189931	down	Solyc08g013850.1	-	GO:0003674,GO:0003676,GO:0003723,GO:0003824,GO:0004518,GO:0004519,GO:0005488,GO:0005575,GO:0005622,GO:0005623,GO:0006139,GO:0006725,GO:0006807,GO:0008150,GO:0008152,GO:0009451,GO:0009987,GO:0016070,GO:0016071,GO:0016556,GO:0016787,GO:0016788,GO:0034641,GO:0043170,GO:0043226,GO:0043227,GO:0043229,GO:0043231,GO:0043412,GO:0044237,GO:0044238,GO:0044424,GO:0044464,GO:0046483,GO:0071704,GO:0090304,GO:…	-	-
gene:Solyc03g097840.2	72.6066	9.74855	2.89684	1.12161e-58	9.82547e-57	up	Solyc03g097840.2	-	-	-	KOG0767-Mitochondrial phosphate carrier protein[C]
gene:Solyc08g080310.1	9.52743	0.934642	3.3496	1.87565e-27	4.76712e-26	up	Solyc08g080310.1	-	GO:0003674,GO:0005215,GO:0006810,GO:0006855,GO:0008150,GO:0015238,GO:0015893,GO:0022857,GO:0042221,GO:0042493,GO:0050896,GO:0051179,GO:0051234,GO:0055085	-	KOG1347-Uncharacterized membrane protein, predicted efflux pump[R]
gene:Solyc07g019520.1	12.9449	0.891485	3.86003	3.53919e-16	4.47081e-15	up	Solyc07g019520.1	-	-	-	-
gene:Solyc09g015900.1	1.22613	0.014794	6.37296	0.0019191	0.00510948	up	Solyc09g015900.1	-	-	-	-
gene:Solyc11g006250.1	1.25295	27.5736	-4.45989	6.25084e-40	2.79555e-38	down	Solyc11g006250.1	-	-	-	-
gene:Solyc00g125990.1	1.81416	0.135252	3.74558	6.03412e-06	2.50892e-05	up	Solyc00g125990.1	-	GO:0005575,GO:0005622,GO:0005623,GO:0005737,GO:0005739,GO:0005740,GO:0005743,GO:0016020,GO:0019866,GO:0031090,GO:0031966,GO:0031967,GO:0031975,GO:0043226,GO:0043227,GO:0043229,GO:0043231,GO:0044422,GO:0044424,GO:0044429,GO:0044444,GO:0044446,GO:0044464	K03879-ko00190 Oxidative phosphorylation;ko04723 Retrograde endocannabinoid signaling;ko04714 Thermogenesis;ko05208 Chemical carcinogenesis - reactive oxygen species;ko05010 Alzheimer disease;ko05012 Parkinson disease;ko05014 Amyotrophic lateral sclerosis;ko05016 Huntington disease;ko05020 Prion disease;ko05022 Pathways of neurodegeneration - multiple diseases;ko05415 Diabetic cardiomyopathy	KOG4668-NADH dehydrogenase subunits 2, 5, and related proteins[C]
gene:Solyc08g078640.1	0.407755	10.6128	-4.70196	0.000187199	0.000611334	down	Solyc08g078640.1	-	-	-	-
gene:Solyc06g071730.2	0.0663403	0.754236	-3.50706	0.00122404	0.00339201	down	Solyc06g071730.2	-	-	-	-
gene:Solyc06g072060.1	0.978407	6.5275	-2.73802	6.7024e-05	0.000236547	down	Solyc06g072060.1	-	-	-	-
gene:Solyc09g011540.2	11.2624	1.04106	3.4354	2.34698e-39	1.01924e-37	up	Solyc09g011540.2	-	-	K00799-ko00480 Glutathione metabolism;ko00980 Metabolism of xenobiotics by cytochrome P450;ko00982 Drug metabolism - cytochrome P450;ko00983 Drug metabolism - other enzymes;ko04212 Longevity regulating pathway - worm;ko05200 Pathways in cancer;ko05204 Chemical carcinogenesis - DNA adducts;ko05207 Chemical carcinogenesis - receptor activation;ko05208 Chemical carcinogenesis - reactive oxygen speci…	KOG0406-Glutathione S-transferase[O]
gene:Solyc02g036240.1	7.89486	0.0943153	6.38728	2.55826e-11	2.12635e-10	up	Solyc02g036240.1	-	-	-	-
gene:Solyc10g083690.2	160.696	22.8422	2.81456	3.29306e-99	7.23678e-97	up	Solyc10g083690.2	-	-	-	KOG0156-Cytochrome P450 CYP2 subfamily[Q]
gene:Solyc10g008040.2	0.0147233	0.215894	-3.87415	0.00583589	0.0138492	down	Solyc10g008040.2	-	-	-	-
gene:Solyc00g187050.2	3.37908	0.268152	3.65551	1.20834e-20	2.10979e-19	up	Solyc00g187050.2	-	GO:0000287,GO:0003674,GO:0003824,GO:0004177,GO:0005488,GO:0005575,GO:0005622,GO:0005623,GO:0005737,GO:0005773,GO:0005829,GO:0006508,GO:0006807,GO:0007275,GO:0007568,GO:0008150,GO:0008152,GO:0008233,GO:0008238,GO:0009507,GO:0009532,GO:0009536,GO:0009570,GO:0009987,GO:0010035,GO:0010038,GO:0010150,GO:0016043,GO:0016787,GO:0016805,GO:0019538,GO:0022607,GO:0030145,GO:0032501,GO:0032502,GO:0034214,GO:…	K01255-ko00480 Glutathione metabolism	KOG2597-Predicted aminopeptidase of the M17 family[R]
gene:Solyc02g063420.2	3.27739	23.7865	-2.85953	4.66185e-44	2.45031e-42	down	Solyc02g063420.2	-	GO:0005575,GO:0005623,GO:0005886,GO:0016020,GO:0044464,GO:0071944	-	-
gene:Solyc05g011900.1	0.203886	0.0001	10.9935	0.00706581	0.0164255	up	Solyc05g011900.1	-	-	-	KOG1584-Sulfotransferase[R]
gene:Solyc02g090960.1	1.00174	19.499	-4.28282	5.46413e-22	1.04027e-20	down	Solyc02g090960.1	-	GO:0003674,GO:0005102,GO:0005179,GO:0005488,GO:0005515,GO:0005575,GO:0005576,GO:0005911,GO:0007154,GO:0007165,GO:0007267,GO:0008150,GO:0009506,GO:0009966,GO:0009987,GO:0010469,GO:0010646,GO:0019722,GO:0019932,GO:0023051,GO:0023052,GO:0030054,GO:0030545,GO:0035556,GO:0048018,GO:0048046,GO:0048583,GO:0050789,GO:0050794,GO:0050896,GO:0051716,GO:0055044,GO:0065007,GO:0065009,GO:0098772	-	-
gene:Solyc02g080790.2	0.0439503	0.444438	-3.33804	0.0132237	0.0287136	down	Solyc02g080790.2	-	GO:0003674,GO:0003824,GO:0005575,GO:0005622,GO:0005623,GO:0005737,GO:0006464,GO:0006807,GO:0007275,GO:0008150,GO:0008152,GO:0008612,GO:0009058,GO:0009553,GO:0009987,GO:0010467,GO:0016740,GO:0016765,GO:0018193,GO:0018205,GO:0019538,GO:0032501,GO:0032502,GO:0034038,GO:0036211,GO:0043170,GO:0043412,GO:0044237,GO:0044238,GO:0044260,GO:0044267,GO:0044424,GO:0044464,GO:0048229,GO:0048856,GO:0051604,GO:…	-	KOG2924-Deoxyhypusine synthase[O]
gene:Solyc02g063230.1	0.517487	5.61544	-3.4398	1.35732e-13	1.39295e-12	down	Solyc02g063230.1	-	-	-	-
gene:Solyc11g073060.1	14.5681	1.74495	3.06155	1.86904e-20	3.21713e-19	up	Solyc11g073060.1	-	-	-	-
gene:Solyc12g049150.1	0.0001	0.910457	-13.1524	9.72866e-08	5.19704e-07	down	Solyc12g049150.1	-	-	-	-
gene:Solyc10g009310.2	1.01834	7.02605	-2.7865	2.63526e-16	3.369e-15	down	Solyc10g009310.2	-	GO:0000003,GO:0003006,GO:0003674,GO:0003824,GO:0004497,GO:0005575,GO:0007275,GO:0008150,GO:0008152,GO:0009058,GO:0009791,GO:0010154,GO:0016020,GO:0016491,GO:0016705,GO:0016709,GO:0019748,GO:0022414,GO:0032501,GO:0032502,GO:0044550,GO:0048316,GO:0048608,GO:0048731,GO:0048856,GO:0055114,GO:0061458	-	KOG0156-Cytochrome P450 CYP2 subfamily[Q]
gene:Solyc03g033510.2	0.142341	1.14229	-3.0045	1.74501e-08	1.03019e-07	down	Solyc03g033510.2	-	-	-	KOG2160-Armadillo/beta-catenin-like repeat-containing protein[O]
gene:Solyc09g014730.2	0.0001	0.482494	-12.2363	3.04049e-07	1.52906e-06	down	Solyc09g014730.2	-	-	-	KOG1187-Serine/threonine protein kinase[T]
gene:Solyc06g075780.1	103.947	15.3976	2.75507	9.6352e-13	9.11055e-12	up	Solyc06g075780.1	-	-	-	-
gene:Solyc03g118120.2	6.60784	44.5433	-2.75296	1.51443e-17	2.11539e-16	down	Solyc03g118120.2	-	-	-	-
gene:Solyc03g098720.2	0.0001	0.495424	-12.2744	0.0006674	0.00195264	down	Solyc03g098720.2	-	-	-	-
gene:Solyc07g055970.1	0.215379	2.55357	-3.56757	3.08989e-11	2.54007e-10	down	Solyc07g055970.1	-	-	-	KOG0157-Cytochrome P450 CYP4/CYP19/CYP26 subfamilies[QI]
gene:Solyc12g043040.1	3.91388	23.8426	-2.60687	1.14211e-10	8.74842e-10	down	Solyc12g043040.1	-	-	-	KOG0236-Sulfate/bicarbonate/oxalate exchanger SAT-1 and related transporters (SLC26 family)[P]
gene:Solyc12g098480.1	0.580414	3.66017	-2.65676	0.00456404	0.011106	down	Solyc12g098480.1	-	GO:0005575,GO:0005622,GO:0005623,GO:0005737,GO:0005768,GO:0005794,GO:0005802,GO:0005975,GO:0005996,GO:0006063,GO:0006082,GO:0006950,GO:0006952,GO:0008150,GO:0008152,GO:0009058,GO:0009605,GO:0009607,GO:0009617,GO:0009620,GO:0009987,GO:0012505,GO:0016051,GO:0016053,GO:0019586,GO:0019752,GO:0031410,GO:0031982,GO:0031984,GO:0032787,GO:0033481,GO:0042742,GO:0043207,GO:0043226,GO:0043227,GO:0043229,GO:…	K08679-ko00053 Ascorbate and aldarate metabolism;ko00520 Amino sugar and nucleotide sugar metabolism;ko00541 O-Antigen nucleotide sugar biosynthesis	-
gene:Solyc08g083520.1	0.0194573	0.291835	-3.90677	0.00782091	0.0180019	down	Solyc08g083520.1	-	GO:0005575,GO:0008150,GO:0008152,GO:0009058,GO:0009719,GO:0009725,GO:0009733,GO:0010033,GO:0016020,GO:0019748,GO:0042221,GO:0044550,GO:0050896	-	KOG0156-Cytochrome P450 CYP2 subfamily[Q]
gene:Solyc04g051690.2	222.163	29.6945	2.90335	2.13833e-48	1.37306e-46	up	Solyc04g051690.2	-	-	-	-
gene:Solyc08g005960.1	2.59293	95.2044	-5.19838	7.94024e-44	4.15631e-42	down	Solyc08g005960.1	-	-	-	-
gene:Solyc12g089190.1	1.13193	11.8154	-3.38382	5.87695e-05	0.000209724	down	Solyc12g089190.1	-	-	-	KOG0724-Zuotin and related molecular chaperones (DnaJ superfamily), contains DNA-binding domains[O]
gene:Solyc02g092870.1	2.15156	0.338973	2.66614	5.03558e-11	4.0253e-10	up	Solyc02g092870.1	-	-	-	-
gene:Solyc05g005230.2	0.228308	4.89745	-4.42297	3.00992e-09	1.94991e-08	down	Solyc05g005230.2	-	-	-	-
gene:Solyc12g038680.1	0.0001	0.3641	-11.8301	0.0128237	0.0279211	down	Solyc12g038680.1	-	-	-	-
gene:Solyc02g071020.2	142.747	1731.1	-3.60016	3.33012e-36	1.28623e-34	down	Solyc02g071020.2	-	-	-	-
gene:Solyc01g087760.2	0.340302	2.98078	-3.1308	0.00140779	0.00384934	down	Solyc01g087760.2	-	-	-	-
gene:Solyc02g063190.2	0.0663053	0.92135	-3.79655	0.00675339	0.0157885	down	Solyc02g063190.2	-	-	-	-
gene:Solyc03g111780.1	0.0001	0.199264	-10.9605	0.0100361	0.0224599	down	Solyc03g111780.1	-	-	-	KOG0281-Beta-TrCP (transducin repeats containing)/Slimb proteins[S]
gene:Solyc11g069700.1	286.875	23.4128	3.61505	1.28709e-244	2.18737e-241	up	Solyc11g069700.1	-	GO:0003674,GO:0003676,GO:0003723,GO:0003746,GO:0003824,GO:0003924,GO:0005488,GO:0005575,GO:0005622,GO:0005623,GO:0005737,GO:0006412,GO:0006414,GO:0006518,GO:0006807,GO:0008135,GO:0008150,GO:0008152,GO:0009058,GO:0009059,GO:0009987,GO:0010467,GO:0016462,GO:0016787,GO:0016817,GO:0016818,GO:0017111,GO:0019538,GO:0034641,GO:0034645,GO:0043043,GO:0043170,GO:0043603,GO:0043604,GO:0044237,GO:0044238,GO:…	K03231-ko03013 Nucleocytoplasmic transport;ko05134 Legionellosis;ko05140 Leishmaniasis	KOG0052-Translation elongation factor EF-1 alpha/Tu[J]
gene:Solyc07g008980.2	0.834135	11.0099	-3.72237	6.31779e-07	3.04333e-06	down	Solyc07g008980.2	-	-	-	-
gene:Solyc02g091920.2	1.19145	38.5527	-5.01605	3.83202e-49	2.51121e-47	down	Solyc02g091920.2	-	GO:0001101,GO:0006950,GO:0008150,GO:0009414,GO:0009415,GO:0009628,GO:0010035,GO:0042221,GO:0050896,GO:1901700	-	-
gene:Solyc06g084050.2	22.6461	209.792	-3.21162	1.4372e-18	2.16147e-17	down	Solyc06g084050.2	-	GO:0005575,GO:0005622,GO:0005623,GO:0005737,GO:0008150,GO:0009507,GO:0009534,GO:0009535,GO:0009536,GO:0009579,GO:0010109,GO:0016020,GO:0019222,GO:0031323,GO:0031976,GO:0031984,GO:0034357,GO:0042548,GO:0042549,GO:0042651,GO:0043226,GO:0043227,GO:0043229,GO:0043231,GO:0043467,GO:0044422,GO:0044424,GO:0044434,GO:0044435,GO:0044436,GO:0044444,GO:0044446,GO:0044464,GO:0050789,GO:0050794,GO:0055035,GO:…	K02721-ko00195 Photosynthesis	-
gene:Solyc01g065700.2	4.07792	28.5018	-2.80515	8.0532e-12	7.02334e-11	down	Solyc01g065700.2	-	-	-	KOG0698-Serine/threonine protein phosphatase[T]
gene:Solyc11g040140.1	0.224168	5.87469	-4.71186	0.0102891	0.0229735	down	Solyc11g040140.1	-	GO:0000902,GO:0003674,GO:0003824,GO:0005575,GO:0005576,GO:0005618,GO:0005622,GO:0005623,GO:0005737,GO:0005911,GO:0008150,GO:0009314,GO:0009416,GO:0009505,GO:0009506,GO:0009507,GO:0009536,GO:0009605,GO:0009612,GO:0009628,GO:0009642,GO:0009645,GO:0009653,GO:0009719,GO:0009725,GO:0009733,GO:0009826,GO:0009987,GO:0010033,GO:0016020,GO:0016043,GO:0016049,GO:0016740,GO:0016757,GO:0016758,GO:0016762,GO:…	-	-
gene:Solyc05g012430.1	2.76043	0.313053	3.14041	4.30755e-14	4.6235e-13	up	Solyc05g012430.1	-	-	-	KOG0444-Cytoskeletal regulator Flightless-I (contains leucine-rich and gelsolin repeats)[Z]
gene:Solyc02g062550.2	17.3125	1.67154	3.37256	7.63764e-22	1.44008e-20	up	Solyc02g062550.2	-	GO:0001101,GO:0002237,GO:0002376,GO:0003674,GO:0003824,GO:0005488,GO:0005515,GO:0005575,GO:0005622,GO:0005623,GO:0005737,GO:0005739,GO:0005740,GO:0005741,GO:0005743,GO:0006950,GO:0006952,GO:0006955,GO:0006970,GO:0006996,GO:0007005,GO:0007154,GO:0007165,GO:0008150,GO:0008219,GO:0009314,GO:0009411,GO:0009416,GO:0009605,GO:0009607,GO:0009617,GO:0009626,GO:0009628,GO:0009651,GO:0009719,GO:0009725,GO:…	-	KOG0743-AAA+-type ATPase[O]
gene:Solyc12g014040.1	0.699842	4.36369	-2.64045	0.00117173	0.00325875	down	Solyc12g014040.1	-	-	-	-
gene:Solyc05g053160.2	3.08004	0.023468	7.03611	3.07021e-09	1.98694e-08	up	Solyc05g053160.2	-	-	-	-
gene:Solyc10g007830.1	0.368084	3.73482	-3.34293	4.32989e-06	1.83962e-05	down	Solyc10g007830.1	-	GO:0000902,GO:0000904,GO:0001101,GO:0002682,GO:0002831,GO:0003002,GO:0003674,GO:0005102,GO:0005488,GO:0005515,GO:0005575,GO:0005618,GO:0005623,GO:0006950,GO:0006952,GO:0007275,GO:0007389,GO:0008150,GO:0008356,GO:0009505,GO:0009605,GO:0009607,GO:0009620,GO:0009653,GO:0009719,GO:0009725,GO:0009737,GO:0009791,GO:0009888,GO:0009987,GO:0010016,GO:0010026,GO:0010033,GO:0010090,GO:0010103,GO:0010374,GO:…	-	KOG0444-Cytoskeletal regulator Flightless-I (contains leucine-rich and gelsolin repeats)[Z]
gene:Solyc05g026070.1	0.0001	0.190194	-10.8933	0.0136005	0.029459	down	Solyc05g026070.1	-	-	-	-
gene:Solyc03g114230.1	39.0926	0.0698593	9.12823	1.39557e-30	4.15606e-29	up	Solyc03g114230.1	-	-	-	-
gene:Solyc12g041960.1	1.4304	0.128182	3.48016	9.2333e-08	4.9511e-07	up	Solyc12g041960.1	-	GO:0003674,GO:0003824,GO:0006725,GO:0008150,GO:0008152,GO:0008168,GO:0008171,GO:0008757,GO:0009058,GO:0009812,GO:0009987,GO:0016740,GO:0016741,GO:0019438,GO:0030761,GO:0032259,GO:0044237,GO:0044249,GO:0071704	-	KOG3178-Hydroxyindole-O-methyltransferase and related SAM-dependent methyltransferases[R]
gene:Solyc03g083870.2	0.0179243	0.652561	-5.18612	2.10701e-05	8.05639e-05	down	Solyc03g083870.2	-	GO:0003674,GO:0003824,GO:0004857,GO:0005575,GO:0005623,GO:0006950,GO:0006952,GO:0008150,GO:0009605,GO:0009607,GO:0009617,GO:0009620,GO:0016020,GO:0016787,GO:0016788,GO:0030234,GO:0030599,GO:0042742,GO:0043086,GO:0043207,GO:0044092,GO:0044464,GO:0046910,GO:0050790,GO:0050829,GO:0050896,GO:0051704,GO:0051707,GO:0052689,GO:0065007,GO:0065009,GO:0071944,GO:0098542,GO:0098772	K01051-ko00040 Pentose and glucuronate interconversions;ko02020 Two-component system	-
gene:Solyc04g078520.2	1.9348	16.4271	-3.08582	1.57747e-12	1.46442e-11	down	Solyc04g078520.2	-	-	-	-
gene:Solyc10g011730.2	1.82431	22.7119	-3.63803	7.19362e-29	1.95293e-27	down	Solyc10g011730.2	-	-	-	-
gene:Solyc09g082100.2	1.12225	0.0291927	5.26465	7.85977e-06	3.21349e-05	up	Solyc09g082100.2	-	-	-	-
gene:Solyc09g015870.2	2.32448	0.057751	5.33092	1.09535e-09	7.45994e-09	up	Solyc09g015870.2	-	GO:0005575,GO:0005622,GO:0005623,GO:0005737,GO:0005739,GO:0005740,GO:0005743,GO:0005746,GO:0005751,GO:0006091,GO:0006119,GO:0006139,GO:0006163,GO:0006725,GO:0006753,GO:0006793,GO:0006796,GO:0006807,GO:0008150,GO:0008152,GO:0009117,GO:0009123,GO:0009126,GO:0009141,GO:0009144,GO:0009150,GO:0009161,GO:0009167,GO:0009199,GO:0009205,GO:0009259,GO:0009987,GO:0015980,GO:0016020,GO:0016310,GO:0017144,GO:…	K02261-ko00190 Oxidative phosphorylation;ko04260 Cardiac muscle contraction;ko04714 Thermogenesis;ko05208 Chemical carcinogenesis - reactive oxygen species;ko05010 Alzheimer disease;ko05012 Parkinson disease;ko05014 Amyotrophic lateral sclerosis;ko05016 Huntington disease;ko05020 Prion disease;ko05022 Pathways of neurodegeneration - multiple diseases;ko05415 Diabetic cardiomyopathy;ko04932 Non-al…	KOG4767-Cytochrome c oxidase, subunit II, and related proteins[C]
gene:Solyc01g112130.2	1.2229	0.122166	3.32339	0.00385776	0.00955613	up	Solyc01g112130.2	-	GO:0001666,GO:0002218,GO:0002253,GO:0002376,GO:0002682,GO:0002684,GO:0003674,GO:0003824,GO:0004497,GO:0006950,GO:0006952,GO:0006955,GO:0007154,GO:0007165,GO:0008150,GO:0008152,GO:0008219,GO:0009605,GO:0009607,GO:0009617,GO:0009620,GO:0009626,GO:0009627,GO:0009628,GO:0009814,GO:0009870,GO:0009987,GO:0010204,GO:0012501,GO:0016491,GO:0023052,GO:0031347,GO:0031349,GO:0033554,GO:0034050,GO:0036293,GO:…	K00485-ko00430 Taurine and hypotaurine metabolism;ko00982 Drug metabolism - cytochrome P450	KOG1399-Flavin-containing monooxygenase[Q]
gene:Solyc11g056310.1	2.94377	0.448748	2.71368	0.000213062	0.000688911	up	Solyc11g056310.1	-	GO:0005575,GO:0005622,GO:0005623,GO:0005737,GO:0005739,GO:0043226,GO:0043227,GO:0043229,GO:0043231,GO:0044424,GO:0044444,GO:0044464	K02952-ko03010 Ribosome	KOG3311-Ribosomal protein S18[J]
gene:Solyc10g018150.1	0.204723	2.27666	-3.47517	1.80614e-12	1.6694e-11	down	Solyc10g018150.1	-	-	K00512-ko00140 Steroid hormone biosynthesis;ko04913 Ovarian steroidogenesis;ko04917 Prolactin signaling pathway;ko04927 Cortisol synthesis and secretion;ko04934 Cushing syndrome	KOG0156-Cytochrome P450 CYP2 subfamily[Q]
gene:Solyc08g067620.2	0.588698	5.51213	-3.22701	3.21685e-44	1.71556e-42	down	Solyc08g067620.2	-	-	-	KOG0065-Pleiotropic drug resistance proteins (PDR1-15), ABC superfamily[Q]
gene:Solyc06g050840.2	2.21624	14.8974	-2.74887	3.34546e-10	2.41388e-09	down	Solyc06g050840.2	-	-	-	-
gene:Solyc12g007270.1	0.0001	1.55042	-13.9204	4.11183e-08	2.31439e-07	down	Solyc12g007270.1	-	-	-	-
gene:Solyc08g036640.2	9.42173	0.253305	5.21704	5.53121e-10	3.894e-09	up	Solyc08g036640.2	-	GO:0003674,GO:0003712,GO:0003714,GO:0005575,GO:0005622,GO:0005623,GO:0005634,GO:0006950,GO:0008150,GO:0009611,GO:0009889,GO:0009890,GO:0009892,GO:0009966,GO:0010556,GO:0010558,GO:0010605,GO:0010646,GO:0019219,GO:0019222,GO:0023051,GO:0031323,GO:0031324,GO:0031326,GO:0031327,GO:0031347,GO:0043226,GO:0043227,GO:0043229,GO:0043231,GO:0044424,GO:0044464,GO:0045934,GO:0048519,GO:0048523,GO:0048583,GO:…	-	-
gene:Solyc09g007760.2	9.92491	78.4472	-2.9826	4.65507e-128	1.8836e-125	down	Solyc09g007760.2	-	-	-	KOG0223-Aquaporin (major intrinsic protein family)[G]
gene:Solyc08g007480.1	13.9726	1.56374	3.15952	1.22334e-18	1.85187e-17	up	Solyc08g007480.1	-	-	-	-
gene:Solyc05g055030.1	99.3458	2.50533	5.30939	3.69851e-47	2.19773e-45	up	Solyc05g055030.1	-	-	-	KOG0048-Transcription factor, Myb superfamily[K]
gene:Solyc11g013250.1	17.4731	2.26288	2.9489	6.12113e-16	7.6117e-15	up	Solyc11g013250.1	-	-	-	-
gene:Solyc06g050140.1	104.896	11.867	3.14393	2.72654e-74	3.45795e-72	up	Solyc06g050140.1	-	-	-	-
gene:Solyc01g005150.2	0.869594	5.37033	-2.6266	1.3216e-08	7.90848e-08	down	Solyc01g005150.2	-	GO:0003674,GO:0003824,GO:0008150,GO:0008152,GO:0016491,GO:0055114	-	KOG1619-Cytochrome b[C]
gene:Solyc08g066720.1	0.258412	1.93846	-2.90717	0.00333071	0.00838499	down	Solyc08g066720.1	-	-	-	KOG1285-Beta, beta-carotene 15,15'-dioxygenase and related enzymes[Q]
gene:Solyc12g032930.1	0.209267	0.0001	11.0311	0.000405759	0.00123609	up	Solyc12g032930.1	-	-	-	-
gene:Solyc01g097390.2	32.8709	2.75502	3.57668	1.51335e-07	7.90541e-07	up	Solyc01g097390.2	-	-	-	KOG1575-Voltage-gated shaker-like K+ channel, subunit beta/KCNAB[C]
gene:Solyc03g005640.1	0.531637	3.23373	-2.60469	1.26007e-08	7.55096e-08	down	Solyc03g005640.1	-	-	-	-
gene:Solyc02g084840.2	159.887	23.8716	2.74369	9.09451e-57	7.50282e-55	up	Solyc02g084840.2	-	GO:0001101,GO:0001786,GO:0003674,GO:0005488,GO:0005507,GO:0005543,GO:0005575,GO:0005622,GO:0005623,GO:0005737,GO:0005829,GO:0006950,GO:0008150,GO:0008289,GO:0009266,GO:0009409,GO:0009414,GO:0009415,GO:0009628,GO:0009631,GO:0009719,GO:0009725,GO:0009737,GO:0009961,GO:0010033,GO:0010035,GO:0010243,GO:0012506,GO:0016020,GO:0016151,GO:0031090,GO:0031982,GO:0033993,GO:0035091,GO:0042221,GO:0043167,GO:…	-	-
gene:Solyc08g067360.2	49.9897	1.27686	5.29096	8.28087e-61	7.76088e-59	up	Solyc08g067360.2	-	-	-	-
gene:Solyc04g011860.1	1.90522	0.104576	4.18734	0.0128916	0.0280452	up	Solyc04g011860.1	-	-	-	KOG1752-Glutaredoxin and related proteins[O]
gene:Solyc07g063500.2	0.0001	0.149338	-10.5444	0.000861977	0.00246755	down	Solyc07g063500.2	-	GO:0006325,GO:0006464,GO:0006479,GO:0006807,GO:0006996,GO:0008150,GO:0008152,GO:0008213,GO:0009987,GO:0016043,GO:0016569,GO:0016570,GO:0016571,GO:0018022,GO:0018193,GO:0018205,GO:0019538,GO:0032259,GO:0034968,GO:0036211,GO:0043170,GO:0043412,GO:0043414,GO:0044237,GO:0044238,GO:0044260,GO:0044267,GO:0051276,GO:0051568,GO:0071704,GO:0071840,GO:1901564	-	KOG0029-Amine oxidase[Q]
gene:Solyc01g105890.2	0.0748953	0.685018	-3.19319	0.000369352	0.00113577	down	Solyc01g105890.2	-	GO:0001101,GO:0003674,GO:0003824,GO:0005575,GO:0005622,GO:0005623,GO:0005737,GO:0005829,GO:0006629,GO:0006714,GO:0006720,GO:0006721,GO:0006950,GO:0008150,GO:0008152,GO:0008299,GO:0008610,GO:0009058,GO:0009507,GO:0009532,GO:0009536,GO:0009570,GO:0009605,GO:0009607,GO:0009611,GO:0009625,GO:0009719,GO:0009725,GO:0009753,GO:0009975,GO:0009987,GO:0010033,GO:0010333,GO:0010334,GO:0016098,GO:0016099,GO:…	-	-
gene:Solyc04g078590.2	0.35006	2.11472	-2.59479	3.37685e-09	2.17271e-08	down	Solyc04g078590.2	-	GO:0005575,GO:0005623,GO:0005886,GO:0016020,GO:0044464,GO:0071944	-	KOG1187-Serine/threonine protein kinase[T]
gene:Solyc04g045280.1	4.07999	0.102078	5.32082	0.000163176	0.000538054	up	Solyc04g045280.1	-	-	-	-
gene:Solyc08g006470.2	124.131	5.27665	4.55609	1.5684e-268	4.4424e-265	up	Solyc08g006470.2	-	GO:0003674,GO:0003700,GO:0005575,GO:0005622,GO:0005623,GO:0005737,GO:0005829,GO:0005840,GO:0006355,GO:0008150,GO:0009889,GO:0010468,GO:0010556,GO:0015934,GO:0019219,GO:0019222,GO:0022613,GO:0022625,GO:0022626,GO:0030684,GO:0030687,GO:0031323,GO:0031326,GO:0032991,GO:0042254,GO:0042273,GO:0043226,GO:0043228,GO:0043229,GO:0043232,GO:0044085,GO:0044391,GO:0044422,GO:0044424,GO:0044444,GO:0044445,GO:…	-	KOG2785-C2H2-type Zn-finger protein[R]
gene:Solyc12g040790.1	3.59087	77.5726	-4.43314	4.49852e-109	1.23308e-106	down	Solyc12g040790.1	-	GO:0000003,GO:0000902,GO:0000904,GO:0001505,GO:0003006,GO:0003674,GO:0003824,GO:0005575,GO:0005622,GO:0005623,GO:0005737,GO:0005829,GO:0006576,GO:0006629,GO:0006644,GO:0006650,GO:0006656,GO:0006793,GO:0006796,GO:0006807,GO:0006935,GO:0007275,GO:0008150,GO:0008152,GO:0008168,GO:0008170,GO:0008610,GO:0008654,GO:0008757,GO:0009058,GO:0009308,GO:0009309,GO:0009555,GO:0009605,GO:0009653,GO:0009791,GO:…	K05929-ko00564 Glycerophospholipid metabolism	KOG1269-SAM-dependent methyltransferases[IR]
gene:Solyc01g100910.2	0.784145	6.9123	-3.13997	1.09669e-12	1.03124e-11	down	Solyc01g100910.2	-	GO:0003674,GO:0005215,GO:0005575,GO:0005622,GO:0005623,GO:0005737,GO:0005886,GO:0005887,GO:0005938,GO:0006810,GO:0007154,GO:0007165,GO:0008150,GO:0009719,GO:0009725,GO:0009733,GO:0009734,GO:0009755,GO:0009987,GO:0010033,GO:0016020,GO:0016021,GO:0022857,GO:0023052,GO:0031224,GO:0031226,GO:0032870,GO:0042221,GO:0044424,GO:0044425,GO:0044444,GO:0044459,GO:0044464,GO:0050789,GO:0050794,GO:0050896,GO:…	-	-
gene:Solyc06g076330.2	0.133307	0.913475	-2.77662	0.00189587	0.00505326	down	Solyc06g076330.2	-	GO:0001101,GO:0003674,GO:0003824,GO:0006950,GO:0008150,GO:0008152,GO:0009414,GO:0009415,GO:0009628,GO:0010035,GO:0016491,GO:0016722,GO:0042221,GO:0050896,GO:0055114,GO:1901700	-	KOG1263-Multicopper oxidases[Q]
gene:Solyc01g101170.2	69.2436	0.874263	6.30747	1.04208e-302	4.42743e-299	up	Solyc01g101170.2	-	GO:0003674,GO:0003824,GO:0005575,GO:0005622,GO:0005623,GO:0005737,GO:0005777,GO:0005911,GO:0006629,GO:0006644,GO:0006714,GO:0006720,GO:0006721,GO:0006793,GO:0006796,GO:0006950,GO:0008150,GO:0008152,GO:0008299,GO:0008300,GO:0008610,GO:0009056,GO:0009058,GO:0009395,GO:0009506,GO:0009605,GO:0009607,GO:0009611,GO:0009975,GO:0009987,GO:0010333,GO:0010334,GO:0016042,GO:0016106,GO:0016114,GO:0016115,GO:…	-	-
gene:Solyc03g115060.2	38.0567	3.26971	3.54092	1.90118e-32	6.15818e-31	up	Solyc03g115060.2	-	-	-	-
gene:Solyc06g062420.2	213.969	9.22621	4.53552	3.95133e-86	6.71515e-84	up	Solyc06g062420.2	-	-	-	-
gene:Solyc05g054060.2	0.047424	0.409651	-3.11071	0.00573937	0.0136392	down	Solyc05g054060.2	-	GO:0003674,GO:0003824,GO:0003983,GO:0005575,GO:0005622,GO:0005623,GO:0005737,GO:0005829,GO:0005886,GO:0005975,GO:0005976,GO:0005977,GO:0005984,GO:0005985,GO:0006011,GO:0006073,GO:0006091,GO:0006112,GO:0006139,GO:0006725,GO:0006793,GO:0006807,GO:0006950,GO:0006970,GO:0007154,GO:0007275,GO:0008150,GO:0008152,GO:0009225,GO:0009267,GO:0009311,GO:0009555,GO:0009605,GO:0009628,GO:0009651,GO:0009987,GO:…	K00963-ko00040 Pentose and glucuronate interconversions;ko00052 Galactose metabolism;ko00500 Starch and sucrose metabolism;ko00520 Amino sugar and nucleotide sugar metabolism;ko00541 O-Antigen nucleotide sugar biosynthesis	KOG2638-UDP-glucose pyrophosphorylase[G]
gene:Solyc05g011860.1	0.594559	4.61261	-2.95569	3.54598e-05	0.00013112	down	Solyc05g011860.1	-	-	-	KOG1584-Sulfotransferase[R]
gene:Solyc09g075820.2	148.074	13.0389	3.50543	6.6184e-216	8.0341e-213	up	Solyc09g075820.2	-	GO:0001101,GO:0003674,GO:0005215,GO:0005351,GO:0005355,GO:0005356,GO:0005358,GO:0005402,GO:0005575,GO:0005623,GO:0005886,GO:0005911,GO:0006810,GO:0006811,GO:0006812,GO:0006950,GO:0006970,GO:0008150,GO:0008324,GO:0008643,GO:0008645,GO:0009414,GO:0009415,GO:0009506,GO:0009628,GO:0009651,GO:0009679,GO:0009719,GO:0009725,GO:0009737,GO:0010033,GO:0010035,GO:0015075,GO:0015077,GO:0015078,GO:0015144,GO:…	-	KOG0254-Predicted transporter (major facilitator superfamily)[R]
gene:Solyc12g009070.1	17.9741	282.526	-3.97439	6.49299e-40	2.89369e-38	down	Solyc12g009070.1	-	-	-	-
gene:Solyc02g082890.1	5.32502	0.173745	4.93774	2.4722e-18	3.63865e-17	up	Solyc02g082890.1	-	-	-	KOG4628-Predicted E3 ubiquitin ligase[O]
gene:Solyc06g082260.2	0.077243	1.98469	-4.68337	2.71736e-06	1.19391e-05	down	Solyc06g082260.2	-	GO:0003674,GO:0003824,GO:0008150,GO:0008152,GO:0016491,GO:0016722,GO:0055114	-	KOG1263-Multicopper oxidases[Q]
gene:Solyc02g085260.1	8.49571	0.386312	4.4589	4.33653e-06	1.84214e-05	up	Solyc02g085260.1	-	-	-	-
gene:Solyc01g109270.2	0.0762143	1.07128	-3.81312	1.07132e-05	4.28609e-05	down	Solyc01g109270.2	-	-	-	-
gene:Solyc01g017860.2	0.0001	1.22898	-13.5852	0.00369157	0.00920078	down	Solyc01g017860.2	-	-	-	-
gene:Solyc06g048870.1	0.908475	0.0871133	3.38248	0.0018841	0.00502559	up	Solyc06g048870.1	-	GO:0003674,GO:0003700,GO:0006355,GO:0008150,GO:0009889,GO:0010468,GO:0010556,GO:0019219,GO:0019222,GO:0031323,GO:0031326,GO:0050789,GO:0050794,GO:0051171,GO:0051252,GO:0060255,GO:0065007,GO:0080090,GO:0140110,GO:1903506,GO:2000112,GO:2001141	-	-
gene:Solyc05g005850.2	0.271493	3.99016	-3.87746	7.97017e-12	6.9533e-11	down	Solyc05g005850.2	-	GO:0003674,GO:0005215,GO:0005575,GO:0005622,GO:0005623,GO:0005737,GO:0005886,GO:0005887,GO:0005938,GO:0006810,GO:0007154,GO:0007165,GO:0008150,GO:0009719,GO:0009725,GO:0009733,GO:0009734,GO:0009755,GO:0009987,GO:0010033,GO:0016020,GO:0016021,GO:0022857,GO:0023052,GO:0031224,GO:0031226,GO:0032870,GO:0042221,GO:0044424,GO:0044425,GO:0044444,GO:0044459,GO:0044464,GO:0050789,GO:0050794,GO:0050896,GO:…	-	-
gene:Solyc11g042820.1	0.85717	8.98358	-3.38964	4.63252e-30	1.34962e-28	down	Solyc11g042820.1	-	GO:0005575,GO:0005623,GO:0005886,GO:0016020,GO:0044464,GO:0071944	-	KOG1237-H+/oligopeptide symporter[E]
gene:Solyc10g083820.1	0.0001	0.415285	-12.0199	0.0202287	0.0418733	down	Solyc10g083820.1	-	-	-	-
gene:Solyc05g053340.2	0.0001	1.56679	-13.9355	1.3107e-08	7.84699e-08	down	Solyc05g053340.2	-	-	K04125-ko00904 Diterpenoid biosynthesis	KOG0143-Iron/ascorbate family oxidoreductases[QR]
gene:Solyc03g118000.1	48.4283	7.24732	2.74033	3.00212e-93	5.84199e-91	up	Solyc03g118000.1	-	GO:0000003,GO:0000823,GO:0000824,GO:0000902,GO:0000904,GO:0003006,GO:0003674,GO:0003824,GO:0005575,GO:0005622,GO:0005623,GO:0005634,GO:0005737,GO:0005829,GO:0005886,GO:0006066,GO:0006355,GO:0006793,GO:0006796,GO:0006935,GO:0007275,GO:0008150,GO:0008152,GO:0009058,GO:0009555,GO:0009605,GO:0009653,GO:0009790,GO:0009791,GO:0009793,GO:0009826,GO:0009846,GO:0009856,GO:0009860,GO:0009889,GO:0009932,GO:…	K00915-ko00562 Inositol phosphate metabolism;ko04070 Phosphatidylinositol signaling system;ko04138 Autophagy - yeast	KOG1620-Inositol polyphosphate multikinase, component of the ARGR transcription regulatory complex[KIT]
gene:Solyc04g011760.2	0.07627	3.20283	-5.39209	8.46881e-06	3.44043e-05	down	Solyc04g011760.2	-	-	-	-
gene:Solyc01g067850.2	0.0001	0.633656	-12.6295	8.94037e-06	3.61701e-05	down	Solyc01g067850.2	-	GO:0003674,GO:0003824,GO:0004601,GO:0005575,GO:0005618,GO:0005623,GO:0005911,GO:0008150,GO:0008152,GO:0009505,GO:0009506,GO:0009636,GO:0009664,GO:0009987,GO:0016043,GO:0016209,GO:0016491,GO:0016684,GO:0030054,GO:0030312,GO:0042221,GO:0044464,GO:0045229,GO:0050896,GO:0051716,GO:0055044,GO:0055114,GO:0070887,GO:0071554,GO:0071555,GO:0071669,GO:0071840,GO:0071944,GO:0097237,GO:0098754,GO:0098869,GO:…	K00430-ko00940 Phenylpropanoid biosynthesis	-
gene:Solyc08g068390.2	133.48	15.1352	3.14065	4.82047e-51	3.37592e-49	up	Solyc08g068390.2	-	GO:0003674,GO:0003676,GO:0003723,GO:0003729,GO:0003824,GO:0003857,GO:0004165,GO:0004300,GO:0005488,GO:0005515,GO:0005575,GO:0005622,GO:0005623,GO:0005737,GO:0005777,GO:0006082,GO:0006629,GO:0006631,GO:0006635,GO:0008017,GO:0008092,GO:0008150,GO:0008152,GO:0008692,GO:0009056,GO:0009062,GO:0009987,GO:0015631,GO:0016042,GO:0016054,GO:0016491,GO:0016614,GO:0016616,GO:0016829,GO:0016835,GO:0016836,GO:…	K10527-ko00071 Fatty acid degradation;ko00592 alpha-Linolenic acid metabolism	KOG1683-Hydroxyacyl-CoA dehydrogenase/enoyl-CoA hydratase[I]
gene:Solyc08g007830.1	4.73385	0.505376	3.22759	2.70756e-05	0.000101741	up	Solyc08g007830.1	-	-	-	-
gene:Solyc10g076680.1	9.34958	0.599228	3.96373	2.33665e-13	2.33959e-12	up	Solyc10g076680.1	-	-	-	KOG0143-Iron/ascorbate family oxidoreductases[QR]
gene:Solyc09g011040.1	0.0446907	1.36172	-4.92931	7.97833e-08	4.31354e-07	down	Solyc09g011040.1	-	GO:0003674,GO:0003824,GO:0004175,GO:0004190,GO:0005575,GO:0005622,GO:0005623,GO:0005737,GO:0005783,GO:0006508,GO:0006807,GO:0008150,GO:0008152,GO:0008219,GO:0008233,GO:0009056,GO:0009057,GO:0009987,GO:0012501,GO:0012505,GO:0016787,GO:0019538,GO:0030163,GO:0043170,GO:0043226,GO:0043227,GO:0043229,GO:0043231,GO:0044238,GO:0044424,GO:0044444,GO:0044464,GO:0070001,GO:0070011,GO:0071704,GO:0140096,GO:…	-	KOG1339-Aspartyl protease[O]
gene:Solyc05g050790.1	0.0509577	2.67244	-5.71271	2.50452e-06	1.10765e-05	down	Solyc05g050790.1	-	-	-	-
gene:Solyc08g080100.2	0.338376	2.17323	-2.68314	3.96715e-05	0.000145449	down	Solyc08g080100.2	-	GO:0000003,GO:0001067,GO:0003006,GO:0003674,GO:0003676,GO:0003677,GO:0003700,GO:0005488,GO:0005575,GO:0005622,GO:0005623,GO:0005634,GO:0005737,GO:0006355,GO:0006950,GO:0007275,GO:0008150,GO:0009266,GO:0009409,GO:0009628,GO:0009653,GO:0009791,GO:0009888,GO:0009889,GO:0010015,GO:0010048,GO:0010073,GO:0010074,GO:0010075,GO:0010076,GO:0010082,GO:0010228,GO:0010468,GO:0010556,GO:0010817,GO:0019219,GO:…	-	KOG0014-MADS box transcription factor[K]
gene:Solyc09g066160.1	3.08078	0.215731	3.83599	0.000904884	0.00257822	up	Solyc09g066160.1	-	-	-	-
gene:Solyc04g081080.1	0.0834733	1.08142	-3.69546	1.75421e-07	9.08911e-07	down	Solyc04g081080.1	-	GO:0005575,GO:0005623,GO:0005886,GO:0007275,GO:0008150,GO:0009791,GO:0016020,GO:0032501,GO:0032502,GO:0044464,GO:0048731,GO:0048856,GO:0071944,GO:0090696,GO:0099402	-	KOG1187-Serine/threonine protein kinase[T]
gene:Solyc00g013180.1	1.00446	0.102714	3.28971	0.0145289	0.0312443	up	Solyc00g013180.1	-	-	-	KOG4845-NADH dehydrogenase, subunit 4[C]
gene:Solyc01g108630.2	0.689195	9.69878	-3.81482	2.10565e-39	9.15992e-38	down	Solyc01g108630.2	-	GO:0001101,GO:0003674,GO:0003824,GO:0005575,GO:0005576,GO:0005622,GO:0005623,GO:0005737,GO:0005739,GO:0008150,GO:0008152,GO:0009507,GO:0009532,GO:0009536,GO:0009570,GO:0010035,GO:0010167,GO:0016020,GO:0016491,GO:0016661,GO:0016662,GO:0042221,GO:0043226,GO:0043227,GO:0043229,GO:0043231,GO:0044422,GO:0044424,GO:0044434,GO:0044435,GO:0044444,GO:0044446,GO:0044464,GO:0048046,GO:0050421,GO:0050896,GO:…	K00366-ko00910 Nitrogen metabolism	KOG0560-Sulfite reductase (ferredoxin)[P]
gene:Solyc05g054380.1	76.8833	3.67941	4.38513	1.23027e-31	3.88143e-30	up	Solyc05g054380.1	-	-	-	-
gene:Solyc03g006830.2	0.142272	1.7235	-3.59862	1.48211e-06	6.7892e-06	down	Solyc03g006830.2	-	GO:0000003,GO:0003006,GO:0003674,GO:0003700,GO:0006355,GO:0007275,GO:0007568,GO:0008150,GO:0009791,GO:0009838,GO:0009889,GO:0009908,GO:0009909,GO:0010150,GO:0010468,GO:0010556,GO:0019219,GO:0019222,GO:0022414,GO:0031323,GO:0031326,GO:0032501,GO:0032502,GO:0048366,GO:0048367,GO:0048437,GO:0048580,GO:0048608,GO:0048731,GO:0048827,GO:0048831,GO:0048856,GO:0050789,GO:0050793,GO:0050794,GO:0051171,GO:…	-	KOG0014-MADS box transcription factor[K]
gene:Solyc01g088070.2	0.0001	0.367464	-11.8434	0.0144778	0.0311501	down	Solyc01g088070.2	-	-	K15078-ko03460 Fanconi anemia pathway	-
gene:Solyc03g005200.2	0.681727	7.91655	-3.53761	1.02981e-11	8.88386e-11	down	Solyc03g005200.2	-	-	-	-
gene:Solyc03g059080.1	0.0001	0.603093	-12.5582	0.000107249	0.000364728	down	Solyc03g059080.1	-	GO:0000003,GO:0000902,GO:0000904,GO:0003006,GO:0003674,GO:0003824,GO:0004672,GO:0004674,GO:0004675,GO:0004888,GO:0005575,GO:0005623,GO:0005886,GO:0006464,GO:0006468,GO:0006793,GO:0006796,GO:0006807,GO:0007154,GO:0007165,GO:0007166,GO:0007167,GO:0007178,GO:0007275,GO:0008150,GO:0008152,GO:0009653,GO:0009826,GO:0009856,GO:0009860,GO:0009888,GO:0009932,GO:0009987,GO:0010015,GO:0010053,GO:0010054,GO:…	-	KOG1187-Serine/threonine protein kinase[T]
gene:Solyc07g042720.1	0.111922	0.0001	10.1283	0.0172483	0.0363593	up	Solyc07g042720.1	-	-	-	-
gene:Solyc10g005320.2	2.37569	0.0161613	7.19966	1.35364e-08	8.09265e-08	up	Solyc10g005320.2	-	-	K01696-ko00260 Glycine, serine and threonine metabolism;ko00400 Phenylalanine, tyrosine and tryptophan biosynthesis	KOG1395-Tryptophan synthase beta chain[E]
gene:Solyc01g006820.2	4.14002	28.935	-2.80511	1.70982e-20	2.95304e-19	down	Solyc01g006820.2	-	-	-	-
gene:Solyc06g064960.2	0.0001	1.40821	-13.7816	3.95293e-09	2.52173e-08	down	Solyc06g064960.2	-	GO:0000160,GO:0001101,GO:0002218,GO:0002252,GO:0002253,GO:0002376,GO:0002682,GO:0002684,GO:0003674,GO:0003824,GO:0005575,GO:0005576,GO:0005615,GO:0006629,GO:0006950,GO:0006952,GO:0006955,GO:0007154,GO:0007165,GO:0008150,GO:0008152,GO:0009605,GO:0009607,GO:0009611,GO:0009617,GO:0009620,GO:0009627,GO:0009682,GO:0009719,GO:0009723,GO:0009725,GO:0009751,GO:0009753,GO:0009755,GO:0009814,GO:0009817,GO:…	-	-
gene:Solyc11g071750.1	16.664	1.11431	3.90251	3.72154e-19	5.87064e-18	up	Solyc11g071750.1	-	GO:0000302,GO:0001101,GO:0003674,GO:0005488,GO:0005509,GO:0005575,GO:0005622,GO:0005623,GO:0005634,GO:0005737,GO:0005886,GO:0006950,GO:0006979,GO:0008150,GO:0009611,GO:0010035,GO:0010193,GO:0016020,GO:0042221,GO:0042493,GO:0043167,GO:0043169,GO:0043226,GO:0043227,GO:0043229,GO:0043231,GO:0044424,GO:0044464,GO:0046677,GO:0046872,GO:0050896,GO:0071944,GO:1901700	K13448-ko04626 Plant-pathogen interaction	KOG0027-Calmodulin and related proteins (EF-Hand superfamily)[T]
gene:Solyc07g006500.2	227.538	17.2191	3.72403	4.23466e-153	2.20306e-150	up	Solyc07g006500.2	-	GO:0003674,GO:0003824,GO:0005575,GO:0005622,GO:0005623,GO:0005737,GO:0005739,GO:0005829,GO:0005975,GO:0005984,GO:0005991,GO:0005992,GO:0006793,GO:0006796,GO:0006950,GO:0008150,GO:0008152,GO:0009058,GO:0009311,GO:0009312,GO:0009987,GO:0016051,GO:0016311,GO:0016787,GO:0016788,GO:0016791,GO:0033554,GO:0034637,GO:0042578,GO:0043226,GO:0043227,GO:0043229,GO:0043231,GO:0044237,GO:0044238,GO:0044249,GO:…	K16055-ko00500 Starch and sucrose metabolism	KOG1050-Trehalose-6-phosphate synthase component TPS1 and related subunits[G]
gene:Solyc07g045400.1	0.07155	0.706075	-3.3028	0.0172917	0.0364298	down	Solyc07g045400.1	-	-	-	-
gene:Solyc02g086650.2	1.1898	8.41622	-2.82245	5.67737e-10	3.99138e-09	down	Solyc02g086650.2	-	GO:0003674,GO:0005215,GO:0005342,GO:0006810,GO:0006811,GO:0006820,GO:0008028,GO:0008150,GO:0008509,GO:0008514,GO:0009670,GO:0015075,GO:0015121,GO:0015291,GO:0015297,GO:0015301,GO:0015318,GO:0015355,GO:0015605,GO:0015711,GO:0015714,GO:0015717,GO:0015718,GO:0015748,GO:0015849,GO:0022804,GO:0022857,GO:0034220,GO:0035436,GO:0046942,GO:0046943,GO:0051179,GO:0051234,GO:0055085,GO:0071702,GO:0071917,GO:…	-	KOG1441-Glucose-6-phosphate/phosphate and phosphoenolpyruvate/phosphate antiporter[GE]
gene:Solyc05g039950.1	16.5578	1.04723	3.98286	1.90472e-18	2.83285e-17	up	Solyc05g039950.1	-	GO:0003674,GO:0003824,GO:0005975,GO:0005984,GO:0005985,GO:0008150,GO:0008152,GO:0009311,GO:0009987,GO:0016740,GO:0016746,GO:0044237,GO:0044238,GO:0044262,GO:0071704	-	-
gene:Solyc04g078980.2	0.298262	2.74932	-3.20442	1.51629e-10	1.14291e-09	down	Solyc04g078980.2	-	GO:0000271,GO:0003674,GO:0003824,GO:0005575,GO:0005622,GO:0005623,GO:0005737,GO:0005794,GO:0005829,GO:0005975,GO:0005976,GO:0005977,GO:0005978,GO:0006073,GO:0006091,GO:0006112,GO:0008150,GO:0008152,GO:0008194,GO:0008466,GO:0009058,GO:0009059,GO:0009250,GO:0009832,GO:0009834,GO:0009987,GO:0010383,GO:0010410,GO:0010413,GO:0010417,GO:0012505,GO:0015020,GO:0015980,GO:0016051,GO:0016740,GO:0016757,GO:…	-	KOG1950-Glycosyl transferase, family 8 - glycogenin[G]
gene:Solyc07g063970.2	0.386499	3.87874	-3.32705	4.46543e-19	7.01372e-18	down	Solyc07g063970.2	-	-	-	-
gene:Solyc03g116610.2	0.0001	0.423935	-12.0496	0.000903307	0.00257459	down	Solyc03g116610.2	-	GO:0000160,GO:0001101,GO:0003674,GO:0003676,GO:0003677,GO:0003700,GO:0005488,GO:0006355,GO:0006950,GO:0007154,GO:0007165,GO:0008150,GO:0008152,GO:0009058,GO:0009059,GO:0009414,GO:0009415,GO:0009628,GO:0009719,GO:0009723,GO:0009725,GO:0009755,GO:0009873,GO:0009889,GO:0009987,GO:0010033,GO:0010035,GO:0010143,GO:0010166,GO:0010468,GO:0010556,GO:0019219,GO:0019222,GO:0023052,GO:0031323,GO:0031326,GO:…	-	-
gene:Solyc07g009500.1	3793.05	325.939	3.54069	1.276e-87	2.27467e-85	up	Solyc07g009500.1	-	-	K20547-ko00520 Amino sugar and nucleotide sugar metabolism;ko04016 MAPK signaling pathway - plant	-
gene:Solyc02g067940.1	0.985923	0.075431	3.70825	0.0199905	0.0414375	up	Solyc02g067940.1	-	-	-	-
gene:Solyc02g084860.1	1.58873	40.7229	-4.6799	6.86505e-07	3.28708e-06	down	Solyc02g084860.1	-	-	-	-
gene:Solyc07g063560.2	18.5293	2.39942	2.94905	2.40929e-36	9.36245e-35	up	Solyc07g063560.2	-	-	-	-
gene:Solyc04g008670.1	0.0001	0.710522	-12.7947	2.13585e-05	8.16421e-05	down	Solyc04g008670.1	-	GO:0003674,GO:0003824,GO:0006082,GO:0006629,GO:0006720,GO:0006721,GO:0008150,GO:0008152,GO:0009685,GO:0009987,GO:0010817,GO:0016101,GO:0016491,GO:0016705,GO:0016706,GO:0019752,GO:0042445,GO:0043436,GO:0044237,GO:0044238,GO:0044255,GO:0044281,GO:0045543,GO:0051213,GO:0052635,GO:0055114,GO:0065007,GO:0065008,GO:0071704	K04125-ko00904 Diterpenoid biosynthesis	KOG0143-Iron/ascorbate family oxidoreductases[QR]
gene:Solyc09g082550.2	0.975805	13.6662	-3.80788	9.03982e-27	2.23949e-25	down	Solyc09g082550.2	-	GO:0003674,GO:0005215,GO:0005575,GO:0005622,GO:0005623,GO:0005737,GO:0005886,GO:0005887,GO:0006810,GO:0006811,GO:0006820,GO:0008150,GO:0008272,GO:0008509,GO:0009507,GO:0009536,GO:0015075,GO:0015103,GO:0015116,GO:0015318,GO:0015698,GO:0016020,GO:0016021,GO:0022857,GO:0031224,GO:0031226,GO:0034220,GO:0043226,GO:0043227,GO:0043229,GO:0043231,GO:0044424,GO:0044425,GO:0044444,GO:0044459,GO:0044464,GO:…	-	KOG0236-Sulfate/bicarbonate/oxalate exchanger SAT-1 and related transporters (SLC26 family)[P]
gene:Solyc03g006010.2	0.179959	1.28126	-2.83182	2.91593e-05	0.000108913	down	Solyc03g006010.2	-	-	-	-
gene:Solyc01g103860.2	4.03655	0.473437	3.09188	3.1571e-17	4.30378e-16	up	Solyc01g103860.2	-	-	-	-
gene:Solyc05g013850.2	5.49643	34.5585	-2.65247	4.9606e-30	1.44356e-28	down	Solyc05g013850.2	-	GO:0003674,GO:0005488,GO:0005515,GO:0008150,GO:0009888,GO:0010087,GO:0010088,GO:0032502,GO:0042802,GO:0042803,GO:0043621,GO:0046983,GO:0048856	-	-
gene:Solyc08g007600.1	0.0001	0.217833	-11.089	0.000305498	0.000956909	down	Solyc08g007600.1	-	-	-	KOG4266-Subtilisin kexin isozyme-1/site 1 protease, subtilase superfamily[O]
gene:Solyc08g007610.1	0.018542	0.385157	-4.37658	0.000206045	0.000668087	down	Solyc08g007610.1	-	-	-	KOG4266-Subtilisin kexin isozyme-1/site 1 protease, subtilase superfamily[O]
gene:Solyc03g113320.1	1.28893	0.0001	13.6539	0.00489883	0.0118135	up	Solyc03g113320.1	-	-	-	-
gene:Solyc06g082450.1	0.0001	0.480266	-12.2296	0.00369429	0.00920666	down	Solyc06g082450.1	-	GO:0006355,GO:0008150,GO:0009889,GO:0009890,GO:0009892,GO:0010468,GO:0010556,GO:0010558,GO:0010605,GO:0010629,GO:0019219,GO:0019222,GO:0031323,GO:0031324,GO:0031326,GO:0031327,GO:0045892,GO:0045934,GO:0048519,GO:0048523,GO:0050789,GO:0050794,GO:0051171,GO:0051172,GO:0051252,GO:0051253,GO:0060255,GO:0065007,GO:0080090,GO:1902679,GO:1903506,GO:1903507,GO:2000112,GO:2000113,GO:2001141	-	-
gene:Solyc01g010050.2	18.7474	1.08672	4.10864	8.96497e-06	3.62639e-05	up	Solyc01g010050.2	-	GO:0003674,GO:0003824,GO:0004014,GO:0005575,GO:0005622,GO:0005623,GO:0005737,GO:0005829,GO:0006576,GO:0006595,GO:0006596,GO:0006597,GO:0006807,GO:0008150,GO:0008152,GO:0008215,GO:0008216,GO:0008295,GO:0009058,GO:0009308,GO:0009309,GO:0009987,GO:0016829,GO:0016830,GO:0016831,GO:0017144,GO:0034641,GO:0042401,GO:0044106,GO:0044237,GO:0044249,GO:0044271,GO:0044424,GO:0044444,GO:0044464,GO:0071704,GO:…	K01611-ko00270 Cysteine and methionine metabolism;ko00330 Arginine and proline metabolism	KOG0788-S-adenosylmethionine decarboxylase[T]
gene:Solyc12g006630.1	3.24316	24.908	-2.94114	1.4029e-38	5.96046e-37	down	Solyc12g006630.1	-	-	K10418-ko04814 Motor proteins;ko04962 Vasopressin-regulated water reabsorption;ko05132 Salmonella infection	KOG3430-Dynein light chain type 1[Z]
gene:Solyc11g013220.1	0.182027	1.43099	-2.97479	0.000388843	0.0011891	down	Solyc11g013220.1	-	-	-	-
gene:Solyc01g109040.2	17.3521	162.703	-3.22906	4.07615e-20	6.84965e-19	down	Solyc01g109040.2	-	-	-	-
gene:Solyc10g084380.1	0.666256	5.73898	-3.10665	4.72653e-09	2.98387e-08	down	Solyc10g084380.1	-	GO:0000003,GO:0001708,GO:0003006,GO:0003674,GO:0003700,GO:0006355,GO:0007275,GO:0008150,GO:0008544,GO:0009791,GO:0009888,GO:0009889,GO:0009913,GO:0009957,GO:0009987,GO:0010154,GO:0010214,GO:0010468,GO:0010556,GO:0019219,GO:0019222,GO:0022414,GO:0030154,GO:0030855,GO:0031323,GO:0031326,GO:0032501,GO:0032502,GO:0045165,GO:0048316,GO:0048608,GO:0048731,GO:0048856,GO:0048869,GO:0050789,GO:0050794,GO:…	-	-
gene:Solyc09g090360.2	2.26218	24.8797	-3.45918	4.27081e-102	1.01749e-99	down	Solyc09g090360.2	-	GO:0000822,GO:0003674,GO:0005215,GO:0005488,GO:0005575,GO:0005622,GO:0005623,GO:0005737,GO:0005794,GO:0005802,GO:0005886,GO:0006082,GO:0006793,GO:0006797,GO:0006799,GO:0006810,GO:0006811,GO:0006817,GO:0006820,GO:0006950,GO:0007154,GO:0007165,GO:0008144,GO:0008150,GO:0008152,GO:0008509,GO:0009058,GO:0009267,GO:0009605,GO:0009987,GO:0009991,GO:0012505,GO:0015075,GO:0015103,GO:0015114,GO:0015318,GO:…	-	KOG1162-Predicted small molecule transporter[U]
gene:Solyc07g063800.1	0.0376777	0.312559	-3.05235	0.00281711	0.00721457	down	Solyc07g063800.1	-	-	-	KOG1187-Serine/threonine protein kinase[T]
gene:Solyc04g011940.1	0.199693	1.41349	-2.82341	5.79304e-07	2.80061e-06	down	Solyc04g011940.1	-	-	-	KOG0157-Cytochrome P450 CYP4/CYP19/CYP26 subfamilies[QI]
gene:Solyc08g067200.1	0.0001	0.302665	-11.5635	0.0080429	0.0184512	down	Solyc08g067200.1	-	GO:0002252,GO:0002376,GO:0003674,GO:0003676,GO:0003723,GO:0003725,GO:0003824,GO:0004518,GO:0004519,GO:0004521,GO:0004525,GO:0004540,GO:0005488,GO:0005575,GO:0005622,GO:0005623,GO:0005634,GO:0005730,GO:0005737,GO:0006139,GO:0006259,GO:0006396,GO:0006725,GO:0006807,GO:0006950,GO:0006952,GO:0006955,GO:0008150,GO:0008152,GO:0009605,GO:0009607,GO:0009615,GO:0009616,GO:0009892,GO:0009987,GO:0010033,GO:…	-	KOG0354-DEAD-box like helicase[R]
gene:Solyc07g047680.1	1.0394	6.6572	-2.67916	2.46759e-09	1.61623e-08	down	Solyc07g047680.1	-	GO:0000151,GO:0001101,GO:0005575,GO:0005622,GO:0005623,GO:0006508,GO:0006511,GO:0006807,GO:0007154,GO:0007165,GO:0008150,GO:0008152,GO:0009056,GO:0009057,GO:0009719,GO:0009725,GO:0009739,GO:0009740,GO:0009755,GO:0009937,GO:0009966,GO:0009987,GO:0010033,GO:0010476,GO:0010498,GO:0010646,GO:0019005,GO:0019538,GO:0019941,GO:0023051,GO:0023052,GO:0030163,GO:0031461,GO:0032870,GO:0032991,GO:0033993,GO:…	-	-
gene:Solyc03g111040.1	0.0001	0.254917	-11.3158	0.00228717	0.00598978	down	Solyc03g111040.1	-	-	-	KOG1303-Amino acid transporters[E]
gene:Solyc05g005830.2	0.412443	2.47699	-2.58632	3.90783e-08	2.20786e-07	down	Solyc05g005830.2	-	-	-	-
gene:Solyc08g036570.1	0.014468	0.632771	-5.45075	0.0205307	0.0424028	down	Solyc08g036570.1	-	-	-	KOG1752-Glutaredoxin and related proteins[O]
gene:Solyc09g010090.2	0.0845827	0.554398	-2.71249	0.00200305	0.00530897	down	Solyc09g010090.2	-	GO:0005575,GO:0005618,GO:0005623,GO:0006950,GO:0006952,GO:0008150,GO:0009605,GO:0009607,GO:0009617,GO:0009620,GO:0030312,GO:0033036,GO:0042742,GO:0043207,GO:0044464,GO:0050832,GO:0050896,GO:0051179,GO:0051704,GO:0051707,GO:0052575,GO:0052576,GO:0071944,GO:0098542	K01193-ko00052 Galactose metabolism;ko00500 Starch and sucrose metabolism	KOG0228-Beta-fructofuranosidase (invertase)[G]
gene:Solyc07g063090.1	0.0001	4.35987	-15.412	1.827e-09	1.21381e-08	down	Solyc07g063090.1	-	GO:0000003,GO:0000302,GO:0001101,GO:0003006,GO:0005575,GO:0005576,GO:0005615,GO:0006950,GO:0006952,GO:0006979,GO:0007154,GO:0007165,GO:0007275,GO:0008150,GO:0009605,GO:0009607,GO:0009617,GO:0009719,GO:0009725,GO:0009751,GO:0009753,GO:0009755,GO:0009791,GO:0009863,GO:0009867,GO:0009889,GO:0009987,GO:0010033,GO:0010035,GO:0010154,GO:0010193,GO:0010337,GO:0010565,GO:0010817,GO:0010941,GO:0010942,GO:…	-	-
gene:Solyc02g055440.2	6.74725	43.2349	-2.67982	8.75448e-21	1.54656e-19	down	Solyc02g055440.2	-	-	-	-
gene:Solyc02g087210.2	88.9769	12.2708	2.85821	2.88787e-46	1.67694e-44	up	Solyc02g087210.2	-	GO:0001101,GO:0008150,GO:0009719,GO:0009725,GO:0009737,GO:0010033,GO:0010200,GO:0010243,GO:0033993,GO:0042221,GO:0042493,GO:0050896,GO:0097305,GO:1901698,GO:1901700	-	KOG3183-Predicted Zn-finger protein[R]
gene:Solyc04g016000.2	219.994	26.3646	3.06079	1.19241e-60	1.11344e-58	up	Solyc04g016000.2	-	GO:0003674,GO:0003700,GO:0006355,GO:0008150,GO:0009889,GO:0010035,GO:0010038,GO:0010468,GO:0010556,GO:0019219,GO:0019222,GO:0031323,GO:0031326,GO:0042221,GO:0046686,GO:0050789,GO:0050794,GO:0050896,GO:0051171,GO:0051252,GO:0060255,GO:0065007,GO:0080090,GO:0140110,GO:1903506,GO:2000112,GO:2001141	-	KOG0627-Heat shock transcription factor[K]
gene:Solyc10g047530.1	0.0001	1.7516	-14.0964	7.60117e-12	6.64275e-11	down	Solyc10g047530.1	-	GO:0005575,GO:0005623,GO:0005886,GO:0006464,GO:0006807,GO:0008150,GO:0008152,GO:0009314,GO:0009416,GO:0009605,GO:0009606,GO:0009628,GO:0009637,GO:0009638,GO:0009987,GO:0016020,GO:0016567,GO:0019538,GO:0032446,GO:0036211,GO:0043170,GO:0043412,GO:0044237,GO:0044238,GO:0044260,GO:0044267,GO:0044464,GO:0050896,GO:0070647,GO:0071704,GO:0071944,GO:1901564	-	-
gene:Solyc10g005450.1	0.112049	0.701986	-2.64732	0.00356134	0.00891016	down	Solyc10g005450.1	-	GO:0003674,GO:0005215,GO:0005337,GO:0005575,GO:0005623,GO:0005886,GO:0006810,GO:0008150,GO:0015858,GO:0015931,GO:0015932,GO:0016020,GO:0022857,GO:0044464,GO:0051179,GO:0051234,GO:0055085,GO:0071702,GO:0071705,GO:0071944,GO:1901264,GO:1901505,GO:1901642	-	KOG1479-Nucleoside transporter[F]
gene:Solyc03g116370.2	0.542946	6.53926	-3.59025	1.25387e-11	1.07549e-10	down	Solyc03g116370.2	-	GO:0000079,GO:0000922,GO:0001932,GO:0001934,GO:0003674,GO:0005488,GO:0005515,GO:0005575,GO:0005622,GO:0005623,GO:0005634,GO:0005737,GO:0005815,GO:0005819,GO:0005856,GO:0005874,GO:0005876,GO:0005881,GO:0005938,GO:0006355,GO:0008017,GO:0008022,GO:0008092,GO:0008104,GO:0008150,GO:0009524,GO:0009574,GO:0009605,GO:0009606,GO:0009612,GO:0009628,GO:0009629,GO:0009630,GO:0009652,GO:0009889,GO:0009891,GO:…	-	KOG3000-Microtubule-binding protein involved in cell cycle control[DZ]
gene:Solyc06g063390.2	4.52898	0.493543	3.19794	0.00022276	0.000715819	up	Solyc06g063390.2	-	-	-	-
gene:Solyc10g074840.1	0.0795173	64.9881	-9.67469	1.79303e-17	2.49497e-16	down	Solyc10g074840.1	-	-	-	-
gene:Solyc01g095440.2	0.052221	0.510858	-3.29022	0.0118523	0.0260622	down	Solyc01g095440.2	-	-	-	-
gene:Solyc08g075140.1	0.0001	0.248476	-11.2789	0.00405676	0.00999274	down	Solyc08g075140.1	-	-	-	KOG1121-Tam3-transposase (Ac family)[L]
gene:Solyc03g005890.1	75.5126	4.01205	4.23431	5.71519e-42	2.7698e-40	up	Solyc03g005890.1	-	-	-	-
gene:Solyc02g089630.2	108.979	17.4893	2.6395	1.13773e-45	6.40242e-44	up	Solyc02g089630.2	-	GO:0000166,GO:0001101,GO:0003674,GO:0003824,GO:0004657,GO:0005488,GO:0005575,GO:0005622,GO:0005623,GO:0005737,GO:0005739,GO:0006082,GO:0006520,GO:0006536,GO:0006560,GO:0006562,GO:0006807,GO:0006950,GO:0006952,GO:0006970,GO:0006979,GO:0008150,GO:0008152,GO:0009056,GO:0009063,GO:0009064,GO:0009065,GO:0009414,GO:0009415,GO:0009605,GO:0009607,GO:0009617,GO:0009628,GO:0009987,GO:0010035,GO:0010133,GO:…	K00318-ko00330 Arginine and proline metabolism	KOG0186-Proline oxidase[E]
gene:Solyc08g077170.2	0.047534	1.31772	-4.79294	2.27121e-08	1.31886e-07	down	Solyc08g077170.2	-	GO:0001101,GO:0003674,GO:0005215,GO:0005451,GO:0005575,GO:0005623,GO:0005886,GO:0006810,GO:0006811,GO:0006812,GO:0006813,GO:0006820,GO:0007275,GO:0007568,GO:0008150,GO:0008324,GO:0008509,GO:0009987,GO:0010035,GO:0010150,GO:0010167,GO:0015075,GO:0015077,GO:0015078,GO:0015079,GO:0015103,GO:0015112,GO:0015291,GO:0015297,GO:0015298,GO:0015299,GO:0015318,GO:0015386,GO:0015491,GO:0015672,GO:0015698,GO:…	-	KOG1237-H+/oligopeptide symporter[E]
gene:Solyc00g049210.1	0.932446	0.0608113	3.93861	5.81257e-09	3.63261e-08	up	Solyc00g049210.1	-	GO:0005575,GO:0005622,GO:0005623,GO:0005737,GO:0005739,GO:0005740,GO:0005743,GO:0008150,GO:0009987,GO:0016020,GO:0016043,GO:0017004,GO:0019866,GO:0022607,GO:0031090,GO:0031966,GO:0031967,GO:0031975,GO:0034622,GO:0043226,GO:0043227,GO:0043229,GO:0043231,GO:0043933,GO:0044085,GO:0044422,GO:0044424,GO:0044429,GO:0044444,GO:0044446,GO:0044464,GO:0065003,GO:0071840	-	-
gene:Solyc04g017670.2	6.24784	0.081913	6.25312	5.54215e-06	2.31759e-05	up	Solyc04g017670.2	-	-	-	-
gene:Solyc02g088080.1	0.094372	5.5895	-5.88822	6.84659e-06	2.82188e-05	down	Solyc02g088080.1	-	-	-	-
gene:Solyc02g071790.1	0.0178987	0.809621	-5.49932	0.00947539	0.0213303	down	Solyc02g071790.1	-	-	-	-
gene:Solyc07g064960.1	0.0001	0.611868	-12.579	4.06999e-05	0.000148962	down	Solyc07g064960.1	-	GO:0003674,GO:0003824,GO:0004605,GO:0005575,GO:0005622,GO:0005623,GO:0005737,GO:0005783,GO:0005789,GO:0006139,GO:0006220,GO:0006221,GO:0006629,GO:0006644,GO:0006650,GO:0006655,GO:0006725,GO:0006753,GO:0006793,GO:0006796,GO:0006807,GO:0008150,GO:0008152,GO:0008610,GO:0008654,GO:0009058,GO:0009117,GO:0009165,GO:0009987,GO:0012505,GO:0016020,GO:0016024,GO:0016740,GO:0016772,GO:0016779,GO:0018130,GO:…	K00981-ko00564 Glycerophospholipid metabolism;ko04070 Phosphatidylinositol signaling system	KOG1440-CDP-diacylglycerol synthase[I]
gene:Solyc04g008850.1	1.19383	12.1016	-3.34153	1.15104e-14	1.29947e-13	down	Solyc04g008850.1	-	GO:0003674,GO:0003824,GO:0004175,GO:0004190,GO:0006508,GO:0006807,GO:0008150,GO:0008152,GO:0008233,GO:0009056,GO:0009057,GO:0016787,GO:0019538,GO:0030163,GO:0043170,GO:0044238,GO:0070001,GO:0070011,GO:0071704,GO:0140096,GO:1901564,GO:1901565,GO:1901575	-	KOG1339-Aspartyl protease[O]
gene:Solyc02g091440.1	0.0001	0.73947	-12.8523	1.44498e-05	5.67224e-05	down	Solyc02g091440.1	-	GO:0000902,GO:0000904,GO:0000976,GO:0000981,GO:0001046,GO:0001047,GO:0001067,GO:0001228,GO:0003674,GO:0003676,GO:0003677,GO:0003690,GO:0003700,GO:0005488,GO:0005575,GO:0005622,GO:0005623,GO:0005634,GO:0005737,GO:0005739,GO:0006139,GO:0006351,GO:0006355,GO:0006357,GO:0006366,GO:0006725,GO:0006807,GO:0007275,GO:0008150,GO:0008152,GO:0009058,GO:0009059,GO:0009653,GO:0009888,GO:0009889,GO:0009891,GO:…	-	-
gene:Solyc01g110080.1	1.65917	0.0001	14.0182	2.02761e-07	1.04252e-06	up	Solyc01g110080.1	-	-	-	KOG1812-Predicted E3 ubiquitin ligase[O]
gene:Solyc03g005550.2	0.0412247	0.327506	-2.98994	0.000375234	0.00115191	down	Solyc03g005550.2	-	-	-	-
gene:Solyc01g111660.2	15.7976	186.364	-3.56034	1.56392e-162	9.96688e-160	down	Solyc01g111660.2	-	GO:0001101,GO:0003674,GO:0003676,GO:0003723,GO:0003729,GO:0005215,GO:0005372,GO:0005488,GO:0005575,GO:0005622,GO:0005623,GO:0005634,GO:0005737,GO:0005773,GO:0005886,GO:0005887,GO:0005911,GO:0006810,GO:0006811,GO:0006833,GO:0008150,GO:0009506,GO:0009719,GO:0009725,GO:0009737,GO:0010033,GO:0015250,GO:0015267,GO:0015318,GO:0016020,GO:0016021,GO:0022803,GO:0022838,GO:0022857,GO:0030054,GO:0031224,GO:…	-	KOG0223-Aquaporin (major intrinsic protein family)[G]
gene:Solyc01g097240.2	452.094	66.563	2.76383	8.21185e-113	2.5844e-110	up	Solyc01g097240.2	-	GO:0006950,GO:0006952,GO:0008150,GO:0050896	-	-
gene:Solyc03g026210.2	4.01476	24.8633	-2.63063	3.5512e-36	1.36748e-34	down	Solyc03g026210.2	-	GO:0005575,GO:0005622,GO:0005623,GO:0005737,GO:0006091,GO:0008150,GO:0008152,GO:0009507,GO:0009532,GO:0009536,GO:0009570,GO:0009987,GO:0015979,GO:0019684,GO:0043226,GO:0043227,GO:0043229,GO:0043231,GO:0044237,GO:0044422,GO:0044424,GO:0044434,GO:0044435,GO:0044444,GO:0044446,GO:0044464	-	-
gene:Solyc11g071760.1	17.1377	1.67088	3.35849	1.68446e-07	8.74727e-07	up	Solyc11g071760.1	-	GO:0000302,GO:0001101,GO:0003674,GO:0005488,GO:0005509,GO:0005575,GO:0005622,GO:0005623,GO:0005634,GO:0005737,GO:0005886,GO:0006950,GO:0006979,GO:0008150,GO:0009611,GO:0010035,GO:0010193,GO:0016020,GO:0042221,GO:0042493,GO:0043167,GO:0043169,GO:0043226,GO:0043227,GO:0043229,GO:0043231,GO:0044424,GO:0044464,GO:0046677,GO:0046872,GO:0050896,GO:0071944,GO:1901700	K13448-ko04626 Plant-pathogen interaction	KOG0027-Calmodulin and related proteins (EF-Hand superfamily)[T]
gene:Solyc10g075160.1	15.5605	103.681	-2.73619	4.58136e-11	3.67489e-10	down	Solyc10g075160.1	-	GO:0005575,GO:0005622,GO:0005623,GO:0005737,GO:0008150,GO:0008152,GO:0009314,GO:0009416,GO:0009507,GO:0009536,GO:0009628,GO:0009987,GO:0015979,GO:0043226,GO:0043227,GO:0043229,GO:0043231,GO:0044237,GO:0044424,GO:0044444,GO:0044464,GO:0050896	K02639-ko00195 Photosynthesis	-
gene:Solyc07g045430.2	12.1069	0.789463	3.93881	2.99723e-50	2.0484e-48	up	Solyc07g045430.2	-	-	-	KOG0648-Predicted NUDIX hydrolase FGF-2 and related proteins[T]
gene:Solyc06g069130.2	4.90408	0.444781	3.46281	1.135e-22	2.27107e-21	up	Solyc06g069130.2	-	GO:0003674,GO:0003774,GO:0003777,GO:0003824,GO:0005575,GO:0005622,GO:0005623,GO:0005856,GO:0005871,GO:0005875,GO:0006928,GO:0007017,GO:0007018,GO:0008150,GO:0009987,GO:0015630,GO:0016462,GO:0016787,GO:0016817,GO:0016818,GO:0016887,GO:0017111,GO:0032991,GO:0043226,GO:0043228,GO:0043229,GO:0043232,GO:0044422,GO:0044424,GO:0044430,GO:0044446,GO:0044464	-	KOG0239-Kinesin (KAR3 subfamily)[Z]
gene:Solyc10g081800.1	2.29315	0.273107	3.0698	2.98347e-05	0.000111321	up	Solyc10g081800.1	-	-	-	KOG4680-Uncharacterized conserved protein, contains ML domain[R]
gene:Solyc02g067630.2	1.38781	0.046725	4.89247	3.67087e-06	1.57884e-05	up	Solyc02g067630.2	-	-	K01184-ko00040 Pentose and glucuronate interconversions	-
gene:Solyc09g098080.2	24.2132	1.26432	4.25936	2.00767e-89	3.68198e-87	up	Solyc09g098080.2	-	GO:0001101,GO:0003674,GO:0003824,GO:0005575,GO:0005622,GO:0005623,GO:0005737,GO:0005829,GO:0006066,GO:0006082,GO:0006629,GO:0006714,GO:0006720,GO:0006721,GO:0006950,GO:0006970,GO:0008150,GO:0008152,GO:0008194,GO:0008300,GO:0009056,GO:0009628,GO:0009651,GO:0009687,GO:0009719,GO:0009725,GO:0009737,GO:0009987,GO:0010033,GO:0016020,GO:0016042,GO:0016054,GO:0016107,GO:0016115,GO:0016740,GO:0016757,GO:…	-	KOG1192-UDP-glucuronosyl and UDP-glucosyl transferase[GC]
gene:Solyc04g078030.2	0.050932	1.38718	-4.76744	0.000341508	0.00105832	down	Solyc04g078030.2	-	-	-	-
gene:Solyc12g099670.1	0.203765	0.0001	10.9927	0.0117938	0.025947	up	Solyc12g099670.1	-	GO:0003674,GO:0003824,GO:0004672,GO:0004673,GO:0005488,GO:0005515,GO:0005575,GO:0005623,GO:0005886,GO:0005911,GO:0006464,GO:0006468,GO:0006793,GO:0006796,GO:0006807,GO:0007154,GO:0007165,GO:0007275,GO:0008150,GO:0008152,GO:0009506,GO:0009553,GO:0009719,GO:0009725,GO:0009735,GO:0009736,GO:0009755,GO:0009888,GO:0009987,GO:0010033,GO:0010087,GO:0016020,GO:0016301,GO:0016310,GO:0016740,GO:0016772,GO:…	-	-
gene:Solyc10g078780.1	0.59004	0.0001	12.5266	0.000123672	0.000416714	up	Solyc10g078780.1	-	GO:0000003,GO:0001101,GO:0003006,GO:0003674,GO:0005488,GO:0005543,GO:0005575,GO:0005622,GO:0005623,GO:0005737,GO:0005829,GO:0006950,GO:0006970,GO:0007275,GO:0008150,GO:0008289,GO:0009266,GO:0009409,GO:0009414,GO:0009415,GO:0009628,GO:0009791,GO:0010035,GO:0010154,GO:0022414,GO:0030246,GO:0031210,GO:0032501,GO:0032502,GO:0042221,GO:0043167,GO:0043168,GO:0043169,GO:0044424,GO:0044444,GO:0044464,GO:…	-	-
gene:Solyc07g055220.1	0.047263	0.598541	-3.66267	0.000439025	0.00132917	down	Solyc07g055220.1	-	GO:0003674,GO:0003676,GO:0003723,GO:0003824,GO:0004518,GO:0004519,GO:0005488,GO:0005575,GO:0005622,GO:0005623,GO:0006139,GO:0006725,GO:0006807,GO:0008150,GO:0008152,GO:0009451,GO:0009987,GO:0016070,GO:0016787,GO:0016788,GO:0034641,GO:0043170,GO:0043226,GO:0043227,GO:0043229,GO:0043231,GO:0043412,GO:0044237,GO:0044238,GO:0044424,GO:0044464,GO:0046483,GO:0071704,GO:0090304,GO:0090305,GO:0097159,GO:…	-	-
gene:Solyc01g101190.2	104.874	1.92501	5.76764	9.76377e-155	5.18537e-152	up	Solyc01g101190.2	-	GO:0003674,GO:0003824,GO:0005575,GO:0005622,GO:0005623,GO:0005737,GO:0005777,GO:0005911,GO:0006629,GO:0006644,GO:0006714,GO:0006720,GO:0006721,GO:0006793,GO:0006796,GO:0006950,GO:0008150,GO:0008152,GO:0008299,GO:0008300,GO:0008610,GO:0009056,GO:0009058,GO:0009395,GO:0009506,GO:0009605,GO:0009607,GO:0009611,GO:0009975,GO:0009987,GO:0010333,GO:0010334,GO:0016042,GO:0016106,GO:0016114,GO:0016115,GO:…	K14182-ko00909 Sesquiterpenoid and triterpenoid biosynthesis	-
gene:Solyc06g072240.1	3.21145	19.6555	-2.61364	5.68979e-07	2.75278e-06	down	Solyc06g072240.1	-	GO:0000228,GO:0000785,GO:0000786,GO:0000788,GO:0000790,GO:0003674,GO:0003676,GO:0003677,GO:0005488,GO:0005515,GO:0005575,GO:0005622,GO:0005623,GO:0005634,GO:0005694,GO:0006323,GO:0006325,GO:0006333,GO:0006334,GO:0006996,GO:0008150,GO:0009987,GO:0016043,GO:0022607,GO:0031497,GO:0031974,GO:0031981,GO:0032991,GO:0032993,GO:0034622,GO:0034728,GO:0042393,GO:0043226,GO:0043227,GO:0043228,GO:0043229,GO:…	-	KOG3467-Histone H4[B]
gene:Solyc01g010600.2	0.034906	1.91339	-5.77652	6.77642e-07	3.24891e-06	down	Solyc01g010600.2	-	GO:0000003,GO:0001101,GO:0003006,GO:0003674,GO:0003676,GO:0003677,GO:0003700,GO:0005488,GO:0006355,GO:0007275,GO:0008150,GO:0009653,GO:0009719,GO:0009725,GO:0009739,GO:0009743,GO:0009744,GO:0009790,GO:0009791,GO:0009793,GO:0009889,GO:0009965,GO:0010016,GO:0010033,GO:0010154,GO:0010468,GO:0010556,GO:0019219,GO:0019222,GO:0022414,GO:0022622,GO:0031323,GO:0031326,GO:0032501,GO:0032502,GO:0033993,GO:…	-	KOG0483-Transcription factor HEX, contains HOX and HALZ domains[K]
gene:Solyc06g073580.2	0.0001	4.11026	-15.3269	3.68282e-14	3.97975e-13	down	Solyc06g073580.2	-	-	-	KOG0143-Iron/ascorbate family oxidoreductases[QR]
gene:Solyc02g078850.1	7.07959	46.9812	-2.73035	7.14217e-33	2.35839e-31	down	Solyc02g078850.1	-	-	-	-
gene:Solyc05g051290.2	20.4816	123.683	-2.59425	3.49238e-19	5.51598e-18	down	Solyc05g051290.2	-	GO:0003674,GO:0003676,GO:0003677,GO:0005488,GO:0005575,GO:0005622,GO:0005623,GO:0005634,GO:0005730,GO:0008150,GO:0031974,GO:0031981,GO:0043226,GO:0043227,GO:0043228,GO:0043229,GO:0043231,GO:0043232,GO:0043233,GO:0043565,GO:0044422,GO:0044424,GO:0044428,GO:0044446,GO:0044464,GO:0048580,GO:0050789,GO:0050793,GO:0051239,GO:0065007,GO:0070013,GO:0080050,GO:0097159,GO:1901363,GO:2000014,GO:2000026,GO:…	-	-
gene:Solyc08g080530.1	47.1543	0.349262	7.07693	1.86739e-58	1.63026e-56	up	Solyc08g080530.1	-	-	-	-
gene:Solyc06g084140.2	7.41207	47.3319	-2.67486	1.26229e-99	2.82267e-97	down	Solyc06g084140.2	-	GO:0003674,GO:0005215,GO:0005575,GO:0005622,GO:0005623,GO:0005737,GO:0005886,GO:0005887,GO:0006810,GO:0006811,GO:0006820,GO:0008150,GO:0008272,GO:0008509,GO:0009507,GO:0009536,GO:0015075,GO:0015103,GO:0015116,GO:0015318,GO:0015698,GO:0016020,GO:0016021,GO:0022857,GO:0031224,GO:0031226,GO:0034220,GO:0043226,GO:0043227,GO:0043229,GO:0043231,GO:0044424,GO:0044425,GO:0044444,GO:0044459,GO:0044464,GO:…	-	KOG0236-Sulfate/bicarbonate/oxalate exchanger SAT-1 and related transporters (SLC26 family)[P]
gene:Solyc08g066650.2	0.0647403	1.30158	-4.32946	6.99408e-08	3.81294e-07	down	Solyc08g066650.2	-	GO:0001763,GO:0003674,GO:0003824,GO:0005575,GO:0005622,GO:0005623,GO:0005737,GO:0006629,GO:0006714,GO:0006720,GO:0006721,GO:0006810,GO:0007275,GO:0008150,GO:0008152,GO:0008299,GO:0008300,GO:0008610,GO:0009056,GO:0009058,GO:0009507,GO:0009532,GO:0009536,GO:0009570,GO:0009653,GO:0009719,GO:0009725,GO:0009733,GO:0009914,GO:0009926,GO:0009965,GO:0009987,GO:0010016,GO:0010033,GO:0010223,GO:0010346,GO:…	K17913-ko00906 Carotenoid biosynthesis	KOG1285-Beta, beta-carotene 15,15'-dioxygenase and related enzymes[Q]
gene:Solyc04g008350.1	0.267217	0.0320357	3.06026	0.0143146	0.030827	up	Solyc04g008350.1	-	-	-	KOG0251-Clathrin assembly protein AP180 and related proteins, contain ENTH domain[TU]
gene:Solyc02g063380.1	1.68149	15.0864	-3.16544	6.85856e-10	4.77962e-09	down	Solyc02g063380.1	-	-	-	-
gene:Solyc08g013740.2	0.0632387	0.94267	-3.89787	5.73956e-07	2.77581e-06	down	Solyc08g013740.2	-	GO:0003674,GO:0003824,GO:0005575,GO:0005622,GO:0005623,GO:0005737,GO:0008150,GO:0008152,GO:0008168,GO:0008757,GO:0016740,GO:0016741,GO:0032259,GO:0044424,GO:0044464	-	-
gene:Solyc07g005900.2	0.211654	1.64239	-2.95602	0.000336747	0.00104534	down	Solyc07g005900.2	-	-	K06268-ko04010 MAPK signaling pathway;ko04310 Wnt signaling pathway;ko04370 VEGF signaling pathway;ko04020 Calcium signaling pathway;ko04022 cGMP-PKG signaling pathway;ko04114 Oocyte meiosis;ko04218 Cellular senescence;ko04625 C-type lectin receptor signaling pathway;ko04650 Natural killer cell mediated cytotoxicity;ko04660 T cell receptor signaling pathway;ko04658 Th1 and Th2 cell differentiatio…	KOG0034-Ca2+/calmodulin-dependent protein phosphatase (calcineurin subunit B), EF-Hand superfamily protein[T]
gene:Solyc06g072640.1	4.24669	0.112614	5.23688	8.38155e-13	7.97843e-12	up	Solyc06g072640.1	-	GO:0000041,GO:0003674,GO:0005215,GO:0005575,GO:0005623,GO:0005886,GO:0005887,GO:0006810,GO:0006811,GO:0006812,GO:0006825,GO:0008150,GO:0008515,GO:0008643,GO:0015144,GO:0015154,GO:0015157,GO:0015766,GO:0015770,GO:0015772,GO:0016020,GO:0016021,GO:0022857,GO:0030001,GO:0031224,GO:0031226,GO:0034219,GO:0044425,GO:0044459,GO:0044464,GO:0051119,GO:0051179,GO:0051234,GO:0055085,GO:0071702,GO:0071944	-	KOG1623-Multitransmembrane protein[R]
gene:Solyc05g052250.2	0.0001	0.916631	-13.1621	2.69163e-06	1.18343e-05	down	Solyc05g052250.2	-	GO:0005575,GO:0005618,GO:0005623,GO:0006949,GO:0008150,GO:0009653,GO:0009987,GO:0016020,GO:0030312,GO:0032502,GO:0044464,GO:0048646,GO:0048856,GO:0071944	-	-
gene:Solyc12g005810.1	0.139717	4.03213	-4.85096	0.000358	0.00110419	down	Solyc12g005810.1	-	-	-	-
gene:Solyc07g052530.2	0.0001	8.16587	-16.3173	8.84963e-17	1.1707e-15	down	Solyc07g052530.2	-	GO:0001101,GO:0003674,GO:0003824,GO:0004601,GO:0005575,GO:0005618,GO:0005622,GO:0005623,GO:0005634,GO:0005737,GO:0005783,GO:0005911,GO:0006950,GO:0006970,GO:0006972,GO:0008150,GO:0008152,GO:0009266,GO:0009269,GO:0009409,GO:0009414,GO:0009415,GO:0009505,GO:0009506,GO:0009628,GO:0009636,GO:0009651,GO:0009664,GO:0009987,GO:0010035,GO:0012505,GO:0016043,GO:0016209,GO:0016491,GO:0016684,GO:0030054,GO:…	K00430-ko00940 Phenylpropanoid biosynthesis	-
gene:Solyc02g070110.1	224.896	3.65253	5.94422	1.67422e-93	3.28302e-91	up	Solyc02g070110.1	-	-	-	-
gene:Solyc03g112240.1	1.05077	8.29515	-2.98082	0.000117589	0.000397557	down	Solyc03g112240.1	-	-	-	-
gene:Solyc06g073830.1	62.3838	7.48614	3.05888	5.87056e-45	3.21143e-43	up	Solyc06g073830.1	-	GO:0000302,GO:0001101,GO:0003674,GO:0005488,GO:0005509,GO:0005575,GO:0005622,GO:0005623,GO:0005634,GO:0005737,GO:0005886,GO:0006950,GO:0006979,GO:0008150,GO:0009611,GO:0010035,GO:0010193,GO:0016020,GO:0042221,GO:0042493,GO:0043167,GO:0043169,GO:0043226,GO:0043227,GO:0043229,GO:0043231,GO:0044424,GO:0044464,GO:0046677,GO:0046872,GO:0050896,GO:0071944,GO:1901700	K13448-ko04626 Plant-pathogen interaction	KOG0027-Calmodulin and related proteins (EF-Hand superfamily)[T]
gene:Solyc01g006580.2	3.07798	30.0369	-3.28668	8.12803e-57	6.72726e-55	down	Solyc01g006580.2	-	-	-	KOG0143-Iron/ascorbate family oxidoreductases[QR]
gene:Solyc02g077230.2	53.1479	7.33069	2.85799	7.14388e-45	3.89128e-43	up	Solyc02g077230.2	-	-	-	-
gene:Solyc00g047200.1	2.96971	0.350282	3.08373	0.000411822	0.00125321	up	Solyc00g047200.1	-	-	K00412-ko00190 Oxidative phosphorylation;ko02020 Two-component system;ko04260 Cardiac muscle contraction;ko04714 Thermogenesis;ko05208 Chemical carcinogenesis - reactive oxygen species;ko05010 Alzheimer disease;ko05012 Parkinson disease;ko05014 Amyotrophic lateral sclerosis;ko05016 Huntington disease;ko05020 Prion disease;ko05022 Pathways of neurodegeneration - multiple diseases;ko05415 Diabetic …	-
gene:Solyc01g110630.2	0.247238	2.00762	-3.02151	0.0011625	0.00323734	down	Solyc01g110630.2	-	-	K14488-ko04075 Plant hormone signal transduction	-
gene:Solyc06g062450.2	0.116913	3.97948	-5.08907	8.96327e-20	1.47224e-18	down	Solyc06g062450.2	-	-	-	-
gene:Solyc12g009820.1	0.300326	2.7496	-3.19462	3.94235e-11	3.18537e-10	down	Solyc12g009820.1	-	GO:0003674,GO:0003824,GO:0005575,GO:0005622,GO:0005623,GO:0005737,GO:0006082,GO:0006629,GO:0006631,GO:0006643,GO:0006664,GO:0006950,GO:0007154,GO:0008150,GO:0008152,GO:0008194,GO:0008378,GO:0009267,GO:0009507,GO:0009526,GO:0009527,GO:0009536,GO:0009605,GO:0009707,GO:0009941,GO:0009987,GO:0009991,GO:0016020,GO:0016036,GO:0016740,GO:0016757,GO:0016758,GO:0019374,GO:0019752,GO:0019867,GO:0031090,GO:…	K03715-ko00561 Glycerolipid metabolism	-
gene:Solyc06g060870.1	0.90747	0.146164	2.63426	0.000336711	0.00104534	up	Solyc06g060870.1	-	GO:0003674,GO:0003824,GO:0004620,GO:0004806,GO:0005575,GO:0005622,GO:0005623,GO:0005737,GO:0008970,GO:0009507,GO:0009536,GO:0016298,GO:0016787,GO:0016788,GO:0043226,GO:0043227,GO:0043229,GO:0043231,GO:0044424,GO:0044444,GO:0044464,GO:0047714,GO:0052689	-	KOG4569-Predicted lipase[I]
gene:Solyc04g016060.1	0.920026	13.1084	-3.83267	4.82256e-25	1.0841e-23	down	Solyc04g016060.1	-	-	-	-
gene:Solyc08g061560.2	1.58207	12.4979	-2.9818	5.66618e-48	3.52298e-46	down	Solyc08g061560.2	-	GO:0000003,GO:0001558,GO:0003002,GO:0003006,GO:0003674,GO:0003824,GO:0004672,GO:0004674,GO:0004888,GO:0005102,GO:0005488,GO:0005515,GO:0005575,GO:0005622,GO:0005623,GO:0005737,GO:0005739,GO:0005886,GO:0006464,GO:0006468,GO:0006793,GO:0006796,GO:0006807,GO:0006810,GO:0006833,GO:0006950,GO:0006952,GO:0007154,GO:0007165,GO:0007275,GO:0007389,GO:0008150,GO:0008152,GO:0009266,GO:0009408,GO:0009605,GO:…	K20718-ko04016 MAPK signaling pathway - plant	KOG1187-Serine/threonine protein kinase[T]
gene:Solyc08g062340.2	10.6004	1.67366	2.66304	2.46564e-10	1.81607e-09	up	Solyc08g062340.2	-	GO:0005575,GO:0005622,GO:0005623,GO:0005737,GO:0044424,GO:0044464	K13993-ko04141 Protein processing in endoplasmic reticulum	KOG0710-Molecular chaperone (small heat-shock protein Hsp26/Hsp42)[O]
gene:Solyc05g054650.1	126.133	8.44065	3.90145	3.03057e-49	1.99112e-47	up	Solyc05g054650.1	-	-	-	-
gene:Solyc04g009240.1	0.0529003	0.391044	-2.88598	0.00695882	0.0162019	down	Solyc04g009240.1	-	GO:0002376,GO:0005575,GO:0005622,GO:0005623,GO:0005737,GO:0005886,GO:0006950,GO:0006952,GO:0006955,GO:0007154,GO:0007165,GO:0008150,GO:0008219,GO:0009605,GO:0009607,GO:0009626,GO:0009814,GO:0009987,GO:0012501,GO:0016020,GO:0023052,GO:0033554,GO:0034050,GO:0043207,GO:0044424,GO:0044464,GO:0045087,GO:0050789,GO:0050794,GO:0050896,GO:0051704,GO:0051707,GO:0051716,GO:0065007,GO:0071944,GO:0098542	-	KOG4658-Apoptotic ATPase[T]
gene:Solyc01g057680.2	6.37595	0.871032	2.87184	4.69189e-13	4.56684e-12	up	Solyc01g057680.2	-	-	-	-
gene:Solyc01g109690.1	0.0420233	3.06059	-6.18647	0.000123398	0.000416039	down	Solyc01g109690.1	-	-	-	KOG0724-Zuotin and related molecular chaperones (DnaJ superfamily), contains DNA-binding domains[O]
gene:Solyc09g092590.1	0.515217	0.0001	12.331	1.17304e-05	4.66145e-05	up	Solyc09g092590.1	-	-	-	KOG0156-Cytochrome P450 CYP2 subfamily[Q]
gene:Solyc06g083480.2	0.0001	0.447243	-12.1268	0.00964129	0.02166	down	Solyc06g083480.2	-	GO:0005575,GO:0005622,GO:0005623,GO:0005737,GO:0005829,GO:0044424,GO:0044444,GO:0044464	K08081-ko00960 Tropane, piperidine and pyridine alkaloid biosynthesis	KOG0725-Reductases with broad range of substrate specificities[R]
gene:Solyc02g080090.1	1.34023	0.0170217	6.29897	5.22429e-08	2.89202e-07	up	Solyc02g080090.1	-	GO:0001101,GO:0003674,GO:0003824,GO:0004672,GO:0004674,GO:0005575,GO:0005622,GO:0005623,GO:0005737,GO:0005773,GO:0005886,GO:0006464,GO:0006468,GO:0006793,GO:0006796,GO:0006807,GO:0006950,GO:0006952,GO:0008150,GO:0008152,GO:0009605,GO:0009607,GO:0009617,GO:0009719,GO:0009725,GO:0009737,GO:0009987,GO:0010033,GO:0016020,GO:0016301,GO:0016310,GO:0016740,GO:0016772,GO:0016773,GO:0019538,GO:0033993,GO:…	-	KOG1187-Serine/threonine protein kinase[T]
gene:Solyc10g086720.1	0.0282607	0.552574	-4.2893	0.0053158	0.0127276	down	Solyc10g086720.1	-	GO:0003674,GO:0003824,GO:0005575,GO:0005576,GO:0005622,GO:0005623,GO:0005737,GO:0005829,GO:0005975,GO:0005984,GO:0005985,GO:0005986,GO:0005996,GO:0006000,GO:0006002,GO:0006006,GO:0006091,GO:0006094,GO:0006793,GO:0006796,GO:0006950,GO:0008150,GO:0008152,GO:0009058,GO:0009266,GO:0009311,GO:0009312,GO:0009409,GO:0009507,GO:0009526,GO:0009532,GO:0009536,GO:0009570,GO:0009628,GO:0009719,GO:0009725,GO:…	K03841-ko00010 Glycolysis / Gluconeogenesis;ko00030 Pentose phosphate pathway;ko00051 Fructose and mannose metabolism;ko00710 Carbon fixation in photosynthetic organisms;ko00680 Methane metabolism;ko04152 AMPK signaling pathway;ko04910 Insulin signaling pathway;ko04922 Glucagon signaling pathway	KOG1458-Fructose-1,6-bisphosphatase[G]
gene:Solyc05g055370.1	39.7655	3.10851	3.67722	7.25467e-24	1.54242e-22	up	Solyc05g055370.1	-	-	-	-
gene:Solyc04g051020.1	1.34998	0.131039	3.36487	0.00908698	0.0205542	up	Solyc04g051020.1	-	-	-	-
gene:Solyc01g093980.2	0.123845	2.32826	-4.23264	3.63464e-09	2.32858e-08	down	Solyc01g093980.2	-	GO:0000003,GO:0000902,GO:0001101,GO:0003006,GO:0003674,GO:0003824,GO:0005575,GO:0005622,GO:0005623,GO:0005737,GO:0006082,GO:0006629,GO:0006720,GO:0006721,GO:0007154,GO:0007165,GO:0007275,GO:0008150,GO:0008152,GO:0008299,GO:0008610,GO:0009058,GO:0009314,GO:0009416,GO:0009628,GO:0009648,GO:0009653,GO:0009685,GO:0009686,GO:0009719,GO:0009725,GO:0009739,GO:0009740,GO:0009755,GO:0009791,GO:0009826,GO:…	K05282-ko00904 Diterpenoid biosynthesis	KOG0143-Iron/ascorbate family oxidoreductases[QR]
gene:Solyc12g005790.1	0.0001	1.96255	-14.2604	2.53419e-09	1.6573e-08	down	Solyc12g005790.1	-	-	K00430-ko00940 Phenylpropanoid biosynthesis	-
gene:Solyc05g052540.1	0.0241473	0.309201	-3.67861	0.0152557	0.0326613	down	Solyc05g052540.1	-	GO:0000271,GO:0003674,GO:0003824,GO:0005575,GO:0005622,GO:0005623,GO:0005737,GO:0005794,GO:0005975,GO:0005976,GO:0006355,GO:0006950,GO:0008150,GO:0008152,GO:0008374,GO:0009058,GO:0009059,GO:0009266,GO:0009409,GO:0009628,GO:0009889,GO:0009891,GO:0009893,GO:0009987,GO:0010383,GO:0010410,GO:0010468,GO:0010556,GO:0010557,GO:0010604,GO:0010628,GO:0012505,GO:0016051,GO:0016407,GO:0016413,GO:0016740,GO:…	-	-
gene:Solyc00g020020.2	2.28657	0.237783	3.26547	4.65963e-08	2.59749e-07	up	Solyc00g020020.2	-	-	K03046-ko03020 RNA polymerase	-
gene:Solyc02g071760.2	0.875466	0.0271807	5.0094	1.91864e-05	7.38376e-05	up	Solyc02g071760.2	-	-	-	-
gene:Solyc06g060240.1	0.351734	0.0001	11.7803	7.03851e-05	0.000247177	up	Solyc06g060240.1	-	GO:0000226,GO:0001578,GO:0005575,GO:0005623,GO:0005929,GO:0006996,GO:0007010,GO:0007017,GO:0008150,GO:0009987,GO:0016043,GO:0022607,GO:0030030,GO:0030031,GO:0031514,GO:0035082,GO:0036126,GO:0042995,GO:0043226,GO:0044085,GO:0044422,GO:0044441,GO:0044463,GO:0044464,GO:0044782,GO:0060271,GO:0070925,GO:0071840,GO:0097223,GO:0097224,GO:0097729,GO:0120025,GO:0120031,GO:0120036,GO:0120038,GO:1904158	-	KOG0714-Molecular chaperone (DnaJ superfamily)[O]
gene:Solyc04g015530.1	1.66699	0.0001	14.025	5.3751e-11	4.2806e-10	up	Solyc04g015530.1	-	GO:0000003,GO:0003006,GO:0003674,GO:0003824,GO:0004553,GO:0004650,GO:0005575,GO:0005576,GO:0005618,GO:0005623,GO:0007275,GO:0008150,GO:0009664,GO:0009791,GO:0009827,GO:0009830,GO:0009838,GO:0009900,GO:0009901,GO:0009908,GO:0009987,GO:0010047,GO:0010227,GO:0016043,GO:0016787,GO:0016798,GO:0022411,GO:0022414,GO:0030312,GO:0032501,GO:0032502,GO:0032504,GO:0042545,GO:0044277,GO:0044464,GO:0045229,GO:…	K01184-ko00040 Pentose and glucuronate interconversions	-
gene:Solyc05g047600.2	0.0953707	0.710557	-2.89733	0.00126191	0.00348674	down	Solyc05g047600.2	-	GO:0003674,GO:0003824,GO:0004672,GO:0004674,GO:0005575,GO:0005622,GO:0005623,GO:0005737,GO:0006464,GO:0006468,GO:0006793,GO:0006796,GO:0006807,GO:0006950,GO:0006970,GO:0007154,GO:0007165,GO:0008150,GO:0008152,GO:0009266,GO:0009267,GO:0009409,GO:0009605,GO:0009611,GO:0009628,GO:0009651,GO:0009743,GO:0009987,GO:0009991,GO:0010033,GO:0010555,GO:0010959,GO:0016301,GO:0016310,GO:0016740,GO:0016772,GO:…	-	KOG0583-Serine/threonine protein kinase[T]
gene:Solyc11g069110.1	0.957641	6.08724	-2.66823	0.000136278	0.00045519	down	Solyc11g069110.1	-	-	-	-
gene:Solyc11g039980.1	16.8649	1.61176	3.38731	6.15881e-33	2.04428e-31	up	Solyc11g039980.1	-	-	K02132-ko00190 Oxidative phosphorylation;ko04714 Thermogenesis;ko05208 Chemical carcinogenesis - reactive oxygen species;ko05010 Alzheimer disease;ko05012 Parkinson disease;ko05014 Amyotrophic lateral sclerosis;ko05016 Huntington disease;ko05020 Prion disease;ko05022 Pathways of neurodegeneration - multiple diseases;ko05415 Diabetic cardiomyopathy	KOG1353-F0F1-type ATP synthase, alpha subunit[C]
gene:Solyc03g005040.1	20.6686	0.404464	5.67529	1.43723e-38	6.09613e-37	up	Solyc03g005040.1	-	GO:0003674,GO:0005488,GO:0005509,GO:0043167,GO:0043169,GO:0046872	K13448-ko04626 Plant-pathogen interaction	KOG0027-Calmodulin and related proteins (EF-Hand superfamily)[T]
gene:Solyc01g105210.2	35.1521	2.12427	4.04857	6.81261e-66	7.23612e-64	up	Solyc01g105210.2	-	GO:0000003,GO:0000131,GO:0000278,GO:0000281,GO:0000746,GO:0000747,GO:0000755,GO:0000910,GO:0000917,GO:0003674,GO:0005096,GO:0005488,GO:0005515,GO:0005575,GO:0005622,GO:0005623,GO:0005634,GO:0005737,GO:0005739,GO:0005933,GO:0005934,GO:0005935,GO:0005937,GO:0006109,GO:0006996,GO:0007010,GO:0007049,GO:0008047,GO:0008150,GO:0008360,GO:0009272,GO:0009889,GO:0009966,GO:0009968,GO:0009987,GO:0010556,GO:…	-	-
gene:Solyc08g005110.1	1.15661	0.0001	13.4976	1.77319e-07	9.17813e-07	up	Solyc08g005110.1	-	GO:0003674,GO:0003824,GO:0004842,GO:0006464,GO:0006508,GO:0006511,GO:0006807,GO:0008150,GO:0008152,GO:0009056,GO:0009057,GO:0009987,GO:0010498,GO:0016567,GO:0016740,GO:0019538,GO:0019787,GO:0019941,GO:0030163,GO:0032446,GO:0036211,GO:0043161,GO:0043170,GO:0043412,GO:0043632,GO:0044237,GO:0044238,GO:0044248,GO:0044257,GO:0044260,GO:0044265,GO:0044267,GO:0051603,GO:0061630,GO:0061659,GO:0070647,GO:…	-	KOG4628-Predicted E3 ubiquitin ligase[O]
gene:Solyc07g005370.2	4.86472	41.7855	-3.10257	7.40499e-36	2.80071e-34	down	Solyc07g005370.2	-	-	-	-
gene:Solyc03g005530.1	0.252806	1.80993	-2.83983	1.17054e-08	7.03926e-08	down	Solyc03g005530.1	-	-	-	KOG0252-Inorganic phosphate transporter[P]
gene:Solyc03g093290.2	0.0001	0.601028	-12.5532	8.73068e-05	0.000301821	down	Solyc03g093290.2	-	-	-	KOG1577-Aldo/keto reductase family proteins[R]
gene:Solyc01g112110.2	0.4857	0.022795	4.41328	0.0105393	0.0234624	up	Solyc01g112110.2	-	-	-	-
gene:Solyc03g120600.2	0.160672	1.37342	-3.09558	0.00373497	0.00928714	down	Solyc03g120600.2	-	GO:0005575,GO:0005623,GO:0005886,GO:0006950,GO:0006979,GO:0008150,GO:0016020,GO:0044464,GO:0050896,GO:0071944	-	-
gene:Solyc06g049050.2	10.0161	143.151	-3.83714	3.2882e-10	2.37526e-09	down	Solyc06g049050.2	-	GO:0005575,GO:0005618,GO:0005623,GO:0006949,GO:0008150,GO:0009653,GO:0009987,GO:0016020,GO:0030312,GO:0032502,GO:0044464,GO:0048646,GO:0048856,GO:0071944	-	-
gene:Solyc02g080890.2	69.619	6.52951	3.41444	5.29196e-96	1.10576e-93	up	Solyc02g080890.2	-	GO:0001067,GO:0003674,GO:0003676,GO:0003677,GO:0003700,GO:0005488,GO:0006355,GO:0006950,GO:0007154,GO:0008150,GO:0009267,GO:0009605,GO:0009889,GO:0009890,GO:0009892,GO:0009987,GO:0009991,GO:0010033,GO:0010036,GO:0010200,GO:0010243,GO:0010468,GO:0010556,GO:0010558,GO:0010605,GO:0010629,GO:0016036,GO:0019219,GO:0019222,GO:0031323,GO:0031324,GO:0031326,GO:0031327,GO:0031667,GO:0031668,GO:0031669,GO:…	-	-
gene:Solyc01g105650.2	0.412025	0.0648273	2.66806	0.00852389	0.0194131	up	Solyc01g105650.2	-	-	-	KOG0143-Iron/ascorbate family oxidoreductases[QR]
gene:Solyc03g121540.2	142.958	23.0312	2.63394	1.74107e-23	3.62906e-22	up	Solyc03g121540.2	-	GO:0003674,GO:0003824,GO:0004553,GO:0004565,GO:0005575,GO:0005618,GO:0005622,GO:0005623,GO:0005737,GO:0005773,GO:0015925,GO:0016787,GO:0016798,GO:0030312,GO:0043226,GO:0043227,GO:0043229,GO:0043231,GO:0044424,GO:0044444,GO:0044464,GO:0071944	-	KOG0496-Beta-galactosidase[G]
gene:Solyc05g055460.1	0.235089	1.98008	-3.07428	0.00193232	0.00514129	down	Solyc05g055460.1	-	-	-	-
gene:Solyc12g013640.1	0.362767	0.0523837	2.79186	0.00723805	0.0167784	up	Solyc12g013640.1	-	GO:0000003,GO:0003002,GO:0003006,GO:0003674,GO:0003824,GO:0005215,GO:0005488,GO:0005515,GO:0005575,GO:0005623,GO:0005886,GO:0006810,GO:0007275,GO:0007389,GO:0008150,GO:0009653,GO:0009790,GO:0009791,GO:0009793,GO:0009965,GO:0010016,GO:0010051,GO:0010154,GO:0010222,GO:0010588,GO:0015399,GO:0015405,GO:0016020,GO:0016021,GO:0016462,GO:0016787,GO:0016817,GO:0016818,GO:0016887,GO:0017111,GO:0022414,GO:…	-	KOG0061-Transporter, ABC superfamily (Breast cancer resistance protein)[Q]
gene:Solyc02g088320.2	0.634836	5.09562	-3.0048	1.08506e-13	1.12349e-12	down	Solyc02g088320.2	-	-	-	-
gene:Solyc04g056260.1	0.0001	0.170487	-10.7354	0.019317	0.0401753	down	Solyc04g056260.1	-	-	-	KOG0752-Mitochondrial solute carrier protein[C]
gene:Solyc05g007790.2	1.4336	9.39532	-2.7123	5.43545e-17	7.29266e-16	down	Solyc05g007790.2	-	-	-	-
gene:Solyc04g077640.2	3.51814	0.495836	2.82688	7.90217e-16	9.75507e-15	up	Solyc04g077640.2	-	-	-	KOG1282-Serine carboxypeptidases (lysosomal cathepsin A)[OE]
gene:Solyc09g014520.2	175.563	1178.37	-2.74674	3.22297e-32	1.03346e-30	down	Solyc09g014520.2	-	-	K08915-ko00196 Photosynthesis - antenna proteins	-
gene:Solyc10g005000.2	0.638277	7.33809	-3.52315	4.84598e-31	1.483e-29	down	Solyc10g005000.2	-	-	-	-
gene:Solyc05g047590.2	1.17182	7.70317	-2.7167	1.87331e-10	1.39878e-09	down	Solyc05g047590.2	-	GO:0003674,GO:0003824,GO:0004857,GO:0005575,GO:0005623,GO:0008150,GO:0009605,GO:0009607,GO:0009617,GO:0016787,GO:0016788,GO:0030234,GO:0030599,GO:0043086,GO:0043207,GO:0044092,GO:0044464,GO:0046910,GO:0050790,GO:0050896,GO:0051704,GO:0051707,GO:0052689,GO:0065007,GO:0065009,GO:0071944,GO:0098772	-	-
gene:Solyc04g080660.2	0.0001	0.527667	-12.3654	6.63721e-06	2.74268e-05	down	Solyc04g080660.2	-	GO:0003674,GO:0003824,GO:0005575,GO:0005622,GO:0005623,GO:0005737,GO:0006082,GO:0006950,GO:0008150,GO:0008152,GO:0008168,GO:0008757,GO:0009611,GO:0009694,GO:0009987,GO:0010817,GO:0016740,GO:0016741,GO:0019752,GO:0030795,GO:0032259,GO:0032787,GO:0042445,GO:0043436,GO:0044237,GO:0044281,GO:0044424,GO:0044464,GO:0050896,GO:0065007,GO:0065008,GO:0071704	K08241-ko00592 alpha-Linolenic acid metabolism	-
gene:Solyc02g092460.2	243.046	30.3763	3.00021	5.07298e-184	4.31068e-181	up	Solyc02g092460.2	-	GO:0000151,GO:0000302,GO:0001101,GO:0003674,GO:0005488,GO:0005515,GO:0005516,GO:0005575,GO:0005622,GO:0005623,GO:0005737,GO:0005773,GO:0005774,GO:0006355,GO:0006508,GO:0006511,GO:0006807,GO:0006950,GO:0006970,GO:0006979,GO:0008150,GO:0008152,GO:0009056,GO:0009057,GO:0009266,GO:0009409,GO:0009611,GO:0009628,GO:0009636,GO:0009651,GO:0009719,GO:0009725,GO:0009733,GO:0009739,GO:0009751,GO:0009753,GO:…	-	KOG1778-CREB binding protein/P300 and related TAZ Zn-finger proteins[K]
gene:Solyc04g078010.2	0.131371	3.17811	-4.59645	0.000107139	0.000364418	down	Solyc04g078010.2	-	-	-	-
gene:Solyc03g116770.2	0.0001	0.199816	-10.9645	0.0212478	0.0437095	down	Solyc03g116770.2	-	-	-	-
gene:Solyc05g040040.1	0.291044	1.83895	-2.65958	0.015811	0.0336974	down	Solyc05g040040.1	-	GO:0000151,GO:0001101,GO:0005575,GO:0005622,GO:0005623,GO:0006508,GO:0006511,GO:0006807,GO:0007154,GO:0007165,GO:0008150,GO:0008152,GO:0009056,GO:0009057,GO:0009719,GO:0009725,GO:0009739,GO:0009740,GO:0009755,GO:0009937,GO:0009966,GO:0009987,GO:0010033,GO:0010476,GO:0010498,GO:0010646,GO:0019005,GO:0019538,GO:0019941,GO:0023051,GO:0023052,GO:0030163,GO:0031461,GO:0032870,GO:0032991,GO:0033993,GO:…	-	-
gene:Solyc03g112710.1	2.53807	0.0218753	6.85828	5.88e-05	0.000209758	up	Solyc03g112710.1	-	-	K03094-ko04141 Protein processing in endoplasmic reticulum;ko04120 Ubiquitin mediated proteolysis;ko03083 Polycomb repressive complex;ko04310 Wnt signaling pathway;ko04341 Hedgehog signaling pathway - fly;ko04350 TGF-beta signaling pathway;ko04110 Cell cycle;ko04111 Cell cycle - yeast;ko04114 Oocyte meiosis;ko04710 Circadian rhythm;ko05200 Pathways in cancer;ko05170 Human immunodeficiency virus 1…	KOG1724-SCF ubiquitin ligase, Skp1 component[O]
gene:Solyc05g008170.1	8.13968	0.8792	3.21071	2.48821e-08	1.43831e-07	up	Solyc05g008170.1	-	-	-	-
gene:Solyc00g063110.2	2.54427	16.6395	-2.70929	3.61025e-10	2.59465e-09	down	Solyc00g063110.2	-	-	-	-
gene:Solyc11g072800.1	0.0248257	0.272096	-3.45421	0.00120111	0.00333536	down	Solyc11g072800.1	-	GO:0005575,GO:0016020	-	KOG0039-Ferric reductase, NADH/NADPH oxidase and related proteins[PQ]
gene:Solyc12g062800.1	0.0001	1.13339	-13.4684	0.0202287	0.0418733	down	Solyc12g062800.1	-	-	-	-
gene:Solyc02g077580.1	1.31996	0.194761	2.76071	0.00349695	0.00876885	up	Solyc02g077580.1	-	GO:0000322,GO:0000323,GO:0000324,GO:0005575,GO:0005622,GO:0005623,GO:0005737,GO:0005773,GO:0006950,GO:0006952,GO:0006979,GO:0008150,GO:0009605,GO:0009607,GO:0009620,GO:0009719,GO:0009725,GO:0009735,GO:0010033,GO:0016020,GO:0016021,GO:0031224,GO:0042221,GO:0043207,GO:0043226,GO:0043227,GO:0043229,GO:0043231,GO:0044424,GO:0044425,GO:0044444,GO:0044464,GO:0050832,GO:0050896,GO:0051704,GO:0051707,GO:…	-	KOG1752-Glutaredoxin and related proteins[O]
gene:Solyc02g038740.2	381.903	15.2182	4.64934	1.18544e-64	1.22842e-62	up	Solyc02g038740.2	-	GO:0003674,GO:0003824,GO:0004420,GO:0005575,GO:0005622,GO:0005623,GO:0005737,GO:0005739,GO:0005740,GO:0005777,GO:0005778,GO:0005783,GO:0005789,GO:0006629,GO:0006694,GO:0006720,GO:0006721,GO:0006722,GO:0008150,GO:0008152,GO:0008202,GO:0008299,GO:0008610,GO:0009058,GO:0009526,GO:0009536,GO:0009987,GO:0012505,GO:0016020,GO:0016104,GO:0016114,GO:0016125,GO:0016126,GO:0016491,GO:0016614,GO:0016616,GO:…	K00021-ko00900 Terpenoid backbone biosynthesis;ko04152 AMPK signaling pathway;ko04976 Bile secretion	KOG2480-3-hydroxy-3-methylglutaryl-CoA (HMG-CoA) reductase[I]
gene:Solyc03g113910.2	14.843	156.353	-3.39695	5.30858e-23	1.08609e-21	down	Solyc03g113910.2	-	-	-	-
gene:Solyc11g011890.1	0.925577	11.0275	-3.57462	1.12471e-23	2.36756e-22	down	Solyc11g011890.1	-	-	-	-
gene:Solyc01g007040.2	0.119805	2.59749	-4.43836	0.000845755	0.00242656	down	Solyc01g007040.2	-	GO:0001101,GO:0003674,GO:0003824,GO:0004842,GO:0005575,GO:0005622,GO:0005623,GO:0005737,GO:0005829,GO:0006464,GO:0006807,GO:0006950,GO:0008150,GO:0008152,GO:0009414,GO:0009415,GO:0009628,GO:0009987,GO:0010033,GO:0010035,GO:0010200,GO:0010243,GO:0016567,GO:0016740,GO:0019538,GO:0019787,GO:0032446,GO:0036211,GO:0042221,GO:0042493,GO:0043170,GO:0043412,GO:0044237,GO:0044238,GO:0044260,GO:0044267,GO:…	-	KOG4642-Chaperone-dependent E3 ubiquitin protein ligase (contains TPR repeats)[O]
gene:Solyc07g044710.1	0.0001	0.899256	-13.1345	6.07467e-07	2.93121e-06	down	Solyc07g044710.1	-	GO:0008150,GO:0009628,GO:0050896,GO:0080167	K05605-ko00640 Propanoate metabolism;ko00280 Valine, leucine and isoleucine degradation;ko00410 beta-Alanine metabolism	KOG1684-Enoyl-CoA hydratase[I]
gene:Solyc02g078510.2	31.9689	2.04776	3.96455	1.43657e-39	6.31399e-38	up	Solyc02g078510.2	-	-	-	-
gene:Solyc09g075580.1	0.527617	5.81151	-3.46135	2.3788e-10	1.75526e-09	down	Solyc09g075580.1	-	-	-	-
gene:Solyc03g119370.1	4.98971	0.50858	3.29441	1.22263e-08	7.33518e-08	up	Solyc03g119370.1	-	GO:0000003,GO:0000981,GO:0000988,GO:0000989,GO:0001067,GO:0001076,GO:0001101,GO:0001134,GO:0001135,GO:0003006,GO:0003674,GO:0003676,GO:0003677,GO:0003700,GO:0005488,GO:0005575,GO:0005622,GO:0005623,GO:0005634,GO:0006355,GO:0006357,GO:0007154,GO:0007165,GO:0007275,GO:0008150,GO:0009719,GO:0009725,GO:0009739,GO:0009740,GO:0009753,GO:0009755,GO:0009791,GO:0009867,GO:0009889,GO:0009908,GO:0009987,GO:…	-	KOG0048-Transcription factor, Myb superfamily[K]
gene:Solyc08g007460.2	730.713	117.115	2.64138	1.94697e-87	3.44667e-85	up	Solyc08g007460.2	-	-	-	-
gene:Solyc06g067900.1	0.657202	0.039595	4.05295	9.20374e-05	0.000316714	up	Solyc06g067900.1	-	GO:0003674,GO:0005215,GO:0005575,GO:0005623,GO:0005886,GO:0005887,GO:0006810,GO:0006811,GO:0006820,GO:0006855,GO:0006873,GO:0006885,GO:0007154,GO:0008150,GO:0008509,GO:0009605,GO:0009987,GO:0009991,GO:0010036,GO:0015075,GO:0015103,GO:0015238,GO:0015318,GO:0015562,GO:0015698,GO:0015893,GO:0016020,GO:0016021,GO:0019725,GO:0022857,GO:0030003,GO:0030004,GO:0030641,GO:0031224,GO:0031226,GO:0031667,GO:…	-	KOG1172-Na+-independent Cl/HCO3 exchanger AE1 and related transporters (SLC4 family)[P]
gene:Solyc12g008980.1	2.85478	21.0202	-2.88032	2.98439e-33	1.00367e-31	down	Solyc12g008980.1	-	GO:0003674,GO:0003824,GO:0006629,GO:0006720,GO:0006721,GO:0008150,GO:0008152,GO:0008299,GO:0008610,GO:0009058,GO:0009975,GO:0009987,GO:0016108,GO:0016109,GO:0016114,GO:0016116,GO:0016117,GO:0016122,GO:0016123,GO:0016853,GO:0016860,GO:0042440,GO:0044237,GO:0044238,GO:0044249,GO:0044255,GO:0045435,GO:0046148,GO:0071704,GO:1901576	K06444-ko00906 Carotenoid biosynthesis	-
gene:Solyc12g098600.1	1.59115	12.4884	-2.97244	1.19294e-07	6.29874e-07	down	Solyc12g098600.1	-	-	-	KOG1192-UDP-glucuronosyl and UDP-glucosyl transferase[GC]
gene:Solyc02g076890.1	0.384307	9.10162	-4.56579	0.00689861	0.0160852	down	Solyc02g076890.1	-	-	-	-
gene:Solyc11g011700.1	0.0001	1.31444	-13.6822	0.000779981	0.00225128	down	Solyc11g011700.1	-	-	K14488-ko04075 Plant hormone signal transduction	-
gene:Solyc02g076750.1	0.250164	1.79583	-2.84371	9.9264e-07	4.65925e-06	down	Solyc02g076750.1	-	GO:0000323,GO:0003674,GO:0003824,GO:0004175,GO:0004197,GO:0005575,GO:0005576,GO:0005615,GO:0005622,GO:0005623,GO:0005737,GO:0005764,GO:0005773,GO:0006508,GO:0006807,GO:0008150,GO:0008152,GO:0008233,GO:0008234,GO:0009056,GO:0009057,GO:0009987,GO:0016787,GO:0019538,GO:0030163,GO:0043170,GO:0043226,GO:0043227,GO:0043229,GO:0043231,GO:0044237,GO:0044238,GO:0044248,GO:0044257,GO:0044260,GO:0044265,GO:…	-	KOG1542-Cysteine proteinase Cathepsin F[O]
gene:Solyc01g110570.2	0.230892	17.3107	-6.2283	3.25093e-23	6.72122e-22	down	Solyc01g110570.2	-	-	K14488-ko04075 Plant hormone signal transduction	-
gene:Solyc06g031710.2	0.155998	2.43767	-3.9659	2.95539e-09	1.91507e-08	down	Solyc06g031710.2	-	GO:0000003,GO:0001504,GO:0001505,GO:0003006,GO:0003333,GO:0003674,GO:0005215,GO:0005342,GO:0005575,GO:0005623,GO:0005886,GO:0006810,GO:0006811,GO:0006812,GO:0006820,GO:0006835,GO:0006836,GO:0006855,GO:0006865,GO:0006868,GO:0007275,GO:0008150,GO:0008324,GO:0008509,GO:0008514,GO:0009791,GO:0010154,GO:0015075,GO:0015171,GO:0015175,GO:0015179,GO:0015186,GO:0015238,GO:0015318,GO:0015711,GO:0015800,GO:…	-	-
gene:Solyc10g050970.1	12.4585	1.79284	2.79681	1.40826e-13	1.44232e-12	up	Solyc10g050970.1	-	-	-	-
gene:Solyc09g007940.2	1.71753	16.9195	-3.30028	4.6849e-19	7.33583e-18	down	Solyc09g007940.2	-	GO:0003674,GO:0003824,GO:0004001,GO:0005488,GO:0005507,GO:0005575,GO:0005622,GO:0005623,GO:0005634,GO:0005737,GO:0005829,GO:0005886,GO:0006139,GO:0006163,GO:0006164,GO:0006166,GO:0006167,GO:0006169,GO:0006725,GO:0006753,GO:0006793,GO:0006796,GO:0006807,GO:0008150,GO:0008152,GO:0009058,GO:0009116,GO:0009117,GO:0009119,GO:0009123,GO:0009124,GO:0009126,GO:0009127,GO:0009150,GO:0009152,GO:0009156,GO:…	K00856-ko00230 Purine metabolism	KOG2854-Possible pfkB family carbohydrate kinase[G]
gene:Solyc08g061020.1	0.298133	3.21385	-3.43027	2.27839e-05	8.67136e-05	down	Solyc08g061020.1	-	-	-	KOG1237-H+/oligopeptide symporter[E]
gene:Solyc04g053000.1	0.459337	5.7943	-3.65701	4.48392e-07	2.20022e-06	down	Solyc04g053000.1	-	-	K14488-ko04075 Plant hormone signal transduction	-
gene:Solyc12g055700.1	0.483894	12.9745	-4.74484	6.22319e-16	7.73107e-15	down	Solyc12g055700.1	-	-	-	-
gene:Solyc11g068940.1	50.6129	6.86047	2.88313	3.16468e-46	1.8335e-44	up	Solyc11g068940.1	-	GO:0003674,GO:0003824,GO:0004842,GO:0006464,GO:0006807,GO:0008150,GO:0008152,GO:0009987,GO:0016567,GO:0016740,GO:0019538,GO:0019787,GO:0032446,GO:0036211,GO:0043170,GO:0043412,GO:0044237,GO:0044238,GO:0044260,GO:0044267,GO:0070647,GO:0071704,GO:0140096,GO:1901564	-	-
gene:Solyc01g098500.2	2.6255	20.7744	-2.98414	1.50555e-11	1.28188e-10	down	Solyc01g098500.2	-	-	-	KOG0254-Predicted transporter (major facilitator superfamily)[R]
gene:Solyc12g009800.1	4.80957	40.0837	-3.05904	7.47612e-16	9.25151e-15	down	Solyc12g009800.1	-	GO:0003674,GO:0003824,GO:0003993,GO:0005575,GO:0005618,GO:0005622,GO:0005623,GO:0005737,GO:0005773,GO:0005829,GO:0006793,GO:0006796,GO:0008150,GO:0008152,GO:0009505,GO:0009987,GO:0016311,GO:0016787,GO:0016788,GO:0016791,GO:0030312,GO:0042578,GO:0042592,GO:0043226,GO:0043227,GO:0043229,GO:0043231,GO:0044237,GO:0044424,GO:0044444,GO:0044464,GO:0048878,GO:0050801,GO:0055062,GO:0055081,GO:0055083,GO:…	-	KOG1378-Purple acid phosphatase[G]
gene:Solyc05g051310.1	1.52967	10.4528	-2.77259	7.3977e-13	7.08157e-12	down	Solyc05g051310.1	-	GO:0001067,GO:0003674,GO:0003676,GO:0003677,GO:0003700,GO:0005488,GO:0006355,GO:0006950,GO:0006952,GO:0008150,GO:0009605,GO:0009607,GO:0009620,GO:0009888,GO:0009889,GO:0009891,GO:0009893,GO:0009987,GO:0010033,GO:0010087,GO:0010200,GO:0010243,GO:0010468,GO:0010556,GO:0010557,GO:0010604,GO:0010628,GO:0019219,GO:0019222,GO:0031323,GO:0031325,GO:0031326,GO:0031328,GO:0032502,GO:0042221,GO:0042493,GO:…	-	-
gene:Solyc06g063370.2	283.121	2277.36	-3.00787	5.4912e-22	1.04464e-20	down	Solyc06g063370.2	-	GO:0003674,GO:0005488,GO:0005515,GO:0005575,GO:0005622,GO:0005623,GO:0005737,GO:0006091,GO:0008150,GO:0008152,GO:0009314,GO:0009416,GO:0009503,GO:0009507,GO:0009517,GO:0009521,GO:0009523,GO:0009526,GO:0009532,GO:0009534,GO:0009535,GO:0009536,GO:0009570,GO:0009579,GO:0009628,GO:0009637,GO:0009639,GO:0009765,GO:0009768,GO:0009783,GO:0009941,GO:0009987,GO:0010114,GO:0010196,GO:0010207,GO:0010218,GO:…	K08916-ko00196 Photosynthesis - antenna proteins	-
gene:Solyc11g007250.1	0.5699	4.28973	-2.91211	3.18597e-13	3.1516e-12	down	Solyc11g007250.1	-	-	-	KOG0610-Putative serine/threonine protein kinase[R]
gene:Solyc04g054380.1	32.3226	0.0001	18.3022	6.98802e-17	9.312e-16	up	Solyc04g054380.1	-	GO:0003674,GO:0003824,GO:0005575,GO:0005622,GO:0005623,GO:0005737,GO:0005777,GO:0005911,GO:0006629,GO:0006644,GO:0006714,GO:0006720,GO:0006721,GO:0006793,GO:0006796,GO:0006950,GO:0008150,GO:0008152,GO:0008299,GO:0008300,GO:0008610,GO:0009056,GO:0009058,GO:0009395,GO:0009506,GO:0009605,GO:0009607,GO:0009611,GO:0009975,GO:0009987,GO:0010333,GO:0010334,GO:0016042,GO:0016106,GO:0016114,GO:0016115,GO:…	-	-
gene:Solyc02g071070.2	0.625742	14.1974	-4.50392	2.25674e-60	2.08437e-58	down	Solyc02g071070.2	-	GO:0005575,GO:0005622,GO:0005623,GO:0005737,GO:0005768,GO:0005770,GO:0005783,GO:0006605,GO:0006623,GO:0006810,GO:0006811,GO:0006812,GO:0006885,GO:0006886,GO:0007034,GO:0008104,GO:0008150,GO:0012505,GO:0015031,GO:0015672,GO:0015833,GO:0031410,GO:0031982,GO:0033036,GO:0033365,GO:0034613,GO:0042592,GO:0042886,GO:0043226,GO:0043227,GO:0043229,GO:0043231,GO:0044424,GO:0044444,GO:0044464,GO:0045184,GO:…	-	KOG1650-Predicted K+/H+-antiporter[P]
gene:Solyc08g076900.2	0.079089	2.29825	-4.86092	1.49114e-08	8.86273e-08	down	Solyc08g076900.2	-	-	-	-
gene:Solyc03g083660.1	4.0825	0.576547	2.82394	6.55943e-06	2.7123e-05	up	Solyc03g083660.1	-	GO:0003674,GO:0004857,GO:0005575,GO:0005618,GO:0005623,GO:0008150,GO:0009505,GO:0030234,GO:0030312,GO:0043086,GO:0044092,GO:0044464,GO:0046910,GO:0050789,GO:0050790,GO:0050793,GO:0051239,GO:0065007,GO:0065009,GO:0071944,GO:0098772,GO:2000026,GO:2000280	-	-
gene:Solyc07g021630.2	90.8238	9.37059	3.27686	2.20018e-78	3.11595e-76	up	Solyc07g021630.2	-	GO:0003674,GO:0003824,GO:0004084,GO:0005575,GO:0005622,GO:0005623,GO:0005737,GO:0005739,GO:0008483,GO:0016740,GO:0016769,GO:0043226,GO:0043227,GO:0043229,GO:0043231,GO:0044424,GO:0044444,GO:0044464	K00826-ko00270 Cysteine and methionine metabolism;ko00280 Valine, leucine and isoleucine degradation;ko00290 Valine, leucine and isoleucine biosynthesis;ko00770 Pantothenate and CoA biosynthesis;ko00966 Glucosinolate biosynthesis	KOG0975-Branched chain aminotransferase BCAT1, pyridoxal phosphate enzymes type IV superfamily[E]
gene:Solyc08g079920.1	0.028382	0.839467	-4.88642	1.02136e-07	5.43903e-07	down	Solyc08g079920.1	-	-	-	KOG1114-Tripeptidyl peptidase II[O]
gene:Solyc12g098240.1	0.0001	0.982091	-13.2616	0.00940349	0.0211874	down	Solyc12g098240.1	-	-	-	-
gene:Solyc00g052430.2	1.0129	0.0948933	3.41603	3.02256e-05	0.00011273	up	Solyc00g052430.2	-	GO:0005575,GO:0005622,GO:0005623,GO:0005737,GO:0005739,GO:0005740,GO:0005743,GO:0016020,GO:0019866,GO:0031090,GO:0031966,GO:0031967,GO:0031975,GO:0043226,GO:0043227,GO:0043229,GO:0043231,GO:0044422,GO:0044424,GO:0044429,GO:0044444,GO:0044446,GO:0044464	-	-
gene:Solyc08g008380.2	1.98305	12.03	-2.60084	1.93582e-17	2.68633e-16	down	Solyc08g008380.2	-	-	K14486-ko04075 Plant hormone signal transduction	-
gene:Solyc08g066510.2	0.197299	1.37543	-2.80143	0.00061655	0.00181575	down	Solyc08g066510.2	-	GO:0000976,GO:0000977,GO:0000981,GO:0001012,GO:0001067,GO:0001085,GO:0001228,GO:0003674,GO:0003676,GO:0003677,GO:0003682,GO:0003690,GO:0003700,GO:0005488,GO:0005515,GO:0005575,GO:0005622,GO:0005623,GO:0005634,GO:0005667,GO:0006139,GO:0006351,GO:0006355,GO:0006357,GO:0006366,GO:0006725,GO:0006807,GO:0007623,GO:0008134,GO:0008150,GO:0008152,GO:0009058,GO:0009059,GO:0009314,GO:0009416,GO:0009628,GO:…	-	KOG1601-GATA-4/5/6 transcription factors[K]
gene:Solyc12g015800.1	0.301806	1.91182	-2.66325	0.000786645	0.00227	down	Solyc12g015800.1	-	-	-	KOG4628-Predicted E3 ubiquitin ligase[O]
gene:Solyc12g097090.1	0.214414	3.35869	-3.96943	4.89298e-06	2.06032e-05	down	Solyc12g097090.1	-	-	-	-
gene:Solyc05g056550.2	2.94581	19.7842	-2.74761	1.29611e-14	1.45297e-13	down	Solyc05g056550.2	-	GO:0003674,GO:0003676,GO:0003723,GO:0003729,GO:0003824,GO:0004672,GO:0004674,GO:0005488,GO:0005575,GO:0005622,GO:0005623,GO:0005634,GO:0005737,GO:0006464,GO:0006468,GO:0006793,GO:0006796,GO:0006807,GO:0006950,GO:0006970,GO:0007154,GO:0007165,GO:0008150,GO:0008152,GO:0009628,GO:0009651,GO:0009987,GO:0016301,GO:0016310,GO:0016740,GO:0016772,GO:0016773,GO:0019538,GO:0023052,GO:0035556,GO:0036211,GO:…	K14498-ko04016 MAPK signaling pathway - plant;ko04075 Plant hormone signal transduction	KOG0583-Serine/threonine protein kinase[T]
gene:Solyc04g016420.2	24.5214	2.62753	3.22226	2.72613e-25	6.19381e-24	up	Solyc04g016420.2	-	-	-	-
gene:Solyc06g034040.1	3.6919	0.207941	4.15012	1.36097e-05	5.36144e-05	up	Solyc06g034040.1	-	GO:0000003,GO:0003006,GO:0005575,GO:0005576,GO:0005622,GO:0005623,GO:0005811,GO:0006950,GO:0007275,GO:0008150,GO:0009266,GO:0009409,GO:0009628,GO:0009791,GO:0009845,GO:0010154,GO:0010344,GO:0010876,GO:0016020,GO:0019915,GO:0019953,GO:0022414,GO:0032501,GO:0032502,GO:0033036,GO:0043226,GO:0043228,GO:0043229,GO:0043232,GO:0044085,GO:0044424,GO:0044464,GO:0044703,GO:0048316,GO:0048608,GO:0048731,GO:…	-	-
gene:Solyc05g015350.2	0.0001	0.261097	-11.3504	0.000448673	0.00135564	down	Solyc05g015350.2	-	-	-	KOG0156-Cytochrome P450 CYP2 subfamily[Q]
gene:Solyc03g093270.2	0.358744	2.46973	-2.78333	0.00542382	0.0129606	down	Solyc03g093270.2	-	-	-	KOG1577-Aldo/keto reductase family proteins[R]
gene:Solyc06g075730.1	1.70056	0.0001	14.0537	9.72868e-07	4.57402e-06	up	Solyc06g075730.1	-	-	-	-
gene:Solyc03g032080.2	0.659004	6.84353	-3.37638	7.28107e-19	1.12286e-17	down	Solyc03g032080.2	-	GO:0003674,GO:0005215,GO:0005575,GO:0005622,GO:0005623,GO:0005737,GO:0005783,GO:0005789,GO:0006810,GO:0007275,GO:0008150,GO:0009653,GO:0009719,GO:0009725,GO:0009733,GO:0009791,GO:0009914,GO:0009966,GO:0010015,GO:0010033,GO:0010101,GO:0010102,GO:0010252,GO:0010311,GO:0010315,GO:0010329,GO:0010646,GO:0010817,GO:0010928,GO:0012505,GO:0015562,GO:0016020,GO:0022622,GO:0022857,GO:0023051,GO:0031984,GO:…	-	KOG2722-Predicted membrane protein[S]
gene:Solyc11g006420.1	0.440946	3.32785	-2.91592	6.76416e-09	4.1944e-08	down	Solyc11g006420.1	-	-	K01081-ko00230 Purine metabolism;ko00240 Pyrimidine metabolism;ko00760 Nicotinate and nicotinamide metabolism	KOG3128-Uncharacterized conserved protein[S]
gene:Solyc08g063090.2	0.0373343	0.941487	-4.65637	1.39101e-06	6.40643e-06	down	Solyc08g063090.2	-	-	-	KOG4232-Delta 6-fatty acid desaturase/delta-8 sphingolipid desaturase[I]
gene:Solyc06g076760.1	0.16589	1.11034	-2.74271	1.42809e-06	6.56419e-06	down	Solyc06g076760.1	-	GO:0003674,GO:0003824,GO:0006725,GO:0008150,GO:0008152,GO:0009058,GO:0009698,GO:0009699,GO:0009808,GO:0009809,GO:0009832,GO:0009834,GO:0009987,GO:0016491,GO:0016722,GO:0019438,GO:0019748,GO:0042546,GO:0044085,GO:0044237,GO:0044249,GO:0044550,GO:0055114,GO:0071554,GO:0071669,GO:0071704,GO:0071840,GO:1901360,GO:1901362,GO:1901576	-	KOG1263-Multicopper oxidases[Q]
gene:Solyc10g085550.1	2.0873	18.708	-3.16395	1.46781e-17	2.05252e-16	down	Solyc10g085550.1	-	GO:0001101,GO:0003674,GO:0003676,GO:0003677,GO:0003824,GO:0004634,GO:0005488,GO:0005507,GO:0005575,GO:0005576,GO:0005622,GO:0005623,GO:0005634,GO:0005737,GO:0005739,GO:0005740,GO:0005829,GO:0005886,GO:0005911,GO:0006950,GO:0006970,GO:0008150,GO:0009266,GO:0009314,GO:0009409,GO:0009416,GO:0009506,GO:0009507,GO:0009536,GO:0009628,GO:0009651,GO:0009719,GO:0009725,GO:0009737,GO:0010033,GO:0010035,GO:…	K01689-ko00010 Glycolysis / Gluconeogenesis;ko00680 Methane metabolism;ko03018 RNA degradation;ko04066 HIF-1 signaling pathway	KOG2670-Enolase[G]
gene:Solyc09g011870.1	78.345	8.88614	3.14021	3.00963e-43	1.5375e-41	up	Solyc09g011870.1	-	GO:0005575,GO:0005622,GO:0005623,GO:0005737,GO:0009507,GO:0009536,GO:0043226,GO:0043227,GO:0043229,GO:0043231,GO:0044424,GO:0044444,GO:0044464	K15227-ko00400 Phenylalanine, tyrosine and tryptophan biosynthesis	KOG2380-Prephenate dehydrogenase (NADP+)[E]
gene:Solyc01g067860.2	3.35226	25.3203	-2.91709	6.38551e-14	6.75433e-13	down	Solyc01g067860.2	-	-	-	-
gene:Solyc08g081820.2	3.57548	0.229704	3.96029	1.02362e-19	1.67162e-18	up	Solyc08g081820.2	-	GO:0005575,GO:0005622,GO:0005623,GO:0005737,GO:0005768,GO:0005770,GO:0005783,GO:0006605,GO:0006623,GO:0006810,GO:0006811,GO:0006812,GO:0006885,GO:0006886,GO:0007034,GO:0008104,GO:0008150,GO:0012505,GO:0015031,GO:0015672,GO:0015833,GO:0031410,GO:0031982,GO:0033036,GO:0033365,GO:0034613,GO:0042592,GO:0042886,GO:0043226,GO:0043227,GO:0043229,GO:0043231,GO:0044424,GO:0044444,GO:0044464,GO:0045184,GO:…	-	KOG1650-Predicted K+/H+-antiporter[P]
gene:Solyc06g072350.2	3.91722	50.9635	-3.70156	7.91092e-81	1.22221e-78	down	Solyc06g072350.2	-	-	-	-
gene:Solyc09g010200.2	1.09612	8.05677	-2.87779	2.3433e-09	1.53838e-08	down	Solyc09g010200.2	-	GO:0003674,GO:0005488,GO:0005515,GO:0005575,GO:0005618,GO:0005623,GO:0005886,GO:0007043,GO:0008150,GO:0009505,GO:0009531,GO:0009987,GO:0016020,GO:0016043,GO:0022607,GO:0030312,GO:0034329,GO:0034330,GO:0042545,GO:0042802,GO:0042803,GO:0044085,GO:0044426,GO:0044462,GO:0044464,GO:0045216,GO:0045229,GO:0046983,GO:0048037,GO:0048226,GO:0051536,GO:0051540,GO:0071554,GO:0071555,GO:0071840,GO:0071944	-	-
gene:Solyc03g063030.2	0.273275	3.43377	-3.65137	1.81658e-11	1.53136e-10	down	Solyc03g063030.2	-	GO:0003333,GO:0003674,GO:0005215,GO:0005342,GO:0005575,GO:0005622,GO:0005623,GO:0005737,GO:0005773,GO:0005774,GO:0006810,GO:0006811,GO:0006820,GO:0006865,GO:0008150,GO:0008509,GO:0008514,GO:0015075,GO:0015171,GO:0015318,GO:0015711,GO:0015849,GO:0016020,GO:0022857,GO:0031090,GO:0034220,GO:0043226,GO:0043227,GO:0043229,GO:0043231,GO:0044422,GO:0044424,GO:0044437,GO:0044444,GO:0044446,GO:0044464,GO:…	K15015-ko04727 GABAergic synapse;ko04723 Retrograde endocannabinoid signaling;ko04721 Synaptic vesicle cycle;ko05032 Morphine addiction;ko05033 Nicotine addiction	KOG1303-Amino acid transporters[E]
gene:Solyc02g091070.2	3.18351	0.490615	2.69795	3.0345e-08	1.73872e-07	up	Solyc02g091070.2	-	-	-	KOG1347-Uncharacterized membrane protein, predicted efflux pump[R]
gene:Solyc02g067190.2	4.98282	33.8515	-2.76418	0.00108725	0.00304574	down	Solyc02g067190.2	-	GO:0003674,GO:0005488,GO:0005515,GO:0005575,GO:0005618,GO:0005623,GO:0005886,GO:0007043,GO:0008150,GO:0009505,GO:0009531,GO:0009987,GO:0016020,GO:0016043,GO:0022607,GO:0030312,GO:0034329,GO:0034330,GO:0042545,GO:0042802,GO:0042803,GO:0044085,GO:0044426,GO:0044462,GO:0044464,GO:0045216,GO:0045229,GO:0046983,GO:0048037,GO:0048226,GO:0051536,GO:0051540,GO:0071554,GO:0071555,GO:0071840,GO:0071944	-	-
gene:Solyc01g106630.2	75.2373	11.4667	2.71399	8.16815e-05	0.000283296	up	Solyc01g106630.2	-	-	-	-
gene:Solyc11g010340.1	0.0910833	1.03313	-3.5037	8.50083e-05	0.000294314	down	Solyc11g010340.1	-	GO:0003674,GO:0003700,GO:0006355,GO:0008150,GO:0009889,GO:0010468,GO:0010556,GO:0019219,GO:0019222,GO:0031323,GO:0031326,GO:0050789,GO:0050794,GO:0051171,GO:0051252,GO:0060255,GO:0065007,GO:0080090,GO:0140110,GO:1903506,GO:2000112,GO:2001141	-	-
gene:Solyc09g082810.2	642.97	72.5309	3.14808	1.36554e-07	7.16703e-07	up	Solyc09g082810.2	-	GO:0005575,GO:0005618,GO:0005623,GO:0030312,GO:0044464,GO:0071944	-	-
gene:Solyc03g007570.2	0.242656	7.76529	-5.00006	3.90812e-06	1.6738e-05	down	Solyc03g007570.2	-	-	-	KOG2118-Predicted membrane protein, contains two CBS domains[S]
gene:Solyc12g008850.1	0.677912	0.006813	6.63666	1.44355e-06	6.6258e-06	up	Solyc12g008850.1	-	GO:0003674,GO:0003824,GO:0005575,GO:0005622,GO:0005623,GO:0005737,GO:0008150,GO:0008152,GO:0016491,GO:0016645,GO:0016647,GO:0040034,GO:0044424,GO:0044464,GO:0048506,GO:0048509,GO:0048510,GO:0050789,GO:0050793,GO:0055114,GO:0065007,GO:1990534	K12259-ko00330 Arginine and proline metabolism;ko00410 beta-Alanine metabolism	KOG0685-Flavin-containing amine oxidase[H]
gene:Solyc10g008830.2	0.297276	3.13833	-3.40012	1.70564e-10	1.27845e-09	down	Solyc10g008830.2	-	-	-	-
gene:Solyc10g048180.1	0.0001	0.18381	-10.844	0.00843557	0.0192395	down	Solyc10g048180.1	-	-	-	KOG1304-Amino acid transporters[E]
gene:Solyc05g051810.1	0.722733	4.85071	-2.74666	0.00521743	0.0125073	down	Solyc05g051810.1	-	-	-	-
gene:Solyc04g008530.1	6.98227	0.0282117	7.95126	1.38769e-13	1.4224e-12	up	Solyc04g008530.1	-	-	-	-
gene:Solyc02g071480.2	0.592339	0.0001	12.5322	3.15094e-05	0.000117261	up	Solyc02g071480.2	-	-	-	KOG0143-Iron/ascorbate family oxidoreductases[QR]
gene:Solyc10g079860.1	243.808	23.3682	3.38313	1.0797e-101	2.52511e-99	up	Solyc10g079860.1	-	GO:0001871,GO:0003674,GO:0003824,GO:0004553,GO:0005488,GO:0005575,GO:0005623,GO:0005886,GO:0016020,GO:0016787,GO:0016798,GO:0030246,GO:0030247,GO:0031224,GO:0031225,GO:0031226,GO:0044425,GO:0044459,GO:0044464,GO:0046658,GO:0071944	-	-
gene:Solyc03g005500.1	7.78422	1.08774	2.83922	7.78939e-08	4.21765e-07	up	Solyc03g005500.1	-	GO:0000160,GO:0003674,GO:0003676,GO:0003677,GO:0003700,GO:0005488,GO:0005575,GO:0005622,GO:0005623,GO:0005634,GO:0006355,GO:0007154,GO:0007165,GO:0008150,GO:0009719,GO:0009723,GO:0009725,GO:0009755,GO:0009787,GO:0009789,GO:0009873,GO:0009889,GO:0009891,GO:0009893,GO:0009966,GO:0009967,GO:0009987,GO:0010033,GO:0010118,GO:0010185,GO:0010186,GO:0010468,GO:0010556,GO:0010557,GO:0010604,GO:0010628,GO:…	-	-
gene:Solyc08g005720.2	0.0964333	0.758101	-2.97479	0.0126984	0.0276791	down	Solyc08g005720.2	-	-	K04121-ko00904 Diterpenoid biosynthesis	-
gene:Solyc06g066680.2	36.0137	5.01981	2.84284	1.08726e-28	2.9206e-27	up	Solyc06g066680.2	-	GO:0000064,GO:0003333,GO:0003674,GO:0005215,GO:0005287,GO:0005289,GO:0005290,GO:0005292,GO:0005342,GO:0005575,GO:0005622,GO:0005623,GO:0005737,GO:0005739,GO:0005740,GO:0005743,GO:0006082,GO:0006520,GO:0006560,GO:0006561,GO:0006807,GO:0006810,GO:0006811,GO:0006812,GO:0006820,GO:0006839,GO:0006844,GO:0006855,GO:0006865,GO:0006950,GO:0006970,GO:0006972,GO:0008150,GO:0008152,GO:0008324,GO:0008509,GO:…	-	KOG0762-Mitochondrial carrier protein[C]
gene:Solyc02g078950.2	0.828715	5.86833	-2.824	1.35902e-16	1.77208e-15	down	Solyc02g078950.2	-	-	-	KOG0496-Beta-galactosidase[G]
gene:Solyc03g121170.2	0.536618	6.16074	-3.52114	7.48057e-15	8.56285e-14	down	Solyc03g121170.2	-	GO:0005575,GO:0005576,GO:0048046	-	-
gene:Solyc10g080050.1	0.890495	7.08729	-2.99255	3.45693e-10	2.48938e-09	down	Solyc10g080050.1	-	-	-	-
gene:Solyc09g005560.2	11.8597	0.618897	4.26023	1.44415e-49	9.61206e-48	up	Solyc09g005560.2	-	GO:0000981,GO:0003674,GO:0003700,GO:0005575,GO:0005622,GO:0005623,GO:0005634,GO:0005654,GO:0005730,GO:0006355,GO:0006357,GO:0008150,GO:0009889,GO:0010468,GO:0010556,GO:0016592,GO:0019219,GO:0019222,GO:0031323,GO:0031326,GO:0031974,GO:0031981,GO:0032991,GO:0043226,GO:0043227,GO:0043228,GO:0043229,GO:0043231,GO:0043232,GO:0043233,GO:0044422,GO:0044424,GO:0044428,GO:0044446,GO:0044451,GO:0044464,GO:…	-	KOG4282-Transcription factor GT-2 and related proteins, contains trihelix DNA-binding/SANT domain[K]
gene:Solyc07g061880.1	0.0692853	1.54666	-4.48047	0.000757918	0.00219107	down	Solyc07g061880.1	-	-	-	-
gene:Solyc05g013650.2	0.041221	0.452861	-3.45762	0.0087892	0.0199532	down	Solyc05g013650.2	-	-	-	-
gene:Solyc12g006430.1	0.0001	0.654946	-12.6772	2.04857e-06	9.18272e-06	down	Solyc12g006430.1	-	GO:0003674,GO:0003824,GO:0005575,GO:0005622,GO:0005623,GO:0008194,GO:0016740,GO:0016757,GO:0016758,GO:0035251,GO:0043226,GO:0043227,GO:0043229,GO:0043231,GO:0044424,GO:0044464,GO:0046527,GO:0080043,GO:0080044	-	KOG1192-UDP-glucuronosyl and UDP-glucosyl transferase[GC]
gene:Solyc09g090600.2	0.402711	17.793	-5.46542	2.75235e-53	2.11334e-51	down	Solyc09g090600.2	-	-	-	-
gene:Solyc07g055350.2	1.15779	8.74744	-2.91749	1.82349e-32	5.91404e-31	down	Solyc07g055350.2	-	-	-	KOG0157-Cytochrome P450 CYP4/CYP19/CYP26 subfamilies[QI]
gene:Solyc08g022240.1	5.16858	0.800627	2.69057	1.70241e-17	2.37017e-16	up	Solyc08g022240.1	-	-	-	KOG4569-Predicted lipase[I]
gene:Solyc07g020870.1	2.7373	0.0654243	5.38678	3.06415e-27	7.71088e-26	up	Solyc07g020870.1	-	-	-	KOG0266-WD40 repeat-containing protein[R]
gene:Solyc11g042630.1	0.431387	2.71399	-2.65336	0.00183397	0.00490162	down	Solyc11g042630.1	-	-	-	-
gene:Solyc04g007940.2	0.035933	1.10009	-4.93617	1.37217e-08	8.19765e-08	down	Solyc04g007940.2	-	-	-	KOG0156-Cytochrome P450 CYP2 subfamily[Q]
gene:Solyc05g008220.2	232.887	19.1853	3.60156	2.21189e-48	1.41672e-46	up	Solyc05g008220.2	-	-	-	-
gene:Solyc10g079380.1	20.6468	0.0969543	7.7344	5.09377e-06	2.13877e-05	up	Solyc10g079380.1	-	GO:0003674,GO:0003700,GO:0006355,GO:0008150,GO:0009889,GO:0010035,GO:0010038,GO:0010468,GO:0010556,GO:0019219,GO:0019222,GO:0031323,GO:0031326,GO:0042221,GO:0046686,GO:0050789,GO:0050794,GO:0050896,GO:0051171,GO:0051252,GO:0060255,GO:0065007,GO:0080090,GO:0140110,GO:1903506,GO:2000112,GO:2001141	-	KOG0627-Heat shock transcription factor[K]
gene:Solyc07g006900.1	0.0903707	1.70947	-4.24155	1.79986e-11	1.51777e-10	down	Solyc07g006900.1	-	GO:0000323,GO:0001666,GO:0003674,GO:0005215,GO:0005575,GO:0005622,GO:0005623,GO:0005737,GO:0005773,GO:0005783,GO:0005886,GO:0006810,GO:0006950,GO:0008150,GO:0009605,GO:0009606,GO:0009628,GO:0009629,GO:0009630,GO:0009719,GO:0009723,GO:0009725,GO:0009733,GO:0009743,GO:0009746,GO:0009749,GO:0009914,GO:0009921,GO:0009925,GO:0009926,GO:0009958,GO:0009966,GO:0010033,GO:0010252,GO:0010315,GO:0010329,GO:…	-	-
gene:Solyc09g083360.2	5.07848	0.807758	2.6524	4.47265e-19	7.02074e-18	up	Solyc09g083360.2	-	GO:0001101,GO:0003674,GO:0003700,GO:0005575,GO:0005622,GO:0005623,GO:0005634,GO:0006355,GO:0006950,GO:0008150,GO:0009414,GO:0009415,GO:0009628,GO:0009889,GO:0010035,GO:0010468,GO:0010556,GO:0019219,GO:0019222,GO:0031323,GO:0031326,GO:0042221,GO:0043226,GO:0043227,GO:0043229,GO:0043231,GO:0044424,GO:0044464,GO:0050789,GO:0050794,GO:0050896,GO:0051171,GO:0051252,GO:0060255,GO:0065007,GO:0080090,GO:…	-	-
gene:Solyc06g083580.2	2.81889	24.1711	-3.10008	1.04252e-22	2.09259e-21	down	Solyc06g083580.2	-	-	K01728-ko00040 Pentose and glucuronate interconversions;ko02024 Quorum sensing	-
gene:Solyc04g064940.2	0.529343	3.23871	-2.61314	9.83194e-16	1.20324e-14	down	Solyc04g064940.2	-	-	-	KOG1187-Serine/threonine protein kinase[T]
gene:Solyc09g091950.1	0.097221	0.730484	-2.90951	0.0145933	0.0313643	down	Solyc09g091950.1	-	GO:0003674,GO:0003700,GO:0006355,GO:0008150,GO:0009889,GO:0010468,GO:0010556,GO:0019219,GO:0019222,GO:0031323,GO:0031326,GO:0050789,GO:0050794,GO:0051171,GO:0051252,GO:0060255,GO:0065007,GO:0080090,GO:0140110,GO:1903506,GO:2000112,GO:2001141	-	-
gene:Solyc10g078580.1	21.8406	339.151	-3.95684	8.98887e-49	5.83064e-47	down	Solyc10g078580.1	-	GO:0005575,GO:0007275,GO:0008150,GO:0009653,GO:0009888,GO:0009987,GO:0010015,GO:0010053,GO:0010054,GO:0016020,GO:0016049,GO:0021700,GO:0022622,GO:0030154,GO:0031224,GO:0031225,GO:0032501,GO:0032502,GO:0040007,GO:0044425,GO:0048364,GO:0048468,GO:0048469,GO:0048588,GO:0048589,GO:0048731,GO:0048764,GO:0048765,GO:0048767,GO:0048856,GO:0048869,GO:0060560,GO:0071695,GO:0080147,GO:0090558,GO:0090627,GO:…	-	-
gene:Solyc01g100750.2	1.25542	7.77517	-2.6307	3.03408e-14	3.30251e-13	down	Solyc01g100750.2	-	-	-	-
gene:Solyc03g096670.2	61.0648	4.91764	3.6343	1.85439e-77	2.56914e-75	up	Solyc03g096670.2	-	-	K14497-ko04016 MAPK signaling pathway - plant;ko04075 Plant hormone signal transduction;ko04931 Insulin resistance	KOG0698-Serine/threonine protein phosphatase[T]
gene:Solyc09g007010.1	526.753	36.2317	3.8618	8.34188e-69	9.36789e-67	up	Solyc09g007010.1	-	-	K13449-ko04016 MAPK signaling pathway - plant;ko04075 Plant hormone signal transduction;ko04626 Plant-pathogen interaction	KOG3017-Defense-related protein containing SCP domain[S]
gene:Solyc11g005520.1	1.42854	0.216711	2.7207	0.0159971	0.0340342	up	Solyc11g005520.1	-	-	-	-
gene:Solyc02g072070.2	5.51034	0.7624	2.85352	1.34789e-26	3.31344e-25	up	Solyc02g072070.2	-	-	-	KOG1187-Serine/threonine protein kinase[T]
gene:Solyc08g068790.1	83.1743	10.8937	2.93265	6.4747e-27	1.61975e-25	up	Solyc08g068790.1	-	-	-	-
gene:Solyc08g075020.2	73.0411	9.0389	3.01449	1.88325e-75	2.46193e-73	up	Solyc08g075020.2	-	-	-	KOG4287-Pectin acetylesterase and similar proteins[M]
gene:Solyc11g012520.1	2.22706	19.3258	-3.11732	1.0625e-06	4.9643e-06	down	Solyc11g012520.1	-	-	-	-
gene:Solyc11g011340.1	148.169	7.24671	4.35378	3.3073e-56	2.70224e-54	up	Solyc11g011340.1	-	GO:0006725,GO:0008150,GO:0008152,GO:0009058,GO:0009698,GO:0009699,GO:0009808,GO:0009809,GO:0009987,GO:0019438,GO:0019748,GO:0044237,GO:0044249,GO:0044550,GO:0071704,GO:1901360,GO:1901362,GO:1901576	-	KOG0023-Alcohol dehydrogenase, class V[Q]
gene:Solyc04g056310.2	0.0262507	0.793664	-4.9181	8.87088e-05	0.000306313	down	Solyc04g056310.2	-	GO:0000981,GO:0000988,GO:0000989,GO:0001067,GO:0001076,GO:0001101,GO:0001134,GO:0001135,GO:0003674,GO:0003676,GO:0003677,GO:0003700,GO:0005488,GO:0005575,GO:0005622,GO:0005623,GO:0005634,GO:0006355,GO:0006357,GO:0008150,GO:0009719,GO:0009725,GO:0009751,GO:0009753,GO:0009889,GO:0009987,GO:0010033,GO:0010468,GO:0010556,GO:0014070,GO:0019219,GO:0019222,GO:0030154,GO:0031323,GO:0031326,GO:0032502,GO:…	-	KOG0048-Transcription factor, Myb superfamily[K]
gene:Solyc02g076910.2	90.3857	7.72192	3.54906	6.24468e-60	5.62506e-58	up	Solyc02g076910.2	-	-	-	KOG1543-Cysteine proteinase Cathepsin L[O]
gene:Solyc03g116190.1	7.39624	0.0571117	7.01686	1.42662e-08	8.49708e-08	up	Solyc03g116190.1	-	-	-	-
gene:Solyc06g009010.1	0.115428	0.934152	-3.01667	0.0159193	0.0338941	down	Solyc06g009010.1	-	-	K08065-ko04612 Antigen processing and presentation;ko05166 Human T-cell leukemia virus 1 infection;ko05152 Tuberculosis	KOG0869-CCAAT-binding factor, subunit A (HAP3)[K]
gene:Solyc12g044390.1	0.0001	0.852069	-13.0568	0.00110067	0.00307927	down	Solyc12g044390.1	-	-	-	-
gene:Solyc07g054720.1	1146.02	122.478	3.22603	1.9769e-145	9.5085e-143	up	Solyc07g054720.1	-	-	-	-
gene:Solyc05g046340.1	6.88731	0.339659	4.34178	4.12524e-18	5.97503e-17	up	Solyc05g046340.1	-	GO:0003674,GO:0003824,GO:0004615,GO:0005575,GO:0005622,GO:0005623,GO:0005737,GO:0005829,GO:0005975,GO:0005996,GO:0006013,GO:0006082,GO:0006464,GO:0006486,GO:0006487,GO:0006605,GO:0006732,GO:0006766,GO:0006767,GO:0006807,GO:0006810,GO:0006886,GO:0006950,GO:0006970,GO:0008104,GO:0008150,GO:0008152,GO:0009058,GO:0009059,GO:0009100,GO:0009101,GO:0009108,GO:0009110,GO:0009628,GO:0009651,GO:0009987,GO:…	K17497-ko00051 Fructose and mannose metabolism;ko00520 Amino sugar and nucleotide sugar metabolism	KOG3189-Phosphomannomutase[I]
gene:Solyc01g007200.2	0.404437	2.44518	-2.59595	0.0011418	0.00318454	down	Solyc01g007200.2	-	-	-	-
gene:Solyc06g007180.2	218.414	22.3811	3.28671	3.8938e-77	5.30806e-75	up	Solyc06g007180.2	-	-	K01953-ko00250 Alanine, aspartate and glutamate metabolism	KOG0571-Asparagine synthase (glutamine-hydrolyzing)[E]
gene:Solyc02g084910.2	0.0001	0.195044	-10.9296	0.00388007	0.00960671	down	Solyc02g084910.2	-	-	-	KOG0743-AAA+-type ATPase[O]
gene:Solyc03g091040.1	0.361868	38.7142	-6.74125	1.06569e-05	4.26475e-05	down	Solyc03g091040.1	-	-	-	-
gene:Solyc12g089310.1	0.0001	0.281881	-11.4609	0.00126053	0.0034833	down	Solyc12g089310.1	-	GO:0005575,GO:0005622,GO:0005623,GO:0005856,GO:0043226,GO:0043228,GO:0043229,GO:0043232,GO:0044424,GO:0044464	K07375-ko04145 Phagosome;ko04540 Gap junction;ko04814 Motor proteins;ko05130 Pathogenic Escherichia coli infection;ko05132 Salmonella infection;ko05010 Alzheimer disease;ko05012 Parkinson disease;ko05014 Amyotrophic lateral sclerosis;ko05016 Huntington disease;ko05020 Prion disease;ko05022 Pathways of neurodegeneration - multiple diseases	KOG1375-Beta tubulin[Z]
gene:Solyc04g051280.2	24.0833	2.43377	3.30677	1.11387e-55	8.98572e-54	up	Solyc04g051280.2	-	-	-	-
gene:Solyc01g110730.2	0.348077	2.4472	-2.81365	0.0115298	0.0254166	down	Solyc01g110730.2	-	-	K14488-ko04075 Plant hormone signal transduction	-
gene:Solyc04g009590.2	13.1261	94.7362	-2.85148	0.00639401	0.0150144	down	Solyc04g009590.2	-	-	-	-
gene:Solyc01g014380.2	1.1937	7.45832	-2.64341	1.32031e-14	1.47815e-13	down	Solyc01g014380.2	-	-	-	-
gene:Solyc04g011830.1	1.44518	0.0001	13.819	0.00512695	0.0123112	up	Solyc04g011830.1	-	-	-	KOG1752-Glutaredoxin and related proteins[O]
gene:Solyc05g051890.1	2.77635	0.147579	4.23363	1.36209e-11	1.1644e-10	up	Solyc05g051890.1	-	-	-	-
gene:Solyc08g078410.1	0.216533	1.57028	-2.85836	0.00831431	0.0189918	down	Solyc08g078410.1	-	GO:0003674,GO:0003676,GO:0003677,GO:0003700,GO:0005488,GO:0006355,GO:0008150,GO:0009832,GO:0009834,GO:0009889,GO:0009891,GO:0009893,GO:0009987,GO:0010468,GO:0010556,GO:0010557,GO:0010604,GO:0010628,GO:0019219,GO:0019222,GO:0031323,GO:0031325,GO:0031326,GO:0031328,GO:0042546,GO:0043565,GO:0044085,GO:0045893,GO:0045935,GO:0048518,GO:0048522,GO:0050789,GO:0050794,GO:0051171,GO:0051173,GO:0051252,GO:…	-	-
gene:Solyc09g075360.2	3.00207	42.8028	-3.83368	5.6786e-33	1.89227e-31	down	Solyc09g075360.2	-	GO:0003674,GO:0003824,GO:0004553,GO:0007275,GO:0007389,GO:0008150,GO:0008810,GO:0009605,GO:0009607,GO:0009624,GO:0016787,GO:0016798,GO:0032501,GO:0032502,GO:0043207,GO:0048856,GO:0050896,GO:0051704,GO:0051707	K01179-ko00500 Starch and sucrose metabolism;ko02020 Two-component system	-
gene:Solyc06g069740.1	12.8317	1.55925	3.04079	3.65882e-15	4.27455e-14	up	Solyc06g069740.1	-	-	K02183-ko04016 MAPK signaling pathway - plant;ko04014 Ras signaling pathway;ko04015 Rap1 signaling pathway;ko04371 Apelin signaling pathway;ko04020 Calcium signaling pathway;ko04070 Phosphatidylinositol signaling system;ko04024 cAMP signaling pathway;ko04022 cGMP-PKG signaling pathway;ko04114 Oocyte meiosis;ko04218 Cellular senescence;ko04625 C-type lectin receptor signaling pathway;ko04910 Insul…	KOG0027-Calmodulin and related proteins (EF-Hand superfamily)[T]
gene:Solyc09g066360.1	12.267	1.76706	2.79536	1.37129e-18	2.06724e-17	up	Solyc09g066360.1	-	-	K14516-ko04016 MAPK signaling pathway - plant;ko04075 Plant hormone signal transduction	-
gene:Solyc06g067860.2	0.61776	13.2206	-4.4196	4.09171e-55	3.25955e-53	down	Solyc06g067860.2	-	-	-	KOG0143-Iron/ascorbate family oxidoreductases[QR]
gene:Solyc06g060340.2	17.3262	111.034	-2.67998	1.9752e-22	3.86431e-21	down	Solyc06g060340.2	-	GO:0005575,GO:0005622,GO:0005623,GO:0005737,GO:0006810,GO:0008150,GO:0009507,GO:0009534,GO:0009535,GO:0009536,GO:0009579,GO:0016020,GO:0031976,GO:0031984,GO:0034357,GO:0042651,GO:0043226,GO:0043227,GO:0043229,GO:0043231,GO:0044422,GO:0044424,GO:0044434,GO:0044435,GO:0044436,GO:0044444,GO:0044446,GO:0044464,GO:0051179,GO:0051234,GO:0055035,GO:0055085	K03542-ko00195 Photosynthesis	-
gene:Solyc11g018530.1	0.775353	8.98693	-3.5349	6.85739e-09	4.24705e-08	down	Solyc11g018530.1	-	GO:0003674,GO:0005215,GO:0005575,GO:0005623,GO:0005886,GO:0006810,GO:0006811,GO:0006812,GO:0008150,GO:0010035,GO:0010038,GO:0010044,GO:0015075,GO:0015083,GO:0015318,GO:0015690,GO:0016020,GO:0022857,GO:0030001,GO:0034220,GO:0042221,GO:0044464,GO:0050896,GO:0051179,GO:0051234,GO:0055085,GO:0071944,GO:0072512,GO:0098660,GO:1902602	-	KOG1291-Mn2+ and Fe2+ transporters of the NRAMP family[P]
gene:Solyc11g072980.1	0.514865	6.58608	-3.67715	6.86559e-31	2.08852e-29	down	Solyc11g072980.1	-	GO:0005575,GO:0005622,GO:0005623,GO:0005737,GO:0005783,GO:0006950,GO:0008150,GO:0009266,GO:0009314,GO:0009409,GO:0009416,GO:0009628,GO:0012505,GO:0043226,GO:0043227,GO:0043229,GO:0043231,GO:0044424,GO:0044444,GO:0044464,GO:0050896	K15397-ko00062 Fatty acid elongation;ko04626 Plant-pathogen interaction	-
gene:Solyc11g020960.1	2.03153	51.9773	-4.67724	2.23078e-74	2.88665e-72	down	Solyc11g020960.1	-	-	-	-
gene:Solyc06g059990.2	1.33752	31.7343	-4.56842	7.79277e-33	2.5699e-31	down	Solyc06g059990.2	-	GO:0002094,GO:0003674,GO:0003824,GO:0004659,GO:0005575,GO:0005622,GO:0005623,GO:0005737,GO:0005829,GO:0006066,GO:0006629,GO:0006720,GO:0008150,GO:0008152,GO:0008299,GO:0008610,GO:0009058,GO:0009987,GO:0016093,GO:0016094,GO:0016740,GO:0016765,GO:0044237,GO:0044238,GO:0044249,GO:0044255,GO:0044281,GO:0044283,GO:0044424,GO:0044444,GO:0044464,GO:0046165,GO:0071704,GO:1901576,GO:1901615,GO:1901617	K11778-ko00900 Terpenoid backbone biosynthesis	KOG1602-Cis-prenyltransferase[I]
gene:Solyc04g082010.1	270.2	1658.04	-2.61738	6.31977e-15	7.25692e-14	down	Solyc04g082010.1	-	GO:0003674,GO:0003824,GO:0005488,GO:0005515,GO:0005575,GO:0005622,GO:0005623,GO:0005737,GO:0006091,GO:0006417,GO:0008150,GO:0008152,GO:0009055,GO:0009507,GO:0009532,GO:0009534,GO:0009536,GO:0009570,GO:0009579,GO:0009889,GO:0009890,GO:0009892,GO:0009987,GO:0010035,GO:0010038,GO:0010468,GO:0010556,GO:0010558,GO:0010605,GO:0010608,GO:0010629,GO:0016020,GO:0016491,GO:0017148,GO:0019222,GO:0019904,GO:…	K02638-ko00195 Photosynthesis	-
gene:Solyc06g008910.2	0.192411	0.0001	10.91	0.0202556	0.0419154	up	Solyc06g008910.2	-	-	-	-
gene:Solyc00g019970.2	0.706297	0.110971	2.67009	0.00547216	0.0130614	up	Solyc00g019970.2	-	-	-	-
gene:Solyc09g005500.2	19.3057	350.018	-4.18033	1.91681e-162	1.19179e-159	down	Solyc09g005500.2	-	-	-	-
gene:Solyc02g071930.1	0.71505	4.60127	-2.68591	0.00117546	0.00326805	down	Solyc02g071930.1	-	GO:0003674,GO:0003824,GO:0004721,GO:0006464,GO:0006470,GO:0006793,GO:0006796,GO:0006807,GO:0008150,GO:0008152,GO:0009987,GO:0016311,GO:0016787,GO:0016788,GO:0016791,GO:0019538,GO:0036211,GO:0042578,GO:0043170,GO:0043412,GO:0044237,GO:0044238,GO:0044260,GO:0044267,GO:0071704,GO:0140096,GO:1901564	-	KOG1605-TFIIF-interacting CTD phosphatase, including NLI-interacting factor (involved in RNA polymerase II regulation)[K]
gene:Solyc12g044200.1	0.0001	0.0814873	-9.67043	0.00804964	0.0184617	down	Solyc12g044200.1	-	-	-	KOG4658-Apoptotic ATPase[T]
gene:Solyc12g049030.1	180.175	10.7391	4.06846	5.13541e-110	1.45458e-107	up	Solyc12g049030.1	-	GO:0003674,GO:0003824,GO:0004497,GO:0005575,GO:0005622,GO:0005623,GO:0005737,GO:0005783,GO:0005789,GO:0008150,GO:0008152,GO:0012505,GO:0016020,GO:0016021,GO:0016491,GO:0016705,GO:0016709,GO:0030176,GO:0031224,GO:0031227,GO:0031984,GO:0042175,GO:0043226,GO:0043227,GO:0043229,GO:0043231,GO:0044422,GO:0044424,GO:0044425,GO:0044432,GO:0044444,GO:0044446,GO:0044464,GO:0050183,GO:0055114,GO:0098827	-	-
gene:Solyc11g056410.1	1.53138	0.210085	2.86579	0.000258409	0.00082106	up	Solyc11g056410.1	-	GO:0005575,GO:0005622,GO:0005623,GO:0005737,GO:0005739,GO:0005740,GO:0005743,GO:0005746,GO:0005751,GO:0006091,GO:0006119,GO:0006139,GO:0006163,GO:0006725,GO:0006753,GO:0006793,GO:0006796,GO:0006807,GO:0008150,GO:0008152,GO:0009117,GO:0009123,GO:0009126,GO:0009141,GO:0009144,GO:0009150,GO:0009161,GO:0009167,GO:0009199,GO:0009205,GO:0009259,GO:0009987,GO:0015980,GO:0016020,GO:0016310,GO:0017144,GO:…	K02261-ko00190 Oxidative phosphorylation;ko04260 Cardiac muscle contraction;ko04714 Thermogenesis;ko05208 Chemical carcinogenesis - reactive oxygen species;ko05010 Alzheimer disease;ko05012 Parkinson disease;ko05014 Amyotrophic lateral sclerosis;ko05016 Huntington disease;ko05020 Prion disease;ko05022 Pathways of neurodegeneration - multiple diseases;ko05415 Diabetic cardiomyopathy;ko04932 Non-al…	KOG4767-Cytochrome c oxidase, subunit II, and related proteins[C]
gene:Solyc11g069250.1	0.25422	3.94795	-3.95695	1.45219e-11	1.23769e-10	down	Solyc11g069250.1	-	-	-	-
gene:Solyc02g089210.2	0.0001	0.325015	-11.6663	0.00352016	0.00882273	down	Solyc02g089210.2	-	-	-	KOG0014-MADS box transcription factor[K]
gene:Solyc06g005880.2	0.151734	0.0001	10.5673	0.00361648	0.00903304	up	Solyc06g005880.2	-	-	-	KOG1187-Serine/threonine protein kinase[T]
gene:Solyc02g062030.1	51.7043	0.0406393	10.3132	5.35843e-14	5.69629e-13	up	Solyc02g062030.1	-	-	K00512-ko00140 Steroid hormone biosynthesis;ko04913 Ovarian steroidogenesis;ko04917 Prolactin signaling pathway;ko04927 Cortisol synthesis and secretion;ko04934 Cushing syndrome	KOG0156-Cytochrome P450 CYP2 subfamily[Q]
gene:Solyc09g008670.2	20.6723	1.59817	3.69321	4.86729e-71	5.79798e-69	up	Solyc09g008670.2	-	GO:0003674,GO:0003824,GO:0004794,GO:0005488,GO:0005515,GO:0005575,GO:0005622,GO:0005623,GO:0005737,GO:0006082,GO:0006520,GO:0006549,GO:0006807,GO:0008150,GO:0008152,GO:0008652,GO:0009058,GO:0009081,GO:0009082,GO:0009097,GO:0009507,GO:0009536,GO:0009987,GO:0016053,GO:0016829,GO:0016840,GO:0016841,GO:0019752,GO:0042802,GO:0043226,GO:0043227,GO:0043229,GO:0043231,GO:0043436,GO:0044237,GO:0044238,GO:…	K01754-ko00260 Glycine, serine and threonine metabolism;ko00290 Valine, leucine and isoleucine biosynthesis	KOG1250-Threonine/serine dehydratases[E]
gene:Solyc04g015120.2	0.981822	10.109	-3.36403	2.69938e-15	3.19316e-14	down	Solyc04g015120.2	-	-	-	-
gene:Solyc03g123380.1	7.25535	0.583967	3.63509	4.06117e-14	4.36824e-13	up	Solyc03g123380.1	-	-	-	-
gene:Solyc01g009400.2	0.0001	1.51264	-13.8848	1.56039e-08	9.26564e-08	down	Solyc01g009400.2	-	GO:0003674,GO:0003824,GO:0004601,GO:0005575,GO:0005618,GO:0005623,GO:0005911,GO:0008150,GO:0008152,GO:0009505,GO:0009506,GO:0009636,GO:0009664,GO:0009987,GO:0016043,GO:0016209,GO:0016491,GO:0016684,GO:0030054,GO:0030312,GO:0042221,GO:0044464,GO:0045229,GO:0050896,GO:0051716,GO:0055044,GO:0055114,GO:0070887,GO:0071554,GO:0071555,GO:0071669,GO:0071840,GO:0071944,GO:0097237,GO:0098754,GO:0098869,GO:…	K00430-ko00940 Phenylpropanoid biosynthesis	-
gene:Solyc06g065990.1	11.0281	90.5788	-3.03798	3.77699e-30	1.10719e-28	down	Solyc06g065990.1	-	GO:0005575,GO:0005622,GO:0005623,GO:0005737,GO:0009507,GO:0009534,GO:0009535,GO:0009536,GO:0009579,GO:0016020,GO:0031976,GO:0031984,GO:0034357,GO:0042651,GO:0043226,GO:0043227,GO:0043229,GO:0043231,GO:0044422,GO:0044424,GO:0044434,GO:0044435,GO:0044436,GO:0044444,GO:0044446,GO:0044464,GO:0055035	K02109-ko00190 Oxidative phosphorylation;ko00195 Photosynthesis	-
gene:Solyc08g077910.2	290.824	35.1186	3.04984	1.21205e-40	5.53721e-39	up	Solyc08g077910.2	-	-	-	-
gene:Solyc00g126000.1	6.92563	0.619951	3.48172	6.49201e-06	2.68616e-05	up	Solyc00g126000.1	-	-	K03879-ko00190 Oxidative phosphorylation;ko04723 Retrograde endocannabinoid signaling;ko04714 Thermogenesis;ko05208 Chemical carcinogenesis - reactive oxygen species;ko05010 Alzheimer disease;ko05012 Parkinson disease;ko05014 Amyotrophic lateral sclerosis;ko05016 Huntington disease;ko05020 Prion disease;ko05022 Pathways of neurodegeneration - multiple diseases;ko05415 Diabetic cardiomyopathy	-
gene:Solyc07g052510.2	29.3297	188.411	-2.68345	3.48102e-79	5.07076e-77	down	Solyc07g052510.2	-	GO:0001101,GO:0003674,GO:0003824,GO:0004601,GO:0005575,GO:0005618,GO:0005622,GO:0005623,GO:0005634,GO:0005737,GO:0005783,GO:0005911,GO:0006950,GO:0006970,GO:0006972,GO:0008150,GO:0008152,GO:0009266,GO:0009269,GO:0009409,GO:0009414,GO:0009415,GO:0009505,GO:0009506,GO:0009628,GO:0009636,GO:0009651,GO:0009664,GO:0009987,GO:0010035,GO:0012505,GO:0016043,GO:0016209,GO:0016491,GO:0016684,GO:0030054,GO:…	K00430-ko00940 Phenylpropanoid biosynthesis	-
gene:Solyc01g009810.2	138.174	17.047	3.0189	2.50584e-56	2.06061e-54	up	Solyc01g009810.2	-	-	-	KOG4658-Apoptotic ATPase[T]
gene:Solyc10g084780.1	0.0001	1.34229	-13.7124	0.000216291	0.000698112	down	Solyc10g084780.1	-	-	-	-
gene:Solyc03g083840.2	0.0001	1.00555	-13.2957	6.57687e-09	4.08622e-08	down	Solyc03g083840.2	-	GO:0003674,GO:0003824,GO:0004857,GO:0005575,GO:0005623,GO:0008150,GO:0016787,GO:0016788,GO:0030234,GO:0030599,GO:0043086,GO:0044092,GO:0044464,GO:0046910,GO:0050790,GO:0052689,GO:0065007,GO:0065009,GO:0071944,GO:0098772	K01051-ko00040 Pentose and glucuronate interconversions;ko02020 Two-component system	-
gene:Solyc03g006410.2	1.07131	6.74458	-2.65436	1.68064e-18	2.50836e-17	down	Solyc03g006410.2	-	-	-	-
gene:Solyc05g006190.1	0.0001	2.49012	-14.6039	8.80955e-05	0.000304382	down	Solyc05g006190.1	-	-	-	-
gene:Solyc08g079300.2	0.0221953	1.52087	-6.0985	5.1627e-10	3.64766e-09	down	Solyc08g079300.2	-	GO:0005575,GO:0008150,GO:0008152,GO:0009058,GO:0009719,GO:0009725,GO:0009733,GO:0010033,GO:0016020,GO:0019748,GO:0042221,GO:0044550,GO:0050896	-	KOG0156-Cytochrome P450 CYP2 subfamily[Q]
gene:Solyc02g005110.2	2.23457	14.3962	-2.68762	1.08263e-07	5.74965e-07	down	Solyc02g005110.2	-	-	-	-
gene:Solyc02g067730.1	3.86141	0.50513	2.9344	2.60769e-14	2.84935e-13	up	Solyc02g067730.1	-	GO:0000027,GO:0003674,GO:0003824,GO:0004518,GO:0004527,GO:0006139,GO:0006364,GO:0006396,GO:0006725,GO:0006807,GO:0006996,GO:0008150,GO:0008152,GO:0008408,GO:0009987,GO:0010467,GO:0016043,GO:0016070,GO:0016072,GO:0016787,GO:0016788,GO:0022607,GO:0022613,GO:0022618,GO:0034470,GO:0034622,GO:0034641,GO:0034660,GO:0042254,GO:0042255,GO:0042273,GO:0043170,GO:0043933,GO:0044085,GO:0044237,GO:0044238,GO:…	-	KOG2249-3'-5' exonuclease[L]
gene:Solyc03g025190.2	0.123451	2.07713	-4.07259	1.1908e-09	8.07549e-09	down	Solyc03g025190.2	-	GO:0005575,GO:0005622,GO:0005623,GO:0005737,GO:0005773,GO:0008150,GO:0008152,GO:0009058,GO:0009812,GO:0009813,GO:0043226,GO:0043227,GO:0043229,GO:0043231,GO:0044424,GO:0044444,GO:0044464,GO:0071704,GO:1901576	-	KOG1347-Uncharacterized membrane protein, predicted efflux pump[R]
gene:Solyc11g006570.1	25.6011	1.85373	3.7877	7.91869e-28	2.05983e-26	up	Solyc11g006570.1	-	GO:0003674,GO:0003824,GO:0008150,GO:0008152,GO:0016491,GO:0016701,GO:0050113,GO:0055114	K00469-ko00053 Ascorbate and aldarate metabolism;ko00562 Inositol phosphate metabolism	KOG1573-Aldehyde reductase[R]
gene:Solyc10g009430.2	0.367043	0.0587983	2.6421	0.00199858	0.00529878	up	Solyc10g009430.2	-	GO:0003674,GO:0003824,GO:0004144,GO:0005575,GO:0005622,GO:0005623,GO:0005737,GO:0005783,GO:0005886,GO:0006629,GO:0006638,GO:0006639,GO:0006641,GO:0008150,GO:0008152,GO:0008374,GO:0008610,GO:0009058,GO:0009987,GO:0010025,GO:0010166,GO:0012505,GO:0016020,GO:0016411,GO:0016740,GO:0016746,GO:0016747,GO:0019432,GO:0043226,GO:0043227,GO:0043229,GO:0043231,GO:0044237,GO:0044238,GO:0044249,GO:0044255,GO:…	-	-
gene:Solyc05g050880.2	0.489264	7.53188	-3.94432	5.13845e-13	4.98438e-12	down	Solyc05g050880.2	-	-	K00430-ko00940 Phenylpropanoid biosynthesis	-
gene:Solyc04g072650.1	0.600711	0.0001	12.5525	0.000305519	0.000956909	up	Solyc04g072650.1	-	-	-	-
gene:Solyc10g076570.1	0.0514437	0.615894	-3.58162	0.000883187	0.00252401	down	Solyc10g076570.1	-	GO:0000271,GO:0003674,GO:0003824,GO:0005575,GO:0005622,GO:0005623,GO:0005737,GO:0005794,GO:0005886,GO:0005975,GO:0005976,GO:0006073,GO:0008150,GO:0008152,GO:0008374,GO:0009058,GO:0009059,GO:0009250,GO:0009664,GO:0009827,GO:0009987,GO:0010383,GO:0010393,GO:0010410,GO:0012505,GO:0016020,GO:0016043,GO:0016051,GO:0016407,GO:0016413,GO:0016740,GO:0016746,GO:0016747,GO:0017144,GO:0030243,GO:0030244,GO:…	-	-
gene:Solyc09g089910.1	7.7572	0.437381	4.14857	7.70841e-15	8.81574e-14	up	Solyc09g089910.1	-	GO:0000160,GO:0003674,GO:0003676,GO:0003677,GO:0003700,GO:0005488,GO:0005575,GO:0005622,GO:0005623,GO:0005634,GO:0006355,GO:0007154,GO:0007165,GO:0008150,GO:0009719,GO:0009723,GO:0009725,GO:0009755,GO:0009787,GO:0009789,GO:0009873,GO:0009889,GO:0009891,GO:0009893,GO:0009966,GO:0009967,GO:0009987,GO:0010033,GO:0010118,GO:0010185,GO:0010186,GO:0010468,GO:0010556,GO:0010557,GO:0010604,GO:0010628,GO:…	-	-
gene:Solyc02g083870.2	0.130434	5.47791	-5.39223	1.69259e-09	1.12952e-08	down	Solyc02g083870.2	-	-	-	-
gene:Solyc08g006370.1	1.63161	0.0781013	4.38481	0.000284437	0.000897717	up	Solyc08g006370.1	-	GO:0000302,GO:0001101,GO:0003674,GO:0003824,GO:0005575,GO:0005622,GO:0005623,GO:0005737,GO:0005829,GO:0006082,GO:0006520,GO:0006725,GO:0006807,GO:0006950,GO:0006970,GO:0006972,GO:0006979,GO:0007154,GO:0007275,GO:0008150,GO:0008152,GO:0008194,GO:0009072,GO:0009414,GO:0009415,GO:0009605,GO:0009628,GO:0009636,GO:0009651,GO:0009653,GO:0009696,GO:0009719,GO:0009725,GO:0009737,GO:0009850,GO:0009987,GO:…	-	KOG1192-UDP-glucuronosyl and UDP-glucosyl transferase[GC]
gene:Solyc06g074350.2	0.0361823	1.17699	-5.02367	6.00641e-05	0.000213789	down	Solyc06g074350.2	-	GO:0000003,GO:0003006,GO:0005575,GO:0005622,GO:0005623,GO:0005634,GO:0005737,GO:0007275,GO:0008150,GO:0009791,GO:0009909,GO:0009910,GO:0010228,GO:0022414,GO:0032501,GO:0032502,GO:0043226,GO:0043227,GO:0043229,GO:0043231,GO:0044424,GO:0044464,GO:0048519,GO:0048580,GO:0048581,GO:0048608,GO:0048731,GO:0048831,GO:0048856,GO:0050789,GO:0050793,GO:0051093,GO:0051239,GO:0051241,GO:0061458,GO:0065007,GO:…	-	KOG3346-Phosphatidylethanolamine binding protein[R]
gene:Solyc06g075450.1	0.0001	0.494769	-12.2725	2.40293e-05	9.11403e-05	down	Solyc06g075450.1	-	-	-	KOG1237-H+/oligopeptide symporter[E]
gene:Solyc02g082930.2	195.381	8.21044	4.57268	6.56032e-36	2.48493e-34	up	Solyc02g082930.2	-	GO:0005575,GO:0005576,GO:0005615,GO:0044421	K20547-ko00520 Amino sugar and nucleotide sugar metabolism;ko04016 MAPK signaling pathway - plant	KOG4742-Predicted chitinase[R]
gene:Solyc06g036440.1	9.21676	0.496124	4.21549	1.06136e-37	4.35687e-36	up	Solyc06g036440.1	-	GO:0001101,GO:0003674,GO:0005215,GO:0005216,GO:0005244,GO:0005253,GO:0005575,GO:0005623,GO:0005886,GO:0006810,GO:0006811,GO:0006820,GO:0006821,GO:0006873,GO:0006950,GO:0006970,GO:0008150,GO:0008308,GO:0008509,GO:0009414,GO:0009415,GO:0009628,GO:0009651,GO:0009987,GO:0010035,GO:0015075,GO:0015103,GO:0015267,GO:0015318,GO:0015698,GO:0016020,GO:0019725,GO:0022803,GO:0022832,GO:0022836,GO:0022838,GO:…	-	-
gene:Solyc09g008990.2	0.0001	0.373897	-11.8684	0.00601229	0.014213	down	Solyc09g008990.2	-	GO:0000030,GO:0003674,GO:0003824,GO:0008150,GO:0008152,GO:0009292,GO:0009294,GO:0009605,GO:0009607,GO:0009617,GO:0009987,GO:0016740,GO:0016757,GO:0016758,GO:0019187,GO:0043207,GO:0044764,GO:0050896,GO:0051704,GO:0051707,GO:0051753,GO:0070085,GO:0097502	-	-
gene:Solyc11g056330.1	1.89554	0.27444	2.78805	4.45004e-06	1.88784e-05	up	Solyc11g056330.1	-	-	-	-
gene:Solyc02g083930.1	0.231317	2.39918	-3.37459	0.00394994	0.00975225	down	Solyc02g083930.1	-	-	-	-
gene:Solyc06g053620.2	2.24928	21.3712	-3.24814	9.07744e-12	7.8628e-11	down	Solyc06g053620.2	-	GO:0003674,GO:0003824,GO:0004672,GO:0004674,GO:0004683,GO:0005488,GO:0005515,GO:0005516,GO:0005575,GO:0005622,GO:0005623,GO:0005634,GO:0005737,GO:0006464,GO:0006468,GO:0006793,GO:0006796,GO:0006807,GO:0007154,GO:0007165,GO:0008150,GO:0008152,GO:0009314,GO:0009416,GO:0009628,GO:0009636,GO:0009931,GO:0009987,GO:0010033,GO:0010243,GO:0010857,GO:0014070,GO:0016301,GO:0016310,GO:0016740,GO:0016772,GO:…	K08794-ko04020 Calcium signaling pathway;ko04921 Oxytocin signaling pathway;ko04925 Aldosterone synthesis and secretion;ko05214 Glioma	KOG0032-Ca2+/calmodulin-dependent protein kinase, EF-Hand protein superfamily[T]
gene:Solyc05g054090.2	17.4256	108	-2.63176	1.95105e-71	2.34604e-69	down	Solyc05g054090.2	-	-	-	-
gene:Solyc10g017970.1	398.868	0.0356997	13.4477	7.73828e-25	1.72283e-23	up	Solyc10g017970.1	-	GO:0005575,GO:0005576,GO:0005615,GO:0044421	K20547-ko00520 Amino sugar and nucleotide sugar metabolism;ko04016 MAPK signaling pathway - plant	-
gene:Solyc01g009790.1	2.03515	0.0001	14.3129	0.00975266	0.0218832	up	Solyc01g009790.1	-	-	-	-
gene:Solyc04g078450.2	136.306	4.02425	5.08198	1.83796e-157	1.01855e-154	up	Solyc04g078450.2	-	-	-	-
gene:Solyc09g091340.1	2.47744	0.0001	14.5966	3.08101e-08	1.76338e-07	up	Solyc09g091340.1	-	-	-	-
gene:Solyc06g064970.2	0.0001	0.444621	-12.1184	9.39434e-05	0.000322576	down	Solyc06g064970.2	-	GO:0000160,GO:0001101,GO:0002218,GO:0002252,GO:0002253,GO:0002376,GO:0002682,GO:0002684,GO:0003674,GO:0003824,GO:0005575,GO:0005576,GO:0005615,GO:0006629,GO:0006950,GO:0006952,GO:0006955,GO:0007154,GO:0007165,GO:0008150,GO:0008152,GO:0009605,GO:0009607,GO:0009611,GO:0009617,GO:0009620,GO:0009627,GO:0009682,GO:0009719,GO:0009723,GO:0009725,GO:0009751,GO:0009753,GO:0009755,GO:0009814,GO:0009817,GO:…	-	-
gene:Solyc01g087180.2	31.0661	0.250808	6.95262	1.46153e-12	1.35975e-11	up	Solyc01g087180.2	-	-	-	-
gene:Solyc03g098100.2	99.8756	0.676809	7.20524	3.39898e-114	1.09679e-111	up	Solyc03g098100.2	-	-	-	KOG1577-Aldo/keto reductase family proteins[R]
gene:Solyc01g106520.1	2.09632	0.244445	3.10027	7.06616e-10	4.91258e-09	up	Solyc01g106520.1	-	-	-	-
gene:Solyc03g044530.1	0.115644	1.68954	-3.86887	0.00266102	0.00686101	down	Solyc03g044530.1	-	-	-	-
gene:Solyc07g009510.1	565.893	43.2667	3.7092	1.67423e-11	1.41651e-10	up	Solyc07g009510.1	-	-	K20547-ko00520 Amino sugar and nucleotide sugar metabolism;ko04016 MAPK signaling pathway - plant	-
gene:Solyc05g011940.2	0.0365543	2.55697	-6.12825	1.12119e-13	1.15996e-12	down	Solyc05g011940.2	-	-	K15639-ko00905 Brassinosteroid biosynthesis	KOG0157-Cytochrome P450 CYP4/CYP19/CYP26 subfamilies[QI]
gene:Solyc11g005320.1	0.633943	5.41038	-3.0933	2.5819e-10	1.89622e-09	down	Solyc11g005320.1	-	GO:0003674,GO:0003824,GO:0004842,GO:0006464,GO:0006508,GO:0006511,GO:0006807,GO:0008150,GO:0008152,GO:0009056,GO:0009057,GO:0009987,GO:0010498,GO:0016567,GO:0016740,GO:0019538,GO:0019787,GO:0019941,GO:0030163,GO:0032446,GO:0036211,GO:0043161,GO:0043170,GO:0043412,GO:0043632,GO:0044237,GO:0044238,GO:0044248,GO:0044257,GO:0044260,GO:0044265,GO:0044267,GO:0051603,GO:0061630,GO:0061659,GO:0070647,GO:…	-	KOG4628-Predicted E3 ubiquitin ligase[O]
gene:Solyc07g053400.1	0.174246	2.24519	-3.68764	0.00169181	0.00455462	down	Solyc07g053400.1	-	-	-	-
gene:Solyc05g012000.2	0.127094	3.36878	-4.72826	2.54717e-09	1.6645e-08	down	Solyc05g012000.2	-	-	-	-
gene:Solyc02g079070.2	0.0397173	0.524075	-3.72193	0.00243885	0.00634399	down	Solyc02g079070.2	-	-	-	KOG0160-Myosin class V heavy chain[Z]
gene:Solyc12g096890.1	13.148	1.78437	2.88136	1.52664e-15	1.84267e-14	up	Solyc12g096890.1	-	-	-	-
gene:Solyc12g049170.1	0.018483	1.02982	-5.80005	3.67658e-05	0.000135556	down	Solyc12g049170.1	-	-	-	-
gene:Solyc08g078020.1	55.0841	349.795	-2.6668	1.00603e-42	5.01874e-41	down	Solyc08g078020.1	-	-	-	-
gene:Solyc02g082450.2	171.959	16.3359	3.39594	1.2198e-51	8.8088e-50	up	Solyc02g082450.2	-	GO:0003674,GO:0005215,GO:0005575,GO:0005622,GO:0005623,GO:0005737,GO:0005783,GO:0005789,GO:0006810,GO:0007275,GO:0008150,GO:0009653,GO:0009719,GO:0009725,GO:0009733,GO:0009791,GO:0009914,GO:0009966,GO:0010015,GO:0010033,GO:0010101,GO:0010102,GO:0010252,GO:0010311,GO:0010315,GO:0010329,GO:0010646,GO:0010817,GO:0010928,GO:0012505,GO:0015562,GO:0016020,GO:0022622,GO:0022857,GO:0023051,GO:0031984,GO:…	-	KOG2722-Predicted membrane protein[S]
gene:Solyc09g075410.2	0.0001	7.65132	-16.2234	2.78263e-14	3.0327e-13	down	Solyc09g075410.2	-	-	-	-
gene:Solyc12g006750.1	46.8924	3.9697	3.56225	2.97197e-23	6.14946e-22	up	Solyc12g006750.1	-	-	-	-
gene:Solyc03g044930.1	5.19862	0.0001	15.6658	1.52032e-06	6.95176e-06	up	Solyc03g044930.1	-	-	-	-
gene:Solyc08g079970.1	0.0504927	1.85511	-5.19929	1.46841e-29	4.14078e-28	down	Solyc08g079970.1	-	-	-	-
gene:Solyc12g014260.1	0.245684	2.48363	-3.33758	2.77155e-06	1.21605e-05	down	Solyc12g014260.1	-	GO:0005575,GO:0005622,GO:0005623,GO:0005634,GO:0006139,GO:0006351,GO:0006725,GO:0006807,GO:0008150,GO:0008152,GO:0009058,GO:0009059,GO:0009299,GO:0009314,GO:0009416,GO:0009628,GO:0009653,GO:0009987,GO:0010467,GO:0016070,GO:0016071,GO:0018130,GO:0019438,GO:0032502,GO:0032774,GO:0034641,GO:0034645,GO:0034654,GO:0043170,GO:0043226,GO:0043227,GO:0043229,GO:0043231,GO:0044237,GO:0044238,GO:0044249,GO:…	-	-
gene:Solyc04g063350.2	129.805	8.10686	4.00106	3.7175e-219	4.98771e-216	up	Solyc04g063350.2	-	GO:0003674,GO:0003824,GO:0003826,GO:0005575,GO:0005622,GO:0005623,GO:0005737,GO:0005739,GO:0005759,GO:0006082,GO:0006520,GO:0006575,GO:0006732,GO:0006766,GO:0006767,GO:0006807,GO:0006950,GO:0007154,GO:0008150,GO:0008152,GO:0008677,GO:0009056,GO:0009058,GO:0009063,GO:0009081,GO:0009083,GO:0009108,GO:0009110,GO:0009267,GO:0009314,GO:0009416,GO:0009605,GO:0009628,GO:0009642,GO:0009646,GO:0009743,GO:…	K00166-ko00640 Propanoate metabolism;ko00280 Valine, leucine and isoleucine degradation;ko00785 Lipoic acid metabolism	KOG1182-Branched chain alpha-keto acid dehydrogenase complex, alpha subunit[C]
gene:Solyc03g110990.1	7.23078	75.9272	-3.3924	4.33134e-09	2.74526e-08	down	Solyc03g110990.1	-	-	-	-
gene:Solyc02g084580.1	0.167294	1.82754	-3.44945	0.0116317	0.0256256	down	Solyc02g084580.1	-	-	-	-
gene:Solyc01g107400.2	202.222	3.17488	5.9931	7.05538e-100	1.60585e-97	up	Solyc01g107400.2	-	GO:0008150,GO:0009314,GO:0009416,GO:0009628,GO:0009719,GO:0009725,GO:0009733,GO:0010033,GO:0042221,GO:0050896	K14487-ko04075 Plant hormone signal transduction	-
gene:Solyc05g005340.2	8.04773	0.471535	4.09315	1.05144e-18	1.6002e-17	up	Solyc05g005340.2	-	GO:0001101,GO:0003674,GO:0003700,GO:0005488,GO:0005515,GO:0006355,GO:0007154,GO:0007165,GO:0008134,GO:0008150,GO:0009719,GO:0009725,GO:0009737,GO:0009738,GO:0009755,GO:0009889,GO:0009891,GO:0009893,GO:0009987,GO:0010033,GO:0010468,GO:0010556,GO:0010557,GO:0010604,GO:0010628,GO:0019219,GO:0019222,GO:0023052,GO:0031323,GO:0031325,GO:0031326,GO:0031328,GO:0032870,GO:0033613,GO:0033993,GO:0042221,GO:…	K08065-ko04612 Antigen processing and presentation;ko05166 Human T-cell leukemia virus 1 infection;ko05152 Tuberculosis	-
gene:Solyc02g089350.2	21.3674	261.517	-3.61342	6.70815e-05	0.000236717	down	Solyc02g089350.2	-	GO:0005575,GO:0005576	-	-
gene:Solyc06g059720.2	0.0001	0.235172	-11.1995	0.00324172	0.00817874	down	Solyc06g059720.2	-	GO:0005575,GO:0016020	K03921-ko00061 Fatty acid biosynthesis;ko01040 Biosynthesis of unsaturated fatty acids	-
gene:Solyc03g121900.1	12.2343	103.862	-3.08566	1.78969e-41	8.46436e-40	down	Solyc03g121900.1	-	-	-	-
gene:Solyc03g122070.1	0.504227	0.0654227	2.94621	0.00037742	0.00115848	up	Solyc03g122070.1	-	GO:0000003,GO:0003006,GO:0003674,GO:0005215,GO:0005575,GO:0005623,GO:0005886,GO:0006810,GO:0007275,GO:0008150,GO:0008361,GO:0009314,GO:0009411,GO:0009416,GO:0009605,GO:0009606,GO:0009628,GO:0009629,GO:0009630,GO:0009637,GO:0009639,GO:0009640,GO:0009653,GO:0009719,GO:0009725,GO:0009733,GO:0009791,GO:0009908,GO:0009914,GO:0009926,GO:0009958,GO:0009966,GO:0009987,GO:0010033,GO:0010218,GO:0010315,GO:…	K05658-ko02010 ABC transporters;ko04976 Bile secretion;ko05206 MicroRNAs in cancer;ko05226 Gastric cancer	KOG0055-Multidrug/pheromone exporter, ABC superfamily[Q]
gene:Solyc01g102720.2	2.35702	22.7561	-3.27122	0.000378085	0.00115996	down	Solyc01g102720.2	-	-	-	-
gene:Solyc06g074000.1	1.28679	11.0623	-3.10381	2.11953e-18	3.13951e-17	down	Solyc06g074000.1	-	-	-	KOG1339-Aspartyl protease[O]
gene:Solyc01g107370.2	0.587883	17.9556	-4.93276	4.75411e-34	1.65563e-32	down	Solyc01g107370.2	-	-	-	-
gene:Solyc11g009020.1	1.73629	13.5509	-2.96431	1.76853e-28	4.70108e-27	down	Solyc11g009020.1	-	GO:0005575,GO:0005622,GO:0005623,GO:0005737,GO:0009507,GO:0009526,GO:0009532,GO:0009536,GO:0009570,GO:0009941,GO:0031967,GO:0031975,GO:0043226,GO:0043227,GO:0043229,GO:0043231,GO:0044422,GO:0044424,GO:0044434,GO:0044435,GO:0044444,GO:0044446,GO:0044464	-	KOG2914-Predicted haloacid-halidohydrolase and related hydrolases[R]
gene:Solyc09g065350.1	0.063136	1.90887	-4.91811	0.000118684	0.000400994	down	Solyc09g065350.1	-	-	-	-
gene:Solyc07g041640.2	0.424737	3.23438	-2.92885	5.28301e-11	4.21121e-10	down	Solyc07g041640.2	-	GO:0005575,GO:0005622,GO:0005623,GO:0005634,GO:0007275,GO:0008150,GO:0032501,GO:0032502,GO:0043226,GO:0043227,GO:0043229,GO:0043231,GO:0044424,GO:0044464,GO:0048366,GO:0048367,GO:0048731,GO:0048827,GO:0048856,GO:0099402	-	-
gene:Solyc11g005930.1	2.64752	0.0001	14.6924	4.60386e-07	2.25522e-06	up	Solyc11g005930.1	-	-	-	-
gene:Solyc04g081960.1	66.6413	8.73656	2.93128	7.81361e-41	3.59539e-39	up	Solyc04g081960.1	-	GO:0005575,GO:0005623,GO:0005886,GO:0016020,GO:0044464,GO:0071944	-	-
gene:Solyc12g094470.1	0.0001	0.123	-10.2644	0.018937	0.0394494	down	Solyc12g094470.1	-	-	-	KOG1263-Multicopper oxidases[Q]
gene:Solyc01g068550.2	0.0001	0.422414	-12.0444	0.00029356	0.000922741	down	Solyc01g068550.2	-	GO:0003674,GO:0003824,GO:0005488,GO:0005515,GO:0005575,GO:0005622,GO:0005623,GO:0005737,GO:0006725,GO:0006807,GO:0008150,GO:0008152,GO:0008168,GO:0008171,GO:0008757,GO:0009058,GO:0009820,GO:0009821,GO:0009987,GO:0016740,GO:0016741,GO:0019438,GO:0030766,GO:0032259,GO:0033799,GO:0034641,GO:0042802,GO:0042803,GO:0044237,GO:0044249,GO:0044271,GO:0044424,GO:0044464,GO:0046983,GO:0071704,GO:1901564,GO:…	-	KOG3178-Hydroxyindole-O-methyltransferase and related SAM-dependent methyltransferases[R]
gene:Solyc08g007060.2	0.391259	13.8825	-5.149	0.000103862	0.000354011	down	Solyc08g007060.2	-	GO:0001101,GO:0003674,GO:0005215,GO:0005451,GO:0005575,GO:0005623,GO:0005886,GO:0006810,GO:0006811,GO:0006812,GO:0006813,GO:0006820,GO:0007275,GO:0007568,GO:0008150,GO:0008324,GO:0008509,GO:0009987,GO:0010035,GO:0010150,GO:0010167,GO:0015075,GO:0015077,GO:0015078,GO:0015079,GO:0015103,GO:0015112,GO:0015291,GO:0015297,GO:0015298,GO:0015299,GO:0015318,GO:0015386,GO:0015491,GO:0015672,GO:0015698,GO:…	-	KOG1237-H+/oligopeptide symporter[E]
gene:Solyc08g079690.2	4.4209	38.2709	-3.11384	5.2109e-14	5.5464e-13	down	Solyc08g079690.2	-	-	-	-
gene:Solyc01g079370.2	0.0369217	0.533297	-3.8524	0.000139596	0.000465661	down	Solyc01g079370.2	-	-	-	-
gene:Solyc06g005610.1	0.361782	10.8839	-4.91094	6.17105e-14	6.53833e-13	down	Solyc06g005610.1	-	-	-	-
gene:Solyc09g064820.1	11.7711	0.893197	3.72012	4.94695e-21	8.88081e-20	up	Solyc09g064820.1	-	GO:0000003,GO:0001101,GO:0003006,GO:0005575,GO:0005622,GO:0005623,GO:0005634,GO:0006950,GO:0006970,GO:0007154,GO:0007165,GO:0007275,GO:0008150,GO:0009414,GO:0009415,GO:0009628,GO:0009651,GO:0009719,GO:0009725,GO:0009737,GO:0009738,GO:0009755,GO:0009791,GO:0009987,GO:0010029,GO:0010033,GO:0010035,GO:0010228,GO:0022414,GO:0023052,GO:0032501,GO:0032502,GO:0032870,GO:0033993,GO:0042221,GO:0043226,GO:…	-	KOG1571-Predicted E3 ubiquitin ligase[O]
gene:Solyc02g071710.2	1.30702	8.44296	-2.69147	2.95879e-30	8.70965e-29	down	Solyc02g071710.2	-	-	-	-
gene:Solyc01g096720.2	29.6014	0.6159	5.58683	3.07805e-45	1.69472e-43	up	Solyc01g096720.2	-	GO:0000325,GO:0001101,GO:0003674,GO:0005215,GO:0005575,GO:0005622,GO:0005623,GO:0005737,GO:0005773,GO:0005774,GO:0005886,GO:0006810,GO:0006811,GO:0006812,GO:0006813,GO:0006950,GO:0007275,GO:0008150,GO:0008324,GO:0009414,GO:0009415,GO:0009605,GO:0009606,GO:0009607,GO:0009624,GO:0009628,GO:0009629,GO:0009630,GO:0009705,GO:0009914,GO:0009926,GO:0009987,GO:0010035,GO:0010038,GO:0010043,GO:0010119,GO:…	-	KOG2615-Permease of the major facilitator superfamily[R]
gene:Solyc07g053300.1	0.0001	0.11175	-10.1261	0.0243801	0.0493135	down	Solyc07g053300.1	-	GO:0003674,GO:0003824,GO:0005215,GO:0005575,GO:0005623,GO:0005886,GO:0006810,GO:0008150,GO:0015399,GO:0015405,GO:0016020,GO:0016021,GO:0016462,GO:0016787,GO:0016817,GO:0016818,GO:0016887,GO:0017111,GO:0022804,GO:0022857,GO:0031224,GO:0042623,GO:0042626,GO:0043492,GO:0044425,GO:0044464,GO:0051179,GO:0051234,GO:0055085,GO:0071944	-	KOG0061-Transporter, ABC superfamily (Breast cancer resistance protein)[Q]
gene:Solyc01g009870.2	26.7077	1.26065	4.40501	1.32345e-97	2.85909e-95	up	Solyc01g009870.2	-	-	K18696-ko00564 Glycerophospholipid metabolism	KOG2421-Predicted starch-binding protein[R]
gene:Solyc10g048060.1	44.2971	4.8299	3.19715	4.10026e-35	1.49747e-33	up	Solyc10g048060.1	-	-	-	-
gene:Solyc10g049590.1	2.80086	0.024024	6.86525	4.21683e-06	1.79638e-05	up	Solyc10g049590.1	-	GO:0000428,GO:0005575,GO:0005622,GO:0005623,GO:0005737,GO:0009507,GO:0009536,GO:0030880,GO:0032991,GO:0043226,GO:0043227,GO:0043229,GO:0043231,GO:0044424,GO:0044444,GO:0044464,GO:0061695,GO:1902494,GO:1990234	K02128-ko00190 Oxidative phosphorylation;ko04714 Thermogenesis;ko05208 Chemical carcinogenesis - reactive oxygen species;ko05010 Alzheimer disease;ko05012 Parkinson disease;ko05014 Amyotrophic lateral sclerosis;ko05016 Huntington disease;ko05020 Prion disease;ko05022 Pathways of neurodegeneration - multiple diseases;ko05415 Diabetic cardiomyopathy	-
gene:Solyc09g089580.2	231.378	13.5021	4.099	2.50452e-42	1.23254e-40	up	Solyc09g089580.2	-	-	-	KOG0143-Iron/ascorbate family oxidoreductases[QR]
gene:Solyc01g066850.2	0.182866	1.15122	-2.65431	0.000336574	0.00104506	down	Solyc01g066850.2	-	GO:0005575,GO:0005622,GO:0005623,GO:0005737,GO:0005886,GO:0005887,GO:0005938,GO:0007154,GO:0007165,GO:0008150,GO:0009719,GO:0009725,GO:0009733,GO:0009734,GO:0009755,GO:0009987,GO:0010033,GO:0016020,GO:0016021,GO:0023052,GO:0031224,GO:0031226,GO:0032870,GO:0042221,GO:0044424,GO:0044425,GO:0044444,GO:0044459,GO:0044464,GO:0050789,GO:0050794,GO:0050896,GO:0051716,GO:0065007,GO:0070887,GO:0071310,GO:…	-	-
gene:Solyc00g005000.2	0.503861	8.53431	-4.08218	1.07694e-45	6.07374e-44	down	Solyc00g005000.2	-	GO:0003674,GO:0003824,GO:0004175,GO:0004190,GO:0006508,GO:0006807,GO:0008150,GO:0008152,GO:0008233,GO:0009056,GO:0009057,GO:0016787,GO:0019538,GO:0030163,GO:0043170,GO:0044238,GO:0070001,GO:0070011,GO:0071704,GO:0140096,GO:1901564,GO:1901565,GO:1901575	-	KOG1339-Aspartyl protease[O]
gene:Solyc10g076320.1	0.0001	0.235397	-11.2009	0.00344346	0.00864409	down	Solyc10g076320.1	-	-	-	KOG0698-Serine/threonine protein phosphatase[T]
gene:Solyc03g095970.2	0.083755	0.777811	-3.21517	0.00197605	0.00524614	down	Solyc03g095970.2	-	-	-	KOG0725-Reductases with broad range of substrate specificities[R]
gene:Solyc09g005780.1	65.8144	1.95516	5.07304	1.48578e-35	5.55358e-34	up	Solyc09g005780.1	-	-	-	-
gene:Solyc01g099170.2	0.386652	0.0001	11.9168	1.25477e-07	6.60469e-07	up	Solyc01g099170.2	-	GO:0005575,GO:0005622,GO:0005623,GO:0005737,GO:0044424,GO:0044464	K15718-ko00591 Linoleic acid metabolism	-
gene:Solyc06g084420.1	0.876332	7.66142	-3.12806	8.38183e-14	8.76773e-13	down	Solyc06g084420.1	-	GO:0000003,GO:0001558,GO:0003002,GO:0003006,GO:0003674,GO:0003824,GO:0004672,GO:0004674,GO:0004888,GO:0005102,GO:0005488,GO:0005515,GO:0005575,GO:0005622,GO:0005623,GO:0005737,GO:0005739,GO:0005886,GO:0006464,GO:0006468,GO:0006793,GO:0006796,GO:0006807,GO:0006810,GO:0006833,GO:0006950,GO:0006952,GO:0007154,GO:0007165,GO:0007275,GO:0007389,GO:0008150,GO:0008152,GO:0009266,GO:0009408,GO:0009605,GO:…	-	KOG0444-Cytoskeletal regulator Flightless-I (contains leucine-rich and gelsolin repeats)[Z]
gene:Solyc03g005630.2	0.0229373	0.420226	-4.19539	6.29409e-05	0.000223125	down	Solyc03g005630.2	-	-	-	-
[truncated: 748 more rows]

## Sheet: B_vs_A.rMATS.JC.diff
GeneID	geneSymbol	chr	strand	AS_type	AS_feature	IJC_SAMPLE_1	SJC_SAMPLE_1	IJC_SAMPLE_2	SJC_SAMPLE_2	IncFormLen	SkipFormLen	PValue	FDR	IncLevel1	IncLevel2	IncLevelDifference
[truncated: 1,386 more rows]

[truncated: 1 more sheets: B_vs_A.rMATS.JC]
