# Supplementary material for: A Ralstonia solanacearum Effector Targets Splicing Factor SR34a to Reprogram Alternative Splicing and Regulate Plant Immunity
Source: Plants (Basel). 2025 Feb 10;14(4):534. doi: 10.3390/plants14040534 (PMC11859261; doi:10.3390/plants14040534)
Supplement: Supplementary file 1 [file plants-14-00534-s001.zip › TableS8 List of Primers Used in This Study, Related to Methods..xls]

## Sheet: Primers
qRT-NbEF1α-F	AGCTTTACCTCCCAAGTCATC
qRT-NbEF1α-R	AGAACGCCTGTCAATCTTGG
qRT-RLPK.2-LUC-F	GCATCCACTACTATGGCGGTACG
qRT-RLPK.2-LUC-R	AGGTGGCAATGAACGCGGAT
qRT-RLPK.1-LUC-F	CCACTACTATGGCGTTCTTACTATAATG
qRT-RLPK.1-LUC-R	CGTAAGTGATGTCCACCTCGAT
qRT-SlUBI-F	TCGTAAGGAGTGCCCTAATGCTGA
qRT-SlUBI-R	CAATCGCCTCCAGCCTTGTTGTAA
qRT-SP1.2-F	ATCCGTTACAAGGGTTAATCA
qRT-SP1.2-R	CTGCTCTTTTCCCAATGGAT
qRT-SP1.1-F	GAAGGATCTTGCACAACTACTA
qRT-SP1.1-R	TCCACAATCACGCCTCGT
qRT-RLPK.2-F	CTACTATGGCGGTACGTATTTG
qRT-RLPK.2-R	GTGGCAATGAACGCGGATTCT
qRT-RLPK.1-F	ACCTTCTTGTGCAGAGAATG
qRT-RLPK.1-R	ATAGTAAGAACGCCATAGTAG
qRT-SNR.1-F	AGTGATGAACCCTTAATTCT
qRT-SNR-1-R	GTTCATGATAATTCCAGATA
qRT-SNR.2-F	AGTGAAATTAAACATAAGGG
qRT-SNR.2-R	GTTCATGATAATTCCAGATA
qRT-RBP.1F	TTGAAATTTTTGAGCAGTAC
qRT-RBP.1R	AAATTTCTAGTGTTACCAAT
qRT-RBP.2F	TTGAAATTTTTGAGCAGTAC
qRT-RBP.2R	AGAATAATAGCCAAACTCTG
qRT-GPCR.1-F	CATGAAGGCACTGAATCGTT
qRT-GPCR.1-R	CTACGGACTGAGCTGTTAAG
qRT-GPCR.2-F	CATGAAGGCACTGAATCGTT
qRT-GPCR.2-R	TCAGGTAACCATGAGCTG
qRT-ER68.1-F	GATGGATCGGGGTGTTGAAA
qRT-ER68.1-R	CCCATGTCTAGCATGCGGTC
qRT-ER68.2-F	TTCAACAAGAAGCTACTAAG
qRT-ER68.2-R	TTAGTTCATTTATGACATGC
qRT-U2AF65C.1-F	GATGTTGCAGGAAGGCAATG
qRT-U2AF65C.1-R	GTATCGATTCTTCCTTGTAC
qRT-U2AF65C.2-F	CTTGGTGAAATAATTCTGAG
qRT-U2AF65C.2-R	GTATCGATTCTTCCTTGTAC
qRT-CFP.1-F	GGGTTTTACCCCTTCTAACT
qRT-CFP.1-R	CATTATGTCGCTGCTGGTTC
qRT-CFP.2-F	CTGTGCGGGTTTCCCTTGTC
qRT-CFP.2-R	CATTATGTCGCTGCTGGTTC
qRT-SMSF.1-F	GGAGCTAGCAACTTTCAAGG
qRT-SMSF.1-R	GGCAATCACCTTAGATTCAC
qRT-SMSF.2-F	GGAGCTAGCAACTTTCAAGG
qRT-SMSF.2-R	AATTCAGAAAGTCGTCCTGG
qRT-SR45a.1-F	GCCTGATAATGACCGTTGAT
qRT-SR45a.1-R	AGTGGAAAAGAAGACATTGC
qRT-SR45a.2-F	GCCTGATAATGACCGTTGAT
qRT-SR45a.2-R	CCTATTTGATTGCATGTCAG
qRT-RipP1-F	CTGGAGATGTCGGCGGTG
qRT-RipP1-R	GCGCTTGGCGTCTTCATAG
qpcr-RipP2-F	GATCGAACTTCCACCGCATC
qpcr-RipP2-R	AGCTTGCAGTTTTCCCAGTG
qpcr-RipAA-F	GACAAGCGGCTGGGAATACA
qpcr-RipAA-R	GTGCTGGTCGGGATAAACAT
qpcr-RipI-F	CAGTTGCGCCTCCATGAGT
qpcr-RipI-R	GCTCGGTCTTCAGGTTCCA
qRT-gyrA-F	CGACTGGAACCGTCCCTAC;
qRT-gyrA-R	TCCGCACGATGGTGTCATA
RS-flic-F	GAACGCCAACGGTGCGAACT
RS-Flic-R	GGCGGCCTTCAGGGAGGTC
TRV2-F	GATGGACATTGTTACTCAAG
TRV2-R	CGAGAATGTCAATCTCGTAG
TRV2-RBP-F	TCGACGACAAGACCCTG CAG TCAGCTGAGGTGGTTTTCGC
TRV2-RBP-R	TGAGGAGAAGAGCCCTGCAG CGCGTCCTCCACGTCCACGAC
TRV2-SNR-F	TCGACGACAAGACCCTG CAG TGAGTCGGA GCTTAGGCAT A
TRV2-SNR-R	TGAGGAGAAGAGCCCTGCAG ACCAAGTGATGAACCTTTGC
TRV2-U2AF65C-F	TCGACGACAAGACCCTG CAG TGGAGTTCTCCTTATACAAC
TRV2-U2AF65C-R	TGAGGAGAAGAGCCCTGCAG TGGATTAGTATATGACGGTA
TRV2-ER68-F	TCGACGACAAGACCCTG CAG CCACGGAA GGTTAATTTG GA
TRV2-ER68-R	TGAGGAGAAGAGCCCTGCAG AGACCCTGTTTCTGCTATGC
TRV2-NbSR34-F	TCGACGACAAGACCCTG CAG TCGTGATGCTGAAGATGCTA
TRV2-NbSR34-R	TGAGGAGAAGAGCCCTGCAG ATTATACCAGTGGTTCCACT
TRV2-NbSR34a-F	TCGACGACAAGACCCTG CAG GCGCCA TGGCATTTCT CGGC
TRV2-NbSR34a-R	TGAGGAGAAGAGCCCTGCAG CTGCTTCTGCTGCGGCTACG
1300-cLUC-F	AGTCAAGTAACAACCGCGA
1300-cLUC-R	CGATGATACGAACGAAAGCTC
1300-nLUC-F	TATTGTGAAGATAGTGG
1300-nLUC-R	GATATGTGCATCTGTAAAAGC
RipP2/RipP3C321A-nLUC-F	ACGGGGGACGAGCTCGGTACC ATGAAGGTCAGTAGCGCAAA
RipP2/RipP3C321A-nLUC-R	TACGAGATCTGGTCGAC GTTGGTATCCAATAGGGAAT
cLUC-U1-70K-F	CGTCCCGGGGCGGTACC ATGGGAGACTTCAACGATGC
cLUC-U1-70K-R	AAGCTCTGCAGGTCGAC TCAGTAGTCATATTCACGAG
cLUC-U2AF35-F	CGTCCCGGGGCGGTACC ATGGCGGAGCATTTGGCTTC
cLUC-U2AF35-R	AAGCTCTGCAGGTCGAC CTACTGCTGCTTCGGGTAAC
cLUC-U2AF65C-F	CGTCCCGGGGCGGTACC ATGCAGGAATATGAAGGTAAT
cLUC-U2AF65C-R	AAGCTCTGCAGGTCGAC TTAAGCCTCGTAATCTCCCTCA
cLUC-SR30-F	CGTCCCGGGGCGGTACC ATGGGTCGTCTAAGTCGGAC
cLUC-SR30-R	AAGCTCTGCAGGTCGAC CTATATAGCAATTCCCAGAT
cLUC-SR34-F	CGTCCCGGGGCGGTACC ATGAGTCGGTCGAGTAGGACAC
cLUC-SR34-R	AAGCTCTGCAGGTCGAC CTAATATGCAAATCCACAAAC
cLUC-SR34a-F	CGTCCCGGGGCGGTACC ATGAGTGGCCGCTTTTCACGC
cLUC-SR34a-R	AAGCTCTGCAGGTCGAC TTAGCCACTGTTTGATCGTGC
cLUC-SR34b-F	CGTCCCGGGGCGGTACC ATGAGTCGTTCAAGTAGGAC
cLUC-SR34b-R	AAGCTCTGCAGGTCGAC TCACCTCGACAAACTCCCAC
cLUC-SR45-F	CGTCCCGGGGCGGTACC ATGGCGAAACCAGGTCGAGG
cLUC-SR45-R	AAGCTCTGCAGGTCGAC CTAGGGCTTACGAGGTGGTG
cLUC-SR45a-F	CGTCCCGGGGCGGTACC ATGGCTGATTCTCCTCGCCA
cLUC-SR45a-R	AAGCTCTGCAGGTCGAC CTATCTGGGACCACGAGGAT
cLUC-SC35-F	CGTCCCGGGGCGGTACC ATGTCTCACTTCGGTAGATC
cLUC-SC35-R	AAGCTCTGCAGGTCGAC TCAATCATCAGCATCAGAAC
cLUC-SCL28-F	CGTCCCGGGGCGGTACC ATGGGAAGGTACAGAAGCCG
cLUC-SCL28-R	AAGCTCTGCAGGTCGAC TTAGCATCTTGAGTCACGTC
cLUC-SCL33-F	CGTCCCGGGGCGGTACC ATTGTCGGCCAGAAGACCTCA
cLUC-SCL33-R	AAGCTCTGCAGGTCGAC TCATGGTGAGTAGGGAGCAC
cLUC-RS31-F	CGTCCCGGGGCGGTACC ATGAGGCCTTTATTCGTGGG
cLUC-RS31-R	AAGCTCTGCAGGTCGAC TTACCTCCGAACAGGAAACCTG
cLUC-RS31a-F	CGTCCCGGGGCGGTACC ATGAGGCCAATTTTCTGTGG
cLUC-RS31a-R	AAGCTCTGCAGGTCGAC TCACTCTGAACTTCCCCTACC
cLUC-RS2Z32-F	CGTCCCGGGGCGGTACC ATGCCGCGGTATGATGACAG
cLUC-RS2Z32-R	AAGCTCTGCAGGTCGAC TTAGGGTGACTCACTGCCCC
pDT1-SR34a/SR34aK132R-Myc-F	tgtgacctcgagactagt ATGAGTGGCCGCTTTTCACG
pDT1-SR34a/SR34aK132R--Myc-R	ccgtcgcaccatactagt GCCACTGTTTGATCGTGCCTG
SR34aK132R-F1	ATGAGTGGCCGCTTTTCACG
SR34aK132R-R1	GCTTTCCGCATATGATCCCTCAAATCTTGCCAAGAAGC
SR34aK132R-F2	GCTTCTTGGCAAGATTTGAGGGATCATATGCGGAAAGC
SR34aK132R-R2	GCCACTGTTTGATCGTGCCTG
pDT1-SR34a-mcherry-F	tgtgacctcgagactagt ATGAGTGGCCGCTTTTCACG
pDT1-SR34a-mcherry-R	ccgtcgcaccatactagt CTACTTGTACAGCTCGTCCA
mcherry-F	ATGGTGAGCAAGGGCGAGG
mcherry-R	CTACTTGTACAGCTCGTCCA
pDT7-RipP2/RipP3C321A-GFP-F	TGACCTCGAGACTAGT ATGAAGGTCAGTAGCGCAAAC
pDT7-RipP2/RipP3C321A-GFP-R	tcctctagaGGATCC GTTGGTATCCAATAGGGAAT
Ripp2C321A-GFP-F1	ATGAAGGTCAGTAGCGCAAAC
Ripp2C321A-R1	GACAGGGAGAGTATCCGGGCATCGAAGAAGGACTTCTG
Ripp2C321A-F2	CAGAAGTCCTTCTTCGATGCCCGGATACTCTCCCTGTC
Ripp2C321A-R2	GTTGGTATCCAATAGGGAAT
pDT7-SP1-GFP-F	TGACCTCGAGACTAGT ATGGCTACAAAAAAAAAAAA
pDT7-SP.1-GFP-R	tcctctagaGGATCC ATGGCGAAAAGTTTTCACAA
pDT7-SP.2-GFP-R	tcctctagaGGATCC CTTACCAAGATCCTTCAATT
pDT7-RBP-GFP-F	TGACCTCGAGACTAGT ATGGCTTCCTTGGATATGTC
pDT7-RBP.1-GFP-R	tcctctagaGGATCC GGTTTGCATAGCATCTGCAC
pDT7-RBP.2-GFP-R	tcctctagaGGATCC CTTAGTGCCACTCTCTAACC
pDT7-ER68-GFP-F	TGACCTCGAGACTAGT ATGAGTCGCTACGATAGCC
pDT7-ER68.1-GFP-R	tcctctagaGGATCC GCTCCACTGCTTATTGCC
pDT7-ER68.2-GFP-R	tcctctagaGGATCC TACGTCATGAAAGGACTTTA
pDT7-SNR-GFP-F	TGACCTCGAGACTAGT ATGAGTCGGAGCTTAGGC
pDT7-SNR.1-GFP-R	tcctctagaGGATCC TCTTCTTACAGGGGGTAC
pDT7-SNR.2-GFP-R	tcctctagaGGATCC ACTGCCTCGGATAAAAACAT
pDT7-U2AF65C-GFP-F	TGACCTCGAGACTAGT ATGCAGGAATATGAAGGT
pDT7-U2AF65C.1-GFP-R	tcctctagaGGATCC AGCCTCGTAATCTCCCTC
pDT7-U2AF65C.2-GFP-R	tcctctagaGGATCC CTTACCTCTGTCCCTGTCTC
pDT7-RipAB-GFP-F	TGACCTCGAGACTAGT ATGAGCCACAGCAAAATCAA
pDT7-RipAB-GFP-R	tcctctagaGGATCC GTCGTCGTCGTCCTTGATC
pDT7-RipAC-GFP-F	TGACCTCGAGACTAGT ATGCCTATCCTTCCACGCCT
pDT7-RipAC-GFP-R	tcctctagaGGATCC ACGCTGCCTCGACGGACTTG
pDT7-RipAF1-GFP-F	TGACCTCGAGACTAGT ATGGGTTTGCCACGGATCCC
pDT7-RipAF1-GFP-R	tcctctagaGGATCC TCGCGTTGACGTGGACGCCT
pDT7-RipN-GFP-F	TGACCTCGAGACTAGT ATGGATGCAGGCCGACTCC
pDT7-RipN-GFP-R	tcctctagaGGATCC AGCAGCCTGTCGGATCGCCG
pDT7-RipP1-GFP-F	TGACCTCGAGACTAGT ATGAAAAGACTATTCAGAGC
pDT7-RipP1-GFP-R	tcctctagaGGATCC CGACTCCAGGGCATGTCGAA
pDT7-RipX-GFP-F	TGACCTCGAGACTAGT ATGTCAGTCGGAAACATCCA
pDT7-RipX-GFP-R	tcctctagaGGATCC CATCGGCTGCGTCGAGGTGG
pDT7-U1-70K-GFP-F	TGACCTCGAGACTAGT ATGGGAGACTTCAACGATGCC
pDT7-U1-70K-GFP-R	tcctctagaGGATCC GTAGTCATATTCACGAGAATG
pDT7-SR34-GFP-F	TGACCTCGAGACTAGT ATGAGTCGGTCGAGTAGGAC
pDT7-SR34-GFP-R	tcctctagaGGATCC ATATGCAAATCCACAAACCGC
T7	TAATACGACTCACTATAGGG
3'AD	AGATGGTGCACGATGCACAG
3'BD	TAAGAGTCACTTTAAAATTTGTAT
BD-RipP2-F	TCA GAG GAG GAC CTG CAT ATG ATGAAGGTCAGTAGCGCAAA
BD-RipP2-R	TCG ACG GAT CCC CGG GAA TTC TCAGTTGGTATCCAATAGGG
AD-SR34a-F	CAGTGAATTCCACCCG ATGAGTGGCCGCTTTTCA
AD-SR34a-R	TATCGATGCCCACCC TTAGCCACTGTTTGATCG
sequence-1300-35s-F	TATTGTGAAGATAGTGG
1300-35s-F	GAGAACACGGGGGACGAG
1300-35s-R	TGAAACTGATGCATTGAACT
1300-35s-RLPK-AS-F1	ACGGGGGACGAGCTCGGTACCATGTGTAGCATCCACTACTA
1300-35s-RLPK-AS-R1	ATGTTTTTGGCGTCTTCCATTATACTTATTCCACCGTAC
1300-35s-LUC-F2	ATGGAAGACGCCAAAAACAT
1300-35s-LUC-R2	ATACGAACGAAAGCTCTGCAGTTACACGGCGATCTTTCCGC
1300-35s-RLPK-AS-F1	ACGGGGGACGAGCTCGGTACCATGTGTAGCATCCACTACTA
1300-35s-RLPK-AS-R1	ATGTTTTTGGCGTCTTCCATTATACTTATTCCACCGTAC
1300-35s-LUC-F2	ATGGAAGACGCCAAAAACAT
1300-35s-LUC-R2	ATACGAACGAAAGCTCTGCAGTTACACGGCGATCTTTCCGC
T7	TAATACGACTCACTATAGGG
3'AD	AGATGGTGCACGATGCACAG
3'BD	TAAGAGTCACTTTAAAATTTGTAT
BD-RipP2-F	GGAGGCCGAATTCCCGATGTCCGACTCGGAGAAAAT
BD-RipP2-R	GGTCGACGGATCCCCCTAATACTCCTTAGCCTTGC
AD-SR34a-F	CAGTGAATTCCACCCGATGAGTGGCCGCTTTTCA
AD-SR34a-R	TATCGATGCCCACCCTTAGCCACTGTTTGATCG
sequence-1300-35s-F	TATTGTGAAGATAGTGG
1300-35s-F	GAGAACACGGGGGACGAG
1300-35s-R	TGAAACTGATGCATTGAACT
1300-35s-RLPK-AS-F1	ACGGGGGACGAGCTCGGTACCATGTGTAGCATCCACTACTA
1300-35s-RLPK-AS-R1	ATGTTTTTGGCGTCTTCCATTATACTTATTCCACCGTAC
1300-35s-LUC-F2	ATGGAAGACGCCAAAAACAT
1300-35s-LUC-R2	ATACGAACGAAAGCTCTGCAGTTACACGGCGATCTTTCCGC
qRT-PKFP-F	TGACGACTGGGCGTCAGACT
qRT-PKFP-R	TTGGGGTTGCCCCATCTGGT
qRT-SP1-F	GGTGCCACGGGTTTGGTACT
qRT-SP1-R	CGCTGGATCCGAACTGTCCC
qRT-bHLH025-F	CCTGCTTCGGAGCACGGATT
qRT-bHLH025-R	GATCTGCAGCATCAGGCGCT
qRT-RLPK-F	ACATCGTGCAGCTCGTTGGA
qRT-RLPK-R	TCGCAGCCCCGATGTAGGTA
qRT-SlActin-F	TGTGGGAGATGAAGCTCAATCG
qRT-SlActin-R	TCAAACTATCAGTGAGGTCACG
pK7WGF2-cRFP-atSR34-F	GGCGGCCGCACTAGTGATATCATGAGCAGTCGTTCGAGTAG
pK7WGF2-cRFP-atSR34-R	AGATCCAGCAGATCCGATATCCCTCGATGGACTCCTAGTGT
pK7WGF2-cRFP-F	GGAGAGGACTCCGGTATTTTTAC
pK7WGF2-cRFP-R	ACCTTGAAGCGCATGAACT
