# Supplementary material for: A Ralstonia solanacearum Effector Targets Splicing Factor SR34a to Reprogram Alternative Splicing and Regulate Plant Immunity
Source: Plants (Basel). 2025 Feb 10;14(4):534. doi: 10.3390/plants14040534 (PMC11859261; doi:10.3390/plants14040534)
Supplement: Supplementary file 1 [file plants-14-00534-s001.zip › Tbale S6 The Nucleic Acid Sequence of Different Isoforms Described in Figure 4.xls]

## Sheet: AS genes sequence
Gene ID	Gene Name	CDS sequence	Description
Solyc04g014460.2	RBP.1	ATGGCTTCCTTGGATATGTCTCTTGATGATATGATAAAAAGTAGGAGAAATAATGAGAAAGGAGGTAGGGGACAAGGCAGGGCCCGACGAGGAAGAGGGCAAGGAGGATCAGTTAGAGGTGGAAGAACAACAGGAGCTCTTCGTAAAGGGGCACTTGGTGTAAATGCTCGGCCATCTGCCAACAGAATTGCCAAGTCTTTCCACAGAACCAAGAATTTGCCATGGCAGAATGGTTTGCTTGAAGATAGTCTTAGAGCTGCAGGGATATCGTCAGGGTTAGAGAGTGGCACTAAGGTGTATGTATCTAACTTGGATGTCGGAGTGACAAATTCAGATATAAGGGAACTCTTCGCCGAGATGGGTGAACTGATACGATATGCTATCCACTATGACAAAAAT…	RNA binding protein (AHRD V1 *--* C1N7F4_MICPS); contains Interpro domain(s) IPR012677 Nucleotide-binding, alpha-beta plait
Solyc04g014460.2	RBP.2	ATGGCTTCCTTGGATATGTCTCTTGATGATATGATAAAAAGTAGGAGAAATAATGAGAAAGGAGGTAGGGGACAAGGCAGGGCCCGACGAGGAAGAGGGCAAGGAGGATCAGTTAGAGGTGGAAGAACAACAGGAGCTCTTCGTAAAGGGGCACTTGGTGTAAATGCTCGGCCATCTGCCAACAGAATTGCCAAGTCTTTCCACAGAACCAAGAATTTGCCATGGCAGAATGGTTTGCTTGAAGATAGTCTTAGAGCTGCAGGGATATCGTCAGGGTTAGAGAGTGGCACTAAG	RNA binding protein (AHRD V1 *--* C1N7F4_MICPS); contains Interpro domain(s) IPR012678 Nucleotide-binding, alpha-beta plait
Solyc12g044860.1	ER68.1	ATGAGTCGCTACGATAGCCGTCCGGCGGACCCTGGCTCTTACCGTGACCGTCGCAGTGATTCAGGCTTCGGTGGGGGCTCAAATTATAGGTCATCATCATCGAGCAGGAGAGATTCCGAGGGTAAGGAGTCACCACGGAAGGTTAATTTGGATGATTTGCCTCCATTTGAGAAGAATTTCTATGTTGAATCACCATCCATAGCAGCAATGACTGAAGGTGAGGTGGAAGAGTATAGACGACGACGGGAGATCACTATTGAGGGCCGTGATGTGCCCAAGCCTATAAAGTCCTTTCATGACGTAGGATTTCCAGATTATGTCTTGCAAGAAATCGAAAAAGCTGGCTTCACTGAACCTACACCTATTCAAGCTCAAGGTTGGCCTATGGCCTTGAAGGGT…	ethylene-responsive RNA helicase
Solyc12g044860.1	ER68.2	ATGAGTCGCTACGATAGCCGTCCGGCGGACCCTGGCTCTTACCGTGACCGTCGCAGTGATTCAGGCTTCGGTGGGGGCTCAAATTATAGGTCATCATCATCGAGCAGGAGAGATTCCGAGGGTAAGGAGTCACCACGGAAGGTTAATTTGGATGATTTGCCTCCATTTGAGAAGAATTTCTATGTTGAATCACCATCCATAGCAGCAATGACTGAAGGTGAGGTGGAAGAGTATAGACGACGACGGGAGATCACTATTGAGGGCCGTGATGTGCCCAAGCCTATAAAGTCCTTTCATGACGTA	ethylene-responsive RNA helicase
Solyc02g062240.2	SNR.1	ATGAGTCGGAGCTTAGGCATACCGGTGAAACTTCTACACGAGGCAACAGGGCATATAGTGACTGTAGAGATGAAAAGCGGCGAGCTTTATAGAGGAAGTATGGTCGAGTGCGAGGACAACTGGAATTGCCAGCTCGAAACCATCACTTACACTGCTAAAGACGGAAGGGTGTCACAACTGGAACATGTTTTTATCCGAGGCAGTAAAGTCAGGTTCATGATAATTCCAGATATGCTTAAGAATGCTCCCATGTTCAAGCGTCTAGAAGCTAGAATTAAGGGCAAAGGTTCATCACTTGGTGTTGGAAGGGGACGTGCTATGGCAATGCGTGCTAAAGCTCAGGCAGCAGGTCGTGGAGCAGCACCTGGTCGGGGTGCTGTACCCCCTGTAAGAAGATGA	Small nuclear ribonucleoprotein Sm D3
Solyc02g062240.2	SNR.2	ATGAGTCGGAGCTTAGGCATACCGGTGAAACTTCTACACGAGGCAACAGGGCATATAGTGACTGTAGAGATGAAAAGCGGCGAGCTTTATAGAGGAAGTATGGTCGAGTGCGAGGACAACTGGAATTGCCAGCTCGAAACCATCACTTACACTGCTAAAGACGGAAGGGTGTCACAACTGGAACATGTTTTTATCCGAGGCAGT	Small nuclear ribonucleoprotein Sm D4
Solyc02g085570.2	U2AF65C.1	ATGCAGGAATATGAAGGTAATGGAGAAGATATAGAGAATAATGGTTCTTCTCCTTACAGTGACTCCAAGTCTCAGCATACTTCTCGTGACCCCGAGAAAGAAAGGGGCTCATCAAGAAGCAGGGAGAAGGAGAGGGAGAAAGGGCGTGATAAAGACCGGGACAGGGACAGGAATAGAGATAGAGATAGAGACAGGGACAGAGGTAAGGAAAGGGACAAAGATAGGGATAGGGACAGAGAGAGGGAGAAGGACCGTGATCGTCATCACAGAGATCGTCATAGGGATCGGAGTGATAGGAGGGAGAGGATCAGAGATCGAGATGAAGATGATCTTCAGCGAACTCGAGATTACGATAGGCGAAGAGACAATGACAAAGATAGAGAGGACCGACAGAGACAC…	Splicing factor U2AF large subunit
Solyc02g085570.2	U2AF65C.2	ATGCAGGAATATGAAGGTAATGGAGAAGATATAGAGAATAATGGTTCTTCTCCTTACAGTGACTCCAAGTCTCAGCATACTTCTCGTGACCCCGAGAAAGAAAGGGGCTCATCAAGAAGCAGGGAGAAGGAGAGGGAGAAAGGGCGTGATAAAGACCGGGACAGGGACAGGAATAGAGATAGAGATAGAGACAGGGACAGAGGTAAG	Splicing factor U3AF large subunit
